# Supplementary material for: Role of Splicing Regulatory Elements and In Silico Tools Usage in the Identification of Deep Intronic Splicing Variants in Hereditary Breast/Ovarian Cancer Genes
Source: Cancers (Basel). 2021 Jul 3;13(13):3341. doi: 10.3390/cancers13133341 (PMC8268271; doi:10.3390/cancers13133341)
Supplement: Supplementary file 1 [file cancers-13-03341-s001.zip]

Archive with 11 entries (11 files):
- 1 Supplementary table S1.xlsx
- 10 Supplementary table S10.xlsx
- 2 Supplementary table S2A 2B.xlsx
- 3 Supplementary table S3.xlsx
- 4 Supplementary table S4.xlsx
- 5 Supplementary table S5.xlsx
- 6 Supplementary table S6.xlsx
- 7 Supplementary table S7.xlsx
- 8 Supplementary table S8.xlsx
- 9 Supplementary table S9.xlsx
- Supplementary figures.pdf
