# Supplementary material for: Role of Splicing Regulatory Elements and In Silico Tools Usage in the Identification of Deep Intronic Splicing Variants in Hereditary Breast/Ovarian Cancer Genes
Source: Cancers (Basel). 2021 Jul 3;13(13):3341. doi: 10.3390/cancers13133341 (PMC8268271; doi:10.3390/cancers13133341)
Supplement: Supplementary file 1 [file cancers-13-03341-s001.zip › 1 Supplementary table S1.xlsx]

## Sheet: Suppl tab 1
Table S1: Deep intronic variants collected from literature (literature dataset)
SPLICEAI: DS= Delta Score; DP=Distance Position; AG= Acceptor Gain; AL= Acceptor Loss; DG=Donor Gain; DL= Donor Loss; MAX AG DG= maximum value in AG or DG
SpliceAI (4999) / SpliceAI (50): ∆Score ranges from 0 to 1 and can be interpreted as the probability that the variant affects splicing at any position around it. For each variant, SpliceAI analyse within a window (+/- 4999 or+/- 50 in this case) to see how the variant affects the probabilities of different positions in the pre-mRNA of being splice acceptors or donors.
ESRseq difference in absolute values: differences of normalized SRE area between previous and posterior variant sequences.
Comment	Splicing effect	Gene	Transcript	gNomen	cNomen	Reference	SpliceAI (4999)															SpliceAI (50)	ESRseq		ESRseq scores intron acceptor			ESRseq scores exonized region			ESRseq scores intron donor			ESRseq difference in absolute values	ESRseq scores 100nt pre variant		ESRseq scores 100nt post variant
							#CHROM	POS	REF	ALT	ALLELE	SYMBOL	AG DG MAX	DS_AG	DS_AL	DS_DG	DS_DL	DP_AG	DP_AL	DP_DG	DP_DL	AG DG MAX	ESRseq wt	∆ESRseq	Area	Normalized SRE area	Size	Area	Normalized SRE area	Size	Area	Normalized SRE area	Size	ESRseq Absolute value	Area	Normalized SRE area	Area	Normalized SRE area
	SPL ALTER	ABCA4	NM_000350.2	g.94528096G>C	c.1937+37C>G	Khan et al., 2020 PMID: 32307445	1	94528096	G	C	SpliceAI=C	ABCA4	0.99	0.04	0.02	0.99	0.66	137	1675	1	37	0.99	-0.206553	-0.245535	42.7026	0.427026	100	44.184	1.22733	36	-69.5019	-0.695019	100	2.20259	34.249	1.6309	-51.4519	-0.571688
Splicing Regulatory Element	SPL ALTER	ABCA4	NM_000350.2	g.94527698G>C	c.1937+435C>G	Sangermano et al., 2019 PMID: 30643219	1	94527698	G	C	SpliceAI=C	ABCA4	0	0	0	0	0	39	2073	567	-759	0	-1.87947	3.1723	-61.9553	-0.619553	100	32.9392	0.245815	134	-44.6534	-0.446534	100	0.529839	-15.9591	-0.177324	31.7264	0.352515
	SPL ALTER	ABCA4	NM_000350.2	g.94526829T>C	c.1938-514A>G	Khan et al., 2020 PMID: 32307445	1	94526829	T	C	SpliceAI=C	ABCA4	0.7	0.7	0.01	0.69	0.06	109	-34	1	110	0.69	-1.06493	-0.879295	-29.9903	-0.299903	100	-4.57908	-0.0420099	109	-83.036	-0.83036	100	0.670237	6.22766	0.0691962	-54.0937	-0.601041
	SPL ALTER	ABCA4	NM_000350.2	g.94526934T>C	c.1938-619A>G	Fadaie et al., 2019 PMID: 31397521	1	94526934	T	C	SpliceAI=C	ABCA4	0.79	0.79	0	0.69	0	178	4	5	-36	0.69	0.511897	-2.87358	-72.3427	-0.723427	100	-46.5732	-0.267662	174	-12.9585	-0.129585	100	0.25002	-17.8784	-0.198649	4.62333	0.0513703
	SPL ALTER	ABCA4	NM_000350.2	g.94526936C>T	c.1938-621G>A	Khan et al., 2020 PMID: 32307445	1	94526936	C	T	SpliceAI=T	ABCA4	0.28	0.18	0	0.28	0	176	2	3	-38	0.28	-0.315827	-3.00429	-72.3427	-0.723427	100	-48.2368	-0.277223	174	-12.0792	-0.120792	100	0.284157	-20.3894	-0.226549	5.18472	0.057608
	SPL ALTER	ABCA4	NM_000350.2	g.94511126A>T	c.2919-826T>A	Fadaie et al., 2019 PMID: 31397521	1	94511126	A	T	SpliceAI=T	ABCA4	0.56	0.12	0	0.56	0.04	131	-119	-1	74	0.56	-0.271344	-0.93463	-10.7143	-0.107143	100	18.6728	0.140397	133	7.40729	0.0740729	100	0.100025	-2.5724	-0.0285823	6.42987	0.071443
	SPL ALTER	ABCA4	NM_000350.2	g.94509799G>A	c.3050+370C>T	Fadaie et al., 2019 PMID: 31397521	1	94509799	G	A	SpliceAI=A	ABCA4	0.91	0.64	0	0.91	0.15	206	501	2	137	0.91	0.378546	-2.19221	-73.1055	-0.731055	100	65.0249	0.317195	205	-79.8497	-0.798497	100	0.885549	20.2742	0.225269	-59.4252	-0.66028
Pseudoexonic sequence not defined	SPL ALTER	ABCA4	NM_000350.2	g.94498663T>C	c.3863-1064A>G	Khan et al., 2020 PMID: 32307445	1	94498663	T	C	SpliceAI=C	ABCA4	0	0	0	0	0	1438	-1169	-170	1171	0	-0.66832	-2.27422										0.628702	-13.7866	-0.153184	-70.3698	-0.781886
	SPL ALTER	ABCA4	NM_000350.2	g.94495923C>T	c.4352+61G>A	Fadaie et al., 2019 PMID: 31397521	1	94495923	C	T	SpliceAI=T	ABCA4	0.71	0.15	0	0.71	0.25	159	-827	4	61	0.71	-1.4786	1.47655	36.2343	0.362343	100	31.6696	0.555607	57	26.5237	0.265237	100	0.559644	30.2244	0.671653	10.0808	0.112009
Splicing Regulatory Element	SPL ALTER	ABCA4	NM_000350.2	g.94493000C>T	c.4539+2001G>A	Bauwens et al., 2019 PMID: 30670881	1	94493000	C	T	SpliceAI=T	ABCA4	0.16	0.16	0	0.04	0	110	-2396	-59	-2490	0	-0.575188	3.02293	-62.0197	-0.620197	100	-23.0635	-0.0668508	345	-26.729	-0.26729	100	0.0641662	-5.33279	-0.0592532	0.442163	0.00491293
Splicing Regulatory Element	SPL ALTER	ABCA4	NM_000350.2	g.94492973G>A	c.4539+2028C>T	Bauwens et al., 2019 PMID: 30670881	1	94492973	G	A	SpliceAI=A	ABCA4	0.03	0.03	0	0.01	0	137	-2369	-32	-2463	0.01	0.283975	-0.428434	-62.0197	-0.620197	100	-43.7717	-0.126875	345	-26.729	-0.26729	100	0.164456	9.07981	0.100887	-5.72121	-0.063569
Splicing Regulatory Element	SPL ALTER	ABCA4	NM_000350.2	g.94492937G>A	c.4539+2064C>T	Bauwens et al., 2019 PMID: 30670881	1	94492937	G	A	SpliceAI=A	ABCA4	0.31	0.25	0	0.31	0	173	-2335	4	-171	0.31	0.0780514	0.369069	-62.0197	-0.620197	100	-38.9867	-0.113005	345	-26.729	-0.26729	100	0.321459	8.04979	0.0894422	-20.8815	-0.232017
	SPL ALTER	ABCA4	NM_000350.2	g.94489769T>C	c.4634+741A>G	Khan et al., 2020 PMID: 32307445	1	94489769	T	C	SpliceAI=C	ABCA4	0.48	0.37	0	0.48	0.01	140	-2499	1	986	0.48	-0.368082	-2.23708	-13.0924	-0.130924	100	-18.0489	-0.142117	127	-47.5281	-0.475281	100	0.509875	4.17817	0.0464241	-41.7106	-0.463451
	SPL ALTER	ABCA4	NM_000350.2	g.94484082T>C	c.5196+1056A>G	Braun et al., 2013 PMID: 23918662	1	94484082	T	C	SpliceAI=C	ABCA4	0.61	0.37	0.06	0.61	0.05	176	-813	0	-156	0.61	-3.95355	1.94639	-100.547	-1.00547	100	-8.89073	-0.0502301	177	-61.4861	-0.614861	100	0.804929	29.4909	0.327677	-42.9527	-0.477252
	SPL ALTER	ABCA4	NM_000350.2	g.94484001C>T	c.5196+1137G>A	Braun et al., 2013 PMID: 23918662	1	94484001	C	T	SpliceAI=T	ABCA4	0.15	0.15	0.02	0.14	0	-3	257	-75	798	0.15	1.39382	-0.228902	-84.3483	-0.843483	100	7.26778	0.0995587	73	-73.8814	-0.738814	100	0.881205	-86.1496	-0.957218	-6.84119	-0.0760133
	SPL ALTER	ABCA4	NM_000350.2	g.94566773T>C	c.570+1798A>G	Khan et al., 2020 PMID: 32307445	1	94566773	T	C	SpliceAI=C	ABCA4	0.98	0.88	0	0.98	0.03	65	-66	1	21	0.98	1.96146	-3.66947	-46.9429	-0.469429	100	-11.0699	-0.170307	65	-59.5412	-0.595412	100	0.208435	-34.7096	-0.385662	-53.4687	-0.594097
	SPL ALTER	ABCA4	NM_000350.2	g.94467632T>A	c.6148-84A>T	Khan et al., 2020 PMID: 32307445	1	94467632	T	A	SpliceAI=A	ABCA4	0.57	0.13	0	0.57	0.01	248	3506	6	8	0.57	1.51806	-0.985749	-14.0268	-0.140268	100	28.8915	0.130731	221	-24.5494	-0.292255	84	0.566869	13.1515	0.146128	-37.8667	-0.420741
	SPL ALTER	ABCA4	NM_000350.2	g.94466739C>A	c.6283-78G>T	Khan et al., 2020 PMID: 32307445	1	94466739	C	A	SpliceAI=A	ABCA4	0.44	0.2	0.02	0.44	0.03	204	-78	2	215	0.44	-0.17909	-1.38536	43.8517	0.438517	100	-39.6241	-0.195192	203	-58.7238	-0.793565	74	0.548313	-17.4014	-0.193349	-45.983	-0.741661
	SPL ALTER	ABCA4	NM_000350.2	g.94580645A>C	c.67-2023T>G	Khan et al., 2020 PMID: 32307445	1	94580645	A	C	SpliceAI=C	ABCA4	0.31	0.11	0	0.31	0.02	46	-219	0	104	0.31	-0.205256	-0.153673	-71.6259	-0.716259	100	86.2581	0.353517	244	4.1252	0.041252	100	0.198029	19.5872	0.217636	1.76463	0.019607
	SPL ALTER	ABCA4	NM_000350.2	g.94549781G>A	c.769-784C>T	Bauwens et al., 2019 PMID: 30670881	1	94549781	G	A	SpliceAI=A	ABCA4	0.08	0.08	0.01	0.02	0	-6	-74	-167	200	0.08	0.0112238	-0.0499032	-17.2552	-0.172552	100	46.0795	0.284441	162	8.67337	0.0867337	100	0.617449	-25.3662	-0.281847	30.2042	0.335602
	SPL ALTER	ABCA4	NM_000350.2	g.94549785T>A	c.769-788A>T	Khan et al., 2020 PMID: 32307445	1	94549785	T	A	SpliceAI=A	ABCA4	0.3	0.3	0.02	0.18	0	-10	-78	-171	196	0.3	1.53581	-1.17392	-23.9993	-0.239993	100	46.0795	0.284441	162	8.67337	0.0867337	100	0.649633	-31.6243	-0.351381	26.8426	0.298252
	SPL ALTER	ABCA4	NM_000350.2	g.94546780C>G	c.859-506G>C	Sangermano et al., 2019 PMID: 30643219	1	94546780	C	G	SpliceAI=G	ABCA4	0.06	0.06	0.02	0.05	0.01	-3	179	-58	2128	0.06	0.486303	-0.0669263	-13.7828	-0.137828	100	6.41989	0.114641	56	-42.9199	-0.429199	100	0.140369	-15.3331	-0.170368	-2.69986	-0.0299985
	SPL ALTER	ABCA4	NM_000350.2	g.94546820C>T	c.859-546G>A	Khan et al., 2020 PMID: 32307445	1	94546820	C	T	SpliceAI=T	ABCA4	0.23	0.19	0.01	0.23	0	139	-546	-1	2088	0.23	-2.94051	2.43612	-107.789	-1.07789	100	-16.9692	-0.120349	141	-1.29095	-0.0129095	100	0.0892743	-9.10142	-0.101127	-1.06673	-0.0118526
	SPL ALTER	ABCA4	NM_000350.2	g.94546914T>C	c.859-640A>G	Khan et al., 2020 PMID: 32307445	1	94546914	T	C	SpliceAI=C	ABCA4	0.69	0.51	0.01	0.69	0.01	45	510	0	-192	0.69	-0.891678	0.303217	-107.789	-1.07789	100	-2.40133	-0.0522028	46	-27.4462	-0.274462	100	0.464875	-50.3255	-0.559172	-8.48679	-0.0942976
	SPL ALTER	ABCC8	NM _000352.3	g.17465872T>C	c.1333-1013A>G	Flanagan et al., 2013 PMID: 23273570	11	17465872	T	C	SpliceAI=C	ABCC8	0.83	0.66	0	0.83	0.02	76	-1057	1	-43	0.83	0.715933	-2.89709	-55.4099	-0.554099	100	37.3594	0.491571	76	-32.9525	-0.329525	100	0.533731	24.3327	0.270364	-23.7031	-0.263368
	SPL ALTER	AR	NM_000044.3	g.66942551A>G	c.2450-118A>G	Kansakoski et al., 2016 PMID: 27609317	X	66942551	A	G	SpliceAI=G	AR	0.8	0.6	0	0.8	0.01	-84	0	0	20	0.8	-0.477633	-2.36442	-28.4087	-0.284087	100	24.5799	0.289175	85	-61.5401	-0.615401	100	0.775508	25.0083	0.27787	-44.7875	-0.497638
	SPL ALTER	ATP7A	NM_000052.5	g.77269726A>G	c.2406+1117A>G	Yasmeen et al., 2014 PMID: 24002164	X	77269726	A	G	SpliceAI=G	ATP7A	0.42	0.33	0	0.42	0.05	-102	1525	-5	-53	0.42	0.0301273	-0.916519	-167.301	-1.67301	100	-7.08954	-0.0716115	99	-25.5744	-0.255744	100	0.194608	-2.15429	-0.0239366	-19.669	-0.218545
	SPL ALTER	ATP7A	NM_000052.5	g.77279056T>G	c.2916+2480T>G	Yasmeen et al., 2014 PMID: 24002164	X	77279056	T	G	SpliceAI=G	ATP7A	0.85	0.85	0	0.76	0	-69	-1778	-1	-2	0.76	0.0330965	-0.381468	-90.5442	-0.905442	100	-39.6576	-0.574748	69	-136.626	-1.36626	100	0.440893	-81.7577	-0.908419	-121.438	-1.34931
	SPL ALTER	ATP7A	NM_000052.5	g.77287843C>G	c.3294+763C>G	Yasmeen et al., 2014 PMID: 24002164	X	77287843	C	G	SpliceAI=G	ATP7A	0.76	0.69	0	0.76	0	-68	1260	-1	1476	0.76	-1.56506	-0.68116	-80.7041	-0.807041	100	-51.2379	-0.753498	68	-55.272	-0.55272	100	0.349304	-78.9813	-0.87757	-47.5439	-0.528265
	SPL ALTER	BLM	NM_000057.3	g.91337139A>G	c.3020-258A>G	Backers et al., 2020 PMID: 33073370	15	91337139	A	G	SpliceAI=G	BLM	0.53	0.14	0.02	0.53	0.02	-96	242	-1	-3065	0.53	-2.15831	1.22721	-43.5732	-0.435732	100	21.7021	0.139116	156	-36.6129	-0.366129	100	0.692175	32.2657	0.358508	-30.03	-0.333667
	SPL ALTER	CAPN3	NM 000070.2	g.42697047G>C	c.1782+1072G>C	Blazquez et al., 2013 PMID: 23864287	15	42697047	G	C	SpliceAI=C	CAPN3	0.06	0.06	0.02	0.04	0.01	7	1	106	-480	0.06	-2.66725	2.08674	-21.0883	-0.210883	100	-1.12028	-0.0112028	100	-10.8973	-0.108973	100	0.081904	9.71427	0.107936	2.34292	0.0260324
	SPL ALTER	CEP290	NM_025114.4	g.88494960T>C	c.2991+1655A>G	den Hollander et al., 2006; Ruan et al., 2017 PMID: 16909394;PMID: 28109959	12	88494960	T	C	SpliceAI=C	CEP290	0.15	0.03	0.01	0.15	0.01	132	-921	5	-2696	0.15	0.579497	-0.657671	-65.9512	-0.659512	100	-21.306	-0.166453	128	-118.86	-1.1886	100	1.54251	25.8248	0.286943	-113.001	-1.25557
	SPL ALTER	CFTR	NM_000492.3	g.117280015C>T	c.3718-2477C>T	Highsmith et al., 1994; Chillon et al., 1995;Friedman et al., 1999; Costantino et al., 2013 PMID: 7521937; PMID: 7739684; PMID: 10593905; PMID: 23349053	7	117280015	C	T	SpliceAI=T	CFTR	0.16	0.1	0	0.16	0	-85	2907	-2	2632	0.16	1.11911	-1.92329	-71.5655	-0.715655	100	-18.9355	-0.225422	84	-65.0893	-0.650893	100	0.646713	-1.82589	-0.0202877	-60.0301	-0.667001
	SPL ALTER	CFTR	NM_000492.3	g.117218381A>G	c.1584+18672A>G	Costantino et al., 2013 PMID: 23349053	7	117218381	A	G	SpliceAI=G	CFTR	0.68	0.62	0	0.68	0	-69	-1688	-5	97	0.68	-0.248544	0.286031	-48.2309	-0.482309	100	34.0693	0.327589	104	-152.168	-1.52168	100	1.97545	35.6522	0.396136	-142.138	-1.57931
	SPL ALTER	CHM	NM_0003903	g.85223644A>T	c.314+10127T>A	van den Hurk et al., 2003 PMID: 12827496	X	85223644	A	T	SpliceAI=T	CHM	0.94	0.94	0.03	0.63	0	-2	2946	-99	-952	0.94	0.33259	-0.842687	-50.5051	-0.505051	100	-36.0214	-0.367566	98	-36.9692	-0.369692	100	0.209584	-27.3173	-0.303525	-46.1798	-0.513109
	SPL ALTER	CLRN1	NM_001195794.1	g.150660197A>C	c.254-649T>G	Khan et al., 2017 PMID: 28469144	3	150660197	A	C	SpliceAI=C	CLRN1	0.85	0.65	0	0.85	0	229	-802	0	140	0.85	-2.06454	0.518646	-82.0359	-0.820359	100	-96.246	-0.418461	230	-32.5138	-0.325138	100	0.33254	16.2579	0.180643	-13.6707	-0.151897
	SPL ALTER	CNGB3	NM_019098.4	g.87617644C>T	c.1663-1205G>A	Weisschuh et al., 2019 PMID: 31544997	8	87617644	C	T	SpliceAI=T	CNGB3	0.9	0.81	0	0.9	0	37	3057	4	0	0.9	-3.15299	1.55528	-125.879	-1.25879	100	-2.42912	-0.0714447	34	-149.72	-1.4972	100	0.398027	-96.473	-1.07192	-132.295	-1.46995
	SPL ALTER	CNGB3	NM_019098.4	g.87618576G>A	c.1663-2137C>T	Weisschuh et al., 2019 PMID: 31544997	8	87618576	G	A	SpliceAI=A	CNGB3	0.3	0.14	0	0.3	0	101	-895	2	-83	0.3	0.38662	-2.88144	-153.842	-1.53842	100	8.75193	0.0884033	99	-60.6622	-0.606622	100	0.542772	1.31181	0.0145757	-47.5377	-0.528196
	SPL ALTER	CNGB3	NM_019098.4	g.87674402T>A	c.852+4751A>T	Di Scipio et al., 2020 PMID: 32881472	8	87674402	T	A	SpliceAI=A	CNGB3	0.6	0.6	0.13	0.02	0	-5	68	2638	-536	0.6	-1.15509	0.38691	-85.878	-0.85878	100	122.189	0.405944	301	61.7745	0.617745	100	1.49743	-95.7028	-1.06336	39.0657	0.434063
	SPL ALTER	COL2A1	NM_001844.4	g.48393958G>C	c.86-50C>G	Sun et al., 2020 PMID: 32196734	12	48393958	G	C	SpliceAI=C	COL2A1	0.67	0.67	0.53	0.01	0.09	-1	-50	-83	-253	0.67	-1.46397	-0.336755	-47.5614	-0.475614	100	-15.972	-0.325959	49	45.8123	0.458123	100	0.279136	-37.8455	-0.420506	-12.7233	-0.14137
	SPL ALTER	COL4A5	NM_033380.2	g.107842994C>G	c.1948+894C>G	Nozu et al., 2014 PMID: 25183659	X	107842994	C	G	SpliceAI=G	COL4A5	0.86	0.86	0.02	0.78	0	1	-125	106	-392	0.86	-0.786164	-0.0761227	-46.0225	-0.460225	100	-41.1785	-0.388476	106	-76.5876	-0.765876	100	0.018496	-30.4796	-0.338662	-28.8149	-0.320166
	SPL ALTER	COL4A5	NM_033380.2	g.107932678T>G	c.4528+1754T>G	Nozu et al., 2014 PMID: 25183659	X	107932678	T	G	SpliceAI=G	COL4A5	0.99	0.9	0	0.99	0	-88	14	-5	1714	0.99	-3.26553	0.60002	-82.2948	-0.822948	100	-8.42463	-0.100293	84	-66.9547	-0.669547	100	0.274371	-14.8405	-0.164894	-39.5339	-0.439265
	SPL ALTER	COL4A5	NM_033380.2	g.107935633A>G	c.4529-345A>G	Nozu et al., 2014 PMID: 25183659	X	107935633	A	G	SpliceAI=G	COL4A5	0.93	0.74	0	0.93	0.21	-84	-3043	-1	20	0.93	-0.598502	-1.70846	-61.6222	-0.616222	100	30.1907	0.359413	84	-51.3473	-0.513473	100	0.730269	19.663	0.218478	-46.0613	-0.511792
	SPL ALTER	COL4A5	NM_033380.2	g.107820077G>T	c.609+875G>T	Nozu et al., 2014 PMID: 25183659	X	107820077	G	T	SpliceAI=T	COL4A5	0.91	0.87	0.01	0.91	0	-124	211	-2	-1025	0.91	0.660305	-3.619	-90.9215	-0.909215	100	-16.7062	-0.23866	70	-35.5493	-0.355493	100	0.420544	7.32011	0.0813345	-30.5289	-0.33921
	SPL ALTER	CTDP1	NM_004715.4	g.77470825C>T	c.863+389C>T	Varon et al., 2003 PMID: 14517542	18	77470825	C	T	SpliceAI=T	CTDP1	0.13	0.13	0	0.13	0	-96	-3272	-2	-2014	0.13	0.103679	-2.03483	-107.131	-1.07131	100	-6.21471	-0.065418	95	-76.9796	-0.769796	100	0.7217	-12.5044	-0.138938	-77.4574	-0.860637
	SPL ALTER	CYBB	NM_000397.3	g.37657051A>G	c.675-1157A>G	Rump et al., 2006; Noack et al., 2001 PMID: 16516412; PMID: 11566256	X	37657051	A	G	SpliceAI=G	CYBB	0.73	0.72	0	0.73	0	-55	-1657	0	-79	0.73	-2.96843	1.2725	-93.8007	-0.938007	100	11.4831	0.205056	56	-41.6701	-0.416701	100	0.128005	-25.1443	-0.279381	-13.6238	-0.151375
	SPL ALTER	DBT	NM_001918.2	g.100672742T>C	c.1018-550A>G	Tsuruta et al., 1998 PMID: 9621512	1	100672742	T	C	SpliceAI=C	DBT	0.82	0.82	0.01	0.79	0.02	126	-885	1	-956	0.79	-0.842881	-1.87358	-141.447	-1.41447	100	19.7087	0.156418	126	-71.0368	-0.710368	100	0.693203	2.7541	0.0306011	-59.6342	-0.662602
	SPL ALTER	DICER1	NM_177438.3	g.95559038A>C	c.5364+1187T>G	Verrier et al., 2018 PMID: 29469200	14	95559038	A	C	SpliceAI=C	DICER1	0.96	0.96	0.22	0.27	0	-1	-7	-132	1024	0.96	-1.61613	-1.74009	-132.384	-1.32384	100	0.293272	0.00222176	132	-129.965	-1.29965	100	1.45845	-114.357	-1.27064	16.9032	0.187814
	SPL ALTER	DMD	NM_004006.1	g.32460274G>T	c.3787-843C>A	Takeshima et al., 2010; Beroud et al., 2004; Deburgrave et al., 2007; Bovolenta et al.,2008; Ikezawa et al., 1999; Gurvich et al., 2008 PMID: 20485447; PMID: 14659407; PMID: 17041906; PMID: 19040728; PMID: 10094556; PMID: 18059005	X	32460274	G	T	SpliceAI=T	DMD	0.56	0.35	0.01	0.56	0	121	1539	3	1154	0.56	-0.6603	-1.17193	-83.4755	-0.834755	100	-64.1884	-0.539399	119	-84.471	-0.84471	100	0.200438	-56.2729	-0.625255	-74.3123	-0.825693
	SPL ALTER	DMD	NM_004006.1	g.31279418T>C	c.9225-285A>G	Takeshima et al., 2010; Tuffery-Giraud et al., 2003; Gurvich et al., 2008 PMID: 20485447; PMID: 12754707 ; PMID: 18059005	X	31279418	T	C	SpliceAI=C	DMD	0.76	0.43	0	0.76	0.27	62	-3362	5	-119	0.76	-0.259569	-1.40071	-30.8681	-0.308681	100	9.45179	0.162962	58	-7.08048	-0.0708048	100	0.141167	-5.98769	-0.0665299	6.71732	0.0746369
	SPL ALTER	DMD	NM_004006.1	g.33032666A>T	c.93+5590T>A	Takeshima et al., 2010; Tuffery-Giraud et al., 2003 PMID: 20485447; PMID: 12754707	X	33032666	A	T	SpliceAI=T	DMD	0.92	0.92	0.01	0.6	0	-2	-21	-47	1899	0.92	-0.792773	-1.89823	-90.0095	-0.900095	100	-33.3829	-0.252901	132	-84.207	-0.84207	100	0.756285	-79.0716	-0.878573	-11.006	-0.122289
	SPL ALTER	DMD	NM_004006.1	g.31219364G>A	c.9807+2714C>T	Takeshima et al., 2010; Beroud et al., 2004; Deburgrave et al., 2007; Bovolenta et al., 2008; Ikezawa et al., 1999; Gurvich et al., 2008 PMID: 20485447; PMID: 14659407; PMID: 17041906; PMID: 19040728; PMID: 10094556; PMID: 18059005	X	31219364	G	A	SpliceAI=A	DMD	0.66	0.57	0	0.66	0.04	122	2025	2	-30	0.66	0.472043	-2.32337	-34.4149	-0.344149	100	-14.9376	-0.123451	121	-58.3743	-0.583743	100	0.513648	-14.4199	-0.160221	-60.6482	-0.673869
	SPL ALTER	DPYD	NM_000110.3	g.98045449G>C	c.1129-5923C>G	van Kuilenburg et al., 2010 PMID: 20803296	1	98045449	G	C	SpliceAI=C	DPYD	0.77	0.68	0	0.77	0	44	-40	1	-31	0.77	0.234551	-0.878998	-53.0089	-0.530089	100	-12.8333	-0.291666	44	-46.6568	-0.466568	100	0.253485	-66.7759	-0.741955	-43.9623	-0.48847
	SPL ALTER	DYSF	NM_003494.4	g.71889030G>T	c.4886+1249G>T	Dominov et al., 2014 PMID: 25493284	2	71889030	G	T	SpliceAI=T	DYSF	0.26	0.12	0.01	0.26	0.03	-89	-1415	-2	-1249	0.26	0.352277	-2.99461	-41.3258	-0.413258	100	-46.3334	-0.26177	177	-29.0329	-0.290329	100	0.221074	-19.5885	-0.21765	0.308152	0.00342391
	SPL ALTER	F7	NG_009262.1	g.113770192G>A	c.571+78G>A	Ferraresi et al., 2019 PMID: 31273093	13	113770192	G	A	SpliceAI=A	F7	0.65	0.01	0.02	0.65	0.11	888	214	1	-78	0.65	0.861859	-1.80425	28.4418	0.284418	100	5.91739	0.0749037	79	-22.9212	-0.229212	100	0.215756	0.499935	0.00806346	-18.6923	-0.207692
	SPL ALTER	F7	NG_009262.1	g.113770688C>G	c.572-392C>G	Ferraresi et al., 2019 PMID: 31273093	13	113770688	C	G	SpliceAI=G	F7	0.53	0.2	0.01	0.53	0.11	-282	42	-1	41	0.53	-0.64243	-0.287344	3.25192	0.0325192	100	47.1239	0.163058	289	-33.155	-0.33155	100	0.750587	40.2771	0.447523	-27.2757	-0.303063
	SPL ALTER	F8	NM_000132.3	g.154249118T>C	c.143+1567A>G	Dericquebourg et al., 2020 PMID: 32812322	X	154249118	T	C	SpliceAI=C	F8	0.54	0.49	0	0.54	0.04	191	1307	1	1589	0.54	0	-1.51833	-133.49	-1.3349	100	-39.9948	-0.209397	191	-122.724	-1.22724	100	1.00021	-18.4867	-0.205408	-108.506	-1.20562
	SPL ALTER	F8	NM_000132.3	g.154193643T>C	c.1443+602A>G	Dericquebourg et al., 2020 PMID: 32812322	X	154193643	T	C	SpliceAI=C	F8	0.88	0.88	0.1	0.01	0.01	-1	-2	574	-2389	0.88	2.20413	-2.51555	-76.5368	-0.765368	100	-112.998	-0.431291	262	-81.4682	-0.814682	100	0.786968	-75.3145	-0.836828	-4.48738	-0.0498598
Splicing Regulatory Element	SPL ALTER	F8	NM_000132.3	g.154174820C>G	c.2113+1153G>C	Lassalle et al., 2020 PMID: 33094873	X	154174820	C	G	SpliceAI=G	F8	0.33	0.33	0	0.19	0	9	-78	-103	1153	0.33	-3.60864	4.42088	-119.347	-1.19347	100	-30.2445	-0.267651	113	-58.186	-0.58186	100	1.22574	-125.778	-1.39754	-15.4622	-0.171802
	SPL ALTER	F8	NM_000132.3	g.154175372C>T	c.2113+601G>A	Dericquebourg et al., 2020 PMID: 32812322	X	154175372	C	T	SpliceAI=T	F8	0.14	0.09	0	0.14	0.01	124	-1424	3	-655	0.14	-1.04455	1.01554	-107.401	-1.07401	100	34.768	0.284983	122	-69.7334	-0.697334	100	1.01808	27.3928	0.304364	-64.2343	-0.713714
	SPL ALTER	F8	NM_000132.3	g.154143411T>C	c.5220-8563A>G	Lassalle et al., 2020 PMID: 33094873	X	154143411	T	C	SpliceAI=C	F8	0.71	0.71	0	0.64	0	-1	-2	-124	32	0.71	-1.32266	-1.179	-33.7791	-0.337791	100	18.6575	0.150464	124	-100.476	-1.00476	100	0.388454	-19.4619	-0.216243	15.4989	0.17221
	SPL ALTER	FECH	NM_000140.4	g.55238820A>G	c.315-48T>C	Chiara et al., 2019 PMID: 31273344	18	55238820	A	G	SpliceAI=G	FECH	0.17	0.17	0.13	0.01	0	15	-52	-196	1658	0.17	-1.58418	1.85428	-84.2657	-0.842657	100	-49.6634	-0.788308	63	58.8195	0.408469	144	0.655005	-89.9294	-0.999216	-30.979	-0.344211
	SPL ALTER	FERMT1	NM_017671.4	g.6074846C>T	c.1139+740G>A	Chmel et al., 2015 PMID: 26083552	20	6074846	C	T	SpliceAI=T	FERMT1	0.86	0.86	0.03	0.71	0	-2	173	-125	49	0.86	1.94515	-2.44184	-73.415	-0.73415	100	-13.3496	-0.107658	124	-83.8423	-0.838423	100	0.782851	-67.6782	-0.75198	2.77832	0.0308702
	SPL ALTER	FGG	NM_021870.2	g.155530122T>A	c.667-320A>T	Spena et al., 2007; Plate et al., 2009 PMID: 17854317; PMID: 19551918	4	155530122	T	A	SpliceAI=A	FGG	0.78	0.74	0	0.78	0	80	-579	6	1097	0.78	0.607041	-2.51423	-34.2576	-0.342576	100	-17.2016	-0.229355	75	-91.7902	-0.917902	100	0.500616	-26.188	-0.290977	-71.2434	-0.791593
	SPL ALTER	GALT	NM_000155.3	g.34649951A>G	c.1059+390A>G	Latchman et al., 2020 PMID: 32748411	9	34649951	A	G	SpliceAI=G	GALT	0.15	0.25	0.04	0.11	0.07	1	415	187	-390	0.15	-0.485435	-0.357615	-57.5357	-0.575357	100	-29.439	-0.157428	187	-40.5274	-0.405274	100	0.39276	-52.4768	-0.583076	-17.1285	-0.190316
	SPL ALTER	GBA	NM_000157.4	g.155206890G>T	c.999+242C>A	National Center for Biotechnology Information. ClinVar; [VCV000689500.1], https://www.ncbi.nlm.nih.gov/clinvar/variation/VCV000689500.1 (accessed May 6, 2021). ClinVar annotation: https://www.ncbi.nlm.nih.gov/clinvar/variation/689500/	1	155206890	G	T	SpliceAI=T	GBA	0.45	0.12	0	0.45	0.19	71	-1792	3	245	0.45	-0.556069	-1.60488	23.6777	0.236777	100	-41.6303	-0.174185	239	-39.7747	-0.397747	100	0.00393628	-29.3477	-0.326085	-29.702	-0.330022
Splicing Regulatory Element	SPL ALTER	GLA	NM_000169.2	g.100654735C>T	c.639+919G>A	Palhais et al., 2016; Ferri et al., 2016 PMID: 27595546; PMID: 27779620	X	100654735	C	T	SpliceAI=T	GLA	0.22	0	0.3	0	53	-1184	-3	1417	-3119,T	0	-1.23	-0.496229	-26.7155	-0.267155	100	-38.136	-0.669053	57	-60.7119	-0.607119	100	0.315038	-18.9361	-0.210401	-47.2895	-0.525439
	SPL ALTER	GPR143	NM_000273.2)	g.9711844A>C	c.659-131T>G	Naruto et al., 2015; Vetrini et al., 2006 PMID: 26061757; PMID: 16550551	X	9711844	A	C	SpliceAI=C	GPR143	0.91	0.68	0.01	0.91	0	40	1828	0	-81	0.91	-0.024104	0.177516	-110.242	-1.10242	100	22.7869	0.555777	41	6.01797	0.0601797	100	0.837819	-67.5362	-0.750402	7.86752	0.0874168
	SPL ALTER	GPR179	NM_001004334.3	g.36494957C>T	c.903+343G>A	Di Scipio et al., 2020 PMID: 32881472	17	36494957	C	T	SpliceAI=T	GPR179	0.86	0.86	0.09	0.51	0	-2	-26	-199	-2663	0.86	1.89938	-2.47149	-22.5359	-0.225359	100	51.5181	0.260192	198	-8.15356	-0.0815356	100	0.0742721	-10.5125	-0.116806	-17.197	-0.191078
	SPL ALTER	HADH	NM_005327.5	g.108945190G>T	c.636+471G>T	Camtosun et al., 2015; Flanagan et al., 2013 PMID: 26316438; PMID: 23273570	4	108945190	G	T	SpliceAI=T	HADH	0.85	0.61	0.04	0.85	0.01	-142	44	-2	-143	0.85	2.24858	-4.08081	-71.1172	-0.711172	100	12.0285	0.143196	84	-69.8471	-0.698471	100	0.568882	-5.20919	-0.0578798	-56.4086	-0.626762
	SPL ALTER	HSPG2	NM_005529.5	g.22215993G>A	c.574+481C>T	Stum et al., 2006 PMID: 16927315	1	22215993	G	A	SpliceAI=A	HSPG2	0.89	0.75	0.03	0.89	0.04	131	-221	2	-114	0.89	0.945973	-1.49431	-92.1644	-0.921644	100	16.3998	0.126152	130	49.8589	0.498589	100	0.234454	27.1494	0.30166	48.2502	0.536114
	SPL ALTER	KRIT1	NM_004912.3	g.91870174_91870175del	c.262+132_262+133del	Riant et al., 2014 PMID: 24251678	7	91870174	del	.	.	KRIT1	0.82	0.82		0.59		-12		-110		0	0	1.18735	-92.1358	-0.921358	100	-51.3091	-0.518273	99	-84.1245	-0.841245	100	0.64928	-82.4004	-0.91556	-23.9651	-0.266279
	SPL ALTER	MLC1	NM_015166.3	g.50502853A>C	c.895-226T>G	Mancini et al., 2012 PMID: 22552818	22	50502853	A	C	SpliceAI=C	MLC1	0.73	0.73	0	0.5	0.03	165	-746	0	146	0.5	-0.0435965	0.667811	38.4549	0.384549	100	45.6178	0.185438	246	-24.1084	-0.241084	100	0.330192	5.60479	0.0622755	-24.1125	-0.267916
	SPL ALTER	MTM1	NM_000252.2	g.149831329A>G	c.1468-577A>G	Fitzgerald et al., 2020 PMID: 33505229	X	149831329	A	G	SpliceAI=G	MTM1	0.79	0.51	0	0.79	0	-52	-512	-5	-2952	0.79	0.579497	-0.657671	-116.494	-1.16494	100	-24.3422	-0.50713	48	-18.2629	-0.182629	100	0.838522	-90.0143	-1.00016	-14.5473	-0.161636
	SPL ALTER	MUT	NM_000255.4	g.49404228G>T	c.1956+3691C>A	Rincon et al., 2007 PMID: 17966092	6	49404228	G	T	SpliceAI=T	MUT	0.47	0.33	0	0.47	0	82	2646	7	-26	0.47	1.22748	-1.42615	-69.3368	-0.693368	100	5.17225	0.0680559	76	-86.2877	-0.862877	100	0.832633	-12.0931	-0.134368	-87.0301	-0.967001
	SPL ALTER	MYBPC3	NM_000256.3	g.47364865C>T	c.1224-52G>A	Harper et al., 2020 PMCID: PMC2276355	11	47364865	C	T	SpliceAI=T	MYBPC3	0.99	0.99	0.44	0.03	0.01	-2	-52	178	674	0.99	0.945447	-1.47856	-31.0019	-0.310019	100	47.2134	0.944268	50	-32.9632	-0.329632	100	0
	SPL ALTER	NDUFS7	NM_024407.5	g.1386643C>G	c.17-1167C>G	Lebon et al., 2007 PMID: 17604671	19	1386643	C	G	SpliceAI=G	NDUFS7	0.31	0.31	0	0.27	0.01	-126	1322	-5	-2488	0.27	1.19456	-1.38505	-33.363	-0.33363	100	23.5812	0.193289	122	-54.6725	-0.546725	100	0.70891	17.3025	0.19225	-46.4994	-0.51666
	SPL ALTER	NF1	NM_001042492.2	g.29510334T>A	c.888+651T>A	Messiaen and Wimmer, 2008 DOI: 10.1086/522376	17	29510334	T	A	SpliceAI=A	NF1	0.66	0.66	0.02	0.15	0.01	2	5	150	2850	0.66	-0.491835	-3.03409	-105.899	-1.05899	100	-30.0837	-0.227907	132	-76.7894	-0.767894	100	0.625641	-84.9479	-0.943866	-28.6403	-0.318225
Splicing Regulatory Element	SPL ALTER	NOTCH3	NM_000435.2	g.15303133_15303135del	c.341-26_341-24del	Bianchi et al., 2013 PMID: 23587639	19	15303133	del	.	.	NOTCH3	0.28	0.28	0.04			-44	-23			0	-1.36911	0.334063	21.3013	0.213013	100	-15.1845	-0.199797	76	45.7107	0.457107	100	0.934388	-16.972	-0.458703	3.80548	0.475685
	SPL ALTER	NPC1	NM_000271.5	g.21132700C>T	c.1554-1009G>A	Rodriguez-Pascau et al., 2009 PMID: 19718781	18	21132700	C	T	SpliceAI=T	NPC1	0.47	0.47	0.01	0.38	0.01	192	-1009	-1	42	0.38	0.860744	-2.22733	-44.89	-0.4489	100	48.6289	0.250664	194	-9.54369	-0.0954369	100	0.569374	54.2246	0.602495	2.98095	0.0331216
	SPL ALTER	NPHP3	NM_153240.5	g.132436749G>C	c.671-996C>G	Larrue et al., 2020 PMID: 33024573	3	132436749	G	C	SpliceAI=C	NPHP3	0.15	0.04	0	0.15	0.01	212	-303	50	4	0.15	0.392602	-2.02323	-75.6391	-0.756391	100	19.415	0.119111	163	-54.8393	-0.548393	100	0.168334	20.0638	0.222931	4.91376	0.0545974
	SPL ALTER	OCRL	NM_000276.4	g.128687279A>G	c.238+4701A>G	Rendu et al., 2017 PMID: 27790796	X	128687279	A	G	SpliceAI=G	OCRL	0.97	0.97	0	0.95	0	-66	-2508	-1	39	0.95	-0.309143	-2.94911	-52.8421	-0.528421	100	-8.46311	-0.128229	66	1.99527	0.0199527	100	0.595722	-21.7138	-0.241265	31.9012	0.354458
	SPL ALTER	OFD1	NM_003611.2	g.13768358A>G	c.935+706A>G	Webb et al., 2012 PMID: 22619378	X	13768358	A	G	SpliceAI=G	OFD1	0.61	0.61	0	0.39	0	-66	2836	-5	2865	0.39	-1.89843	0.185108	-65.6847	-0.656847	100	-23.1913	-0.374053	62	-24.8856	-0.248856	100	0.33046	-57.446	-0.638289	-27.7047	-0.30783
	SPL ALTER	OPA1	NG 008805.2	g.193335986G>A	c.610+360G>A	Bonifert et al., 2016 PMID: 27874857	3	193335986	G	A	SpliceAI=A	OPA1	0.33	0.33	0.03	0.15	0	2	506	365	-3156	0.36	2.03297	-2.42069	-68.4028	-0.684028	100	9.91814	0.106647	93	-15.6466	-0.156466	100	0.794282	-68.9799	-0.766444	2.50542	0.027838
	SPL ALTER	OPA1	NM_130837.2	g.193335990G>A	c.610+364G>A	Bonifert et al., 2014 PMID: 24970096	3	193335990	G	A	SpliceAI=A	OPA1	0.36	0.36	0.02	0.07	0	2	502	361	-407	0.36	1.97673	-2.15469	-63.4076	-0.634076	100	6.51889	0.0700956	93	-15.6466	-0.156466	100	0.832365	-69.8512	-0.776125	5.06163	0.0562403
	SPL ALTER	OTC	NM_000531.6	g.38260946G>A	c.540+265G>A	Ogino et al., 2007 PMID: 18204299	X	38260946	G	A	SpliceAI=A	OTC	0.66	0.65	0.04	0.66	0	2	30	136	2047	0.65	0.464964	-1.28082	-73.7799	-0.737799	100	-9.43437	-0.0698842	135	-110.153	-1.10153	100	0.749517	-65.7599	-0.730666	1.69659	0.018851
	SPL ALTER	P3H1 (LEPRE1)	NM_022356.3	g.43220741C>T	c.1224-80G>A	Wai et al., 2020 PMID: 32235935	1	43220741	C	T	SpliceAI=T	P3H1	0.62	0.17	0	0.62	0.24	-80	1382	3	95	0.62	-2.0706	-2.01855	36.8556	0.368556	100	35.9731	0.206742	174	91.3631	0.913631	100	0.586924	54.5447	0.690439	6.62496	0.103515
	SPL ALTER	PCCB	NM_001178014.1	g.135981369A>G	c.603+462A>G	Rincon et al., 2007 PMID: 17966092	3	135981369	A	G	SpliceAI=G	PCCB	0.01	0.01	0	0	0	-85	-731	1024	-1361	0	-0.160429	1.0664	-2.86614	-0.0286614	100	-55.0789	-0.764985	72	-90.9859	-0.909859	100	0.709823	-75.1045	-0.834494	-11.2204	-0.124671
	SPL ALTER	PKHD1	NM_138694.3	g.51746238T>C	c.7350+1653A>G	Michel-Calemard et al., 2009 PMCID: PMC2276355	6	51746238	T	C	SpliceAI=C	PKHD1	0	0	0	0	0	1734	1787	1906	1653	0	0.268802	1.11407	-96.4409	-0.964409	100	-34.2654	-0.295392	116	-71.6304	-0.716304	100	0.259824	-100.993	-1.12214	-77.6087	-0.862319
	SPL ALTER	POLR3A	NM_007055.3	g.79783995G>A	c.645+312C>T	Hiraide et al., 2020 PMID: 32483275	10	79783995	G	A	SpliceAI=A	POLR3A	0.77	0.55	0	0.77	0.01	130	-1082	2	50	0.77	-0.149025	-2.0761	-64.7053	-0.647053	100	-4.39824	-0.0537928	117	-51.0885	-0.51365	100.677	0.714507	-34.4486	-0.382762	-98.7542	-1.09727
	SPL ALTER	PROM1	NM_006017.2	g.15989860T>C	c.2077-521A>G	Mayer et al., 2015 PMID: 26153215	4	15989860	T	C	SpliceAI=C	PROM1	0.49	0.32	0	0.49	0.02	155	-400	1	1495	0.49	-0.970497	-2.37458	-35.7462	-0.357462	100	-90.5504	-0.584196	155	-54.3789	-0.543789	100	0.0612806	-37.1768	-0.413075	-42.692	-0.474356
	SPL ALTER	PRPF31	NM_015629.3	g.54633399C>G	c.1374+654C>G	Rio Frio et al., 2009 PMID: 19618371	19	54633399	C	G	SpliceAI=G	PRPF31	0.83	0.62	0	0.83	0.26	-175	-1309	-1	3	0.83	-0.343165	-1.13707	66.6215	0.666215	100	89.2379	0.136658	653	-20.9377	-0.209377	100	0.349054	23.861	0.265122	-7.5539	-0.0839323
	SPL ALTER	PSMC3	NM_002804.4	g.47441478T>C	c.1127+337A>G	Kröll‐Hermi et al., 2020 PMID: 32500975	11	47441478	T	C	SpliceAI=C	PSMC3	0.87	0.87	0	0.85	0	114	-960	1	-3	0.85	-0.309143	-2.10866	-11.1805	-0.111805	100	8.87355	0.0778381	114	-66.3155	-0.663155	100	0.827242	16.718	0.185755	-57.7339	-0.641487
	SPL ALTER	PTCH1	NM_000264.4	g.98226337T>C	c.2561-2057A>G	Bholah et al., 2014 PMID: 24659465	9	98226337	T	C	SpliceAI=C	PTCH1	0.85	0.85	0	0.71	0	78	-41	1	-194	0.71	-1.8711	-1.18836	-45.778	-0.45778	100	-4.20016	-0.0538482	78	-27.9883	-0.279883	100	0.152068	-3.93427	-0.0437141	-17.6204	-0.195782
	SPL ALTER	RB1	NM_000321.2	g.49046098A>G	IVS23-1398A>G	Dehainault et al., 2007 PMID: 17299438	13	49046098	A	G	SpliceAI=G	RB1	0.05	0.03	0	0.05	0	1398	1406	-1	-1768	0.05	0.63831	-1.44249	-99.6136	-0.996136	100	-42.9279	-0.416776	103	-47.1223	-0.471223	100	0.17252	-32.3649	-0.35961	-47.8917	-0.53213
	SPL ALTER	RPS6KA3	NM_004586.2	g.20191268A>C	c.1228-279T>G	Schneider et al., 2013 PMID: 23261961	X	20191268	A	C	SpliceAI=C	RPS6KA3	0.9	0.9	0	0.9	0	82	-290	0	59	0.9	-0.766801	-1.20887	-39.6793	-0.396793	100	-13.4757	-0.162358	83	-104.837	-1.04837	100	0.501062	-38.8242	-0.43138	-83.9198	-0.932442
	SPL ALTER	SERPING1	NM_000062.2	g.57365567G>T	c.-22-155G>T	Vatsiou et al., 2020 PMID: 31959500	11	57365567	G	T	SpliceAI=T	SERPING1	0.84	0.34	0	0.84	0.16	-85	155	-2	-372	0.84	-0.332107	-2.45796	-37.3323	-0.373323	100	-48.2595	-0.130431	370	2.41493	0.0243933	99	0.710005	71.7888	0.797654	7.88843	0.0876492
	SPL ALTER	SERPING1	NM_000062.2	g.57374404A>G	c.1029+384A>G	Hujová et al., 2020 PMID: 31982983	11	57374404	A	G	SpliceAI=G	SERPING1	0.36	0.36	0	0.35	0.05	-89	-189	-1	-132	0.35	-1.98118	0.235771	-14.2884	-0.142884	100	-19.454	-0.218585	89	-120.182	-1.20182	100	0.795371	-31.2441	-0.347157	-102.827	-1.14253
	SPL ALTER	SLC12A3	NM_001126108.2	g.56917770C>T	c.1670-191C>T	Lo et al., 2011; Nozu et al., 2009 PMID: 21051746; PMID: 19668106	16	56917770	C	T	SpliceAI=T	SLC12A3	0.72	0.47	0.01	0.72	0.05	-239	191	-2	44	0.72	0.188274	-1.80263	-32.3194	-0.323194	100	-28.4235	-0.119427	238	-77.6103	-0.776103	100	1.00586	19.9861	0.222068	-70.5415	-0.783794
	SPL ALTER	SMARCB1	NM_003073,5	g.24160621C>T	c.795+1498C>T	Smith et al., 2020 PMID: 31502250	22	24160621	C	T	SpliceAI=T	SMARCB1	0.71	0.67	0	0.71	0	-95	1414	-2	-1870	0.71	0.103679	-2.03483	-62.3017	-0.623017	100	35.882	0.381724	94	-122.02	-1.2202	100	1.61921	30.4448	0.338276	-115.284	-1.28093
	SPL ALTER	SMCHD1	NM_015295.2	g.2760414A>G	c.4347-236A>G	Goossens et al., 2019 PMID: 31676591	18	2760414	A	G	SpliceAI=G	SMCHD1	0.92	0.92	0.37	0.63	0	1	17	53	1581	0.92	-0.599204	-0.691331	-50.6455	-0.506455	100	-30.4295	-0.574141	53	-38.3777	-0.383777	100	0.476765	-44.3689	-0.492988	-1.46001	-0.0162224
	SPL ALTER	SOD1	NM_000454	g.33040480C>G	c.358-304C>G	Valdmanis et al., 2009 PMID: 19847927	21	33040480	C	G	SpliceAI=G	SOD1	0.34	0.34	0.02	0.31	0	-47	280	-5	-795	0.34	-0.225462	-3.1028	-95.1252	-0.951252	100	-1.35958	-0.0316182	43	-122.955	-1.22955	100	0.7235	-38.7686	-0.430762	-103.884	-1.15426
	SPL ALTER	SPG7	NM_003119.3	g.89577853A>G	c.286+853A>G	Verdura et al., 2019 PMID: 31854126	16	89577853	A	G	SpliceAI=G	SPG7	0.8	0.66	0.01	0.8	0.06	-79	512	-5	255	0.8	-1.84902	1.36085	-73.5379	-0.735379	100	-15.8706	-0.211608	75	-48.8141	-0.488141	100	0.0456436	-41.599	-0.462211	-37.4911	-0.416567
	SPL ALTER	TAZ	NM_001303465.1	g.153641699G>A	c.338+110G>A	Sakamoto et al., 2001 PMID: 11735032	X	153641699	G	A	SpliceAI=A	TAZ	0.58	0.1	0	0.58	0.38	-155	-259	-4	-110	0.58	-1.6293	2.23586	41.5573	0.415573	100	36.7417	0.346619	106	-41.1446	-0.411446	100	0.79815	31.5824	0.350915	-40.2511	-0.447234
	SPL ALTER	TCIRG1	NM_006019	g.67816903T>A	c.1887+142T>A	Palagano et al., 2015 PMID: 25829125	11	67816903	T	A	SpliceAI=A	TCIRG1	0.63	0.11	0.01	0.63	0.19	-81	16	1	-5	0.63	0.301943	-0.02271	-29.3186	-0.293186	100	67.1169	0.469349	143	-37.8098	-0.378098	100	1.09291	69.8261	0.775846	-28.5354	-0.31706
	SPL ALTER	TCIRG1	NM_006019	g.67816907G>A	c.1887+146G>A	Palagano et al., 2015 PMID: 25829125	11	67816907	G	A	SpliceAI=A	TCIRG1	0.73	0.19	0	0.73	0.33	-176	12	-3	14	0.73	-1.22743	-0.379965	-29.3186	-0.293186	100	64.1808	0.448817	143	-37.0173	-0.370173	100	0.927389	71.6913	0.79657	-11.7737	-0.130819
	SPL ALTER	TGM1	NM_000359.2	g.24730233G>A	c.508+668C>T	Suga et al., 2015 PMID: 25808943	14	24730233	G	A	SpliceAI=A	TGM1	0.87	0.62	0	0.87	0.04	105	1902	2	168	0.87	-1.26516	-2.236	-83.5706	-0.835706	100	-29.6868	-0.28545	104	-36.5584	-0.365584	100	0.0395838	-28.1293	-0.312548	-31.6918	-0.352131
	SPL ALTER	TRDN	NM_006073,4	g.123957870T>C	c.22+29A>G	Clemens, Tester, Marty and Ackerman, 2020 PMID: 32402482	6	123957870	T	C	SpliceAI=C	TRDN	0.68	0	0	0.68	0.26	-103	-470	0	29	0.68	-0.505008	-2.50365	9.9868	0.099868	100	-34.2768	-1.18196	29	-67.0033	-0.670033	100	0.640207			-57.6186	-0.640207
	SPL ALTER	TSC2	NM_000548.5	g.2127477G>A	c.2838-122G>A	Nellist et al., 2015 PMID: 25927202	16	2127477	G	A	SpliceAI=A	TSC2	0.9	0.9	0.15	0.05	0	2	122	250	1293	0.9	2.75388	-2.43424	-46.9017	-0.469017	100	20.3252	0.169377	120	16.0587	0.160587	100	0.810313	-50.1253	-0.556948	22.8028	0.253365
	SPL ALTER	TSC2	NM_000548.5	g.2107460C>T	c.848+281C>T	Mayer et al., 2000 PMID: 11068191;	16	2107460	C	T	SpliceAI=T	TSC2	0.91	0.86	0	0.91	0	-90	-815	-2	-663	0.91	1.11122	-2.11836	12.8751	0.128751	100	-0.165271	-0.00185697	89	-59.8204	-0.598204	100	0.623812	-0.76361	-0.00848456	-56.9067	-0.632297
	SPL ALTER	USH2A	NM_206933.2	g.216247476T>C	c.5573-834A>G	Liquori et al., 2016 PMID: 26629787	1	216247476	T	C	SpliceAI=C	USH2A	0.27	0.09	0	0.27	0	135	2836	5	-181	0.27	0.604725	-0.744583	11.3263	0.113263	100	-41.3162	-0.565975	73	-24.316	-0.24316	100	0.39431	-46.5994	-0.517771	-11.1115	-0.123461
	SPL ALTER	USH2A	NM_206933.2	g.216039721G>A	c.8845+628C>T	Liquori et al., 2016 PMID: 26629787	1	216039721	G	A	SpliceAI=A	USH2A	0.33	0.12	0	0.33	0.01	220	2551	2	-80	0.33	-0.643602	-2.04856	-23.4754	-0.234754	100	-25.8078	-0.117844	219	-63.51	-0.6351	100	0.631531	-7.04322	-0.0782579	-63.881	-0.709789
	SPL ALTER	USH2A	NM_206933.2	g.215967783T>C	c.9959-4159A>G	Liquori et al., 2016 PMID: 26629787	1	215967783	T	C	SpliceAI=C	USH2A	0.79	0.77	0	0.79	0	155	1716	1	-105	0.79	0	0.130177	-53.3956	-0.533956	100	-24.9053	-0.160679	155	3.18813	0.0318813	100	0.368818	-24.3913	-0.271014	8.80229	0.0978032
	SPL ALTER	WRN	NM_000553.4	g.30999982A>G	c.3234-160A>G	Friedrich et al., 2010; Masala et al., 2007 PMID: 20443122; PMID: 17478382	8	30999982	A	G	SpliceAI=G	WRN	0	0	0	0	0	1	-785	59	-691	0	-1.12039	0.0831005	-52.7413	-0.527413	100	-59.3902	-0.860727	69	-52.1645	-0.6137	85	0.0106441	-45.9886	-0.510985	-46.9466	-0.521629
	SPL ALTER	APC	NM_000038.5	g.112115546G>A	c.532-941G>A	Spier et al., 2012 PMID: 22431159	5	112115546	G	A	SpliceAI=A	APC	0.35	0.27	0	0.35	0.06	-165	957	1	-60	0.99	-1.31375	0.5122	-30.7779	-0.307779	100	-86.6285	-0.518733	167	-3.87609	-0.0387609	100	0.542974	-55.471	-0.616344	-6.60333	-0.0733704
	SPL ALTER	APC	NM_000038.5	g.112158419C>T	c.1408+731C>T	Spier et al., 2012 PMID: 22431159	5	112158419	C	T	SpliceAI=T	APC	0.99	0.79	0	0.99	0.01	-84	-594	-2	30	0.62	2.16593	-3.04517	-145.321	-1.45321	100	-41.2802	-0.497352	83	-145.786	-1.45786	100	0.974372	-57.3583	-0.637314	-145.052	-1.61169
	SPL ALTER	APC	NM_000038.5	g.112158423A>T	c.1408+735A>T	Spier et al., 2012 PMID: 22431159	5	112158423	A	T	SpliceAI=T	APC	0.62	0.61	0	0.62	0.01	-88	-627	-6	26	0.35	2.80622	-2.56111	-145.321	-1.45321	100	-41.2802	-0.497352	83	-144.798	-1.44798	100	0.986672	-54.5701	-0.606334	-143.371	-1.59301
	SPL ALTER	ATM	NM_000051.3	g.108141212_108141215del	c.2839-581_2839-578del	Pagani et al., 2002 PMID: 11889466	11	108141212	del	.	.	ATM	0.66	0.66		0.57		-13		55		0.71	-3.12393	2.12529	-65.107	-0.65107	100	-22.9797	-0.353534	65	-66.5311	-0.665311	100	0.415439	-62.6565	-0.696183	-25.267	-0.280744
	SPL ALTER	BRCA1	NM_007294.3	g.41238856G>A	c.4185+4105C>T	Montalban et al., 2019 PMID: 30472649	17	41238856	G	A	SpliceAI=A	BRCA1	0.27	0.22	0	0.27	0	115	-1487	2	-1242	0.27	0.790054	-2.90827	-38.6388	-0.386388	100	22.1541	0.194334	114	-74.5839	-0.745839	100	0.902444	25.8734	0.287482	-55.3466	-0.614962
	SPL ALTER	BRCA1	NM_007294.3	g.41201680A>T	c.5333-469T>A	Bublitz et al., 2019 (presentation ESHG) Conference	17	41201680	A	T	SpliceAI=T	BRCA1	0.01	0.01	0.01	0.01	0	237	527	399	-698	0.01	1.36608	-1.40298	-56.8921	-0.568921	100	-58.8184	-0.470547	125	-95.1729	-0.951729	100	0.191933	-44.5962	-0.495513	-61.8701	-0.687446
	SPL ALTER	BRCA2	NM_000059.3	g.32919384T>G	c.6937+594T>G	Anczukow et al., 2012 PMID: 22753590	13	32919384	T	G	SpliceAI=G	BRCA2	0.75	0.74	0	0.75	0	-99	-525	-5	-594	0.75	-1.35828	0.705602	-65.3033	-0.653033	100	-48.3373	-0.508814	95	-72.6787	-0.726787	100	0.24803	-44.3843	-0.493159	-66.707	-0.741189
Splicing Regulatory Element	SPL ALTER	CFTR	NM_000492.3	g.117179041_117179044del	c.870-1113_870-1110del	Faà et al., 2009; Nathan, Girodon, Clement and Corvol, 2012 PMID: 19759008; PMID: 23144343	7	117179041	del	.	.	CFTR	0.29	0.29		0.26		-48		54		0	-0.645165	1.97991	-55.5102	-0.555102	100	-4.73893	-0.0488549	97	-22.7303	-0.227303	100	0.387703	-55.5249	-0.616944	-20.6316	-0.22924
Splicing Regulatory Element	SPL ALTER	COL4A5	NM_033380.2	g.107813924G>A	c.385-719G>A	King et al., 2002 PMID: 12436246	X	107813924	G	A	SpliceAI=A	COL4A5	0.23	0.23	0	0.12	0	-45	719	101	1143	0.23	-0.0737763	2.55726	-104.427	-1.04427	100	-12.8143	-0.0871719	147	-80.1058	-0.801058	100	0.451542	-62.0508	-0.689453	-21.412	-0.237911
Splicing Regulatory Element	SPL ALTER	DMD	NM_004006.2	g.32470726C>G	c.3603+2053G>C	Trabelsi et al., 2014 PMID: 25193336	X	32470726	C	G	SpliceAI=G	DMD	0.22	0.19	0	0.22	0	20	-1857	-59	67	0.19	-2.56944	3.97436	-27.7163	-0.277163	100	-58.4118	-0.730147	80	-137.788	-1.37788	100	0.983933	-20.1673	-0.224082	-108.721	-1.20801
Splicing Regulatory Element	SPL ALTER	F8	NM_000132.3	g.154174821del	c.2113+1152delA	Castaman et al., 2010 PMID: 20398075	X	154174821	del	.	.	F8	0.14	0.1		0.14		9		-103		0	-3.01514	2.63013	-119.347	-1.19347	100	-40.9891	-0.365974	112	-58.186	-0.58186	100	1.1689	-121.641	-1.35157	-16.4397	-0.182664
Splicing Regulatory Element	SPL ALTER	FGB	NM_005141.4	g.155486360A>G	c.115-600A>G	Davis, Homer, George and Brennan, 2009; Spena et al., 2007; Dear et al., 2006 PMID: 18853456; PMID: 17854317; PMID: 16420582	4	155486360	A	G	SpliceAI=G	FGB	0.38	0.3	0	0.38	0	-22	-1775	27	690	0.38	-0.580487	2.49489	-91.5449	-0.915449	100	4.99623	0.0999246	50	-32.3145	-0.323145	100	0.642838	-76.4458	-0.849398	-18.5904	-0.20656
Splicing Regulatory Element	SPL ALTER	GALC	NM_000153.3	g.88447779A>G	c.621+770T>C	De Gasperi et al., 1996 PMID: 8940268	14	88447779	A	G	SpliceAI=G	GALC	0.28	0.28	0.01	0.24	0	12	-1061	-21	770	0.28	-1.77684	1.2877	-137.09	-1.3709	100	-38.0013	-1.11769	34	-81.1267	-0.811267	100	0.630279	-134.077	-1.48974	-77.3517	-0.859463
	SPL ALTER	MSH2	NM_000251.2	g.47635062T>G	c.212-478T>G	Clendenning et al., 2011 PMID: 21360204	2	47635062	T	G	SpliceAI=G	MSH2	1	0.88	0	1	0.07	-75	-2	-1	-2	1	-1.23083	-1.16313	-69.9193	-0.699193	100	19.1845	0.255793	75	-28.8308	-0.288308	100	0.135837	0.445735	0.00495262	-11.7796	-0.130884
Splicing Regulatory Element	SPL ALTER	MTRR	NM_024010.2	g.7883859T>C	c.984+469T>C	Homolova et al., 2010; Zavadáková et al., 2005 PMID: 20120036; PMID: 15714522	5	7883859	T	C	SpliceAI=C	MTRR	0.07	0.04	0	0.07	0	-22	804	117	2980	0.04	0.0484951	1.71027	-43.8522	-0.438522	100	15.1857	0.10847	140	-57.2222	-0.572222	100	0.583165	-66.9688	-0.744098	-14.4839	-0.160932
	SPL ALTER	NF1	NM_000267.3	g.29487248C>T	c.288+1137C>T	Svaasand et al., 2015 10.4172/2161-1041.1000152	17	29487248	C	T	SpliceAI=T	NF1	0.72	0.71	0	0.72	0	-119	2614	-2	-159	0.72	-0.376668	-2.14195	-100.146	-1.00146	100	-4.11085	-0.0348377	118	-94.4408	-0.944408	100	0.707665	-10.328	-0.114755	-74.0178	-0.82242
Splicing Regulatory Element	SPL ALTER	NF1	NM_000267.3	g.29510427A>G	c.888+744A>G	Sabbagh et al., 2013 PMID: 23913538	17	29510427	A	G	SpliceAI=G	NF1	0.01	0.01	0	0	0	-34	1318	57	2757	0.01	-1.34502	-0.100538	-78.0717	-0.780717	100	-5.69542	-0.075939	75	-76.7894	-0.767894	100	0.3991	-7.41289	-0.0823654	-43.3319	-0.481466
	SPL ALTER	NF2	NM_000268.3	g.30073952T>A	c.1447-233T>A	Castellanos et al., 2013 PMID: 23188051	22	30073952	T	A	SpliceAI=A	NF2	0.73	0.73	0.02	0.57	0	-169	252	-3	-46	0.57	-2.30183	1.4706	-10.3406	-0.103406	100	42.2309	0.254403	166	7.81494	0.0781494	100	0.404551	-18.8879	-0.209866	17.5216	0.194685
Splicing Regulatory Element	SPL ALTER	PCCA	NM_000282.3	g.100958030A>G	c.1285-1416A>G	Tubeuf et al., 2020; Pérez-Cerdá and Pérez, 2015 PMID: 32741062; 10.1016/j.labcli.2015.01.002	13	100958030	A	G	SpliceAI=G	PCCA	0.38	0.38	0.01	0.37	0	-25	-1961	58	585	0.38	-0.517136	2.46102	-131.699	-1.31699	100	-17.3866	-0.206984	84	-92.5405	-0.925405	100	0.404912	-112.284	-1.2476	-75.8419	-0.842688
	NO SPL ALTER	ABCA4	NM_000350.2	g.94545509A>C	c.1100‐492T>G	Khan et al., 2020 PMID: 32307445	1	94545509	A	C	SpliceAI=C	ABCA4	0	0	0.01	0	0.01	-492	-518	1592	202	0	0	-1.02667										0.267838	-72.7166	-0.727166	-57.72	-0.5772
	NO SPL ALTER	ABCA4	NM_000350.2	g.94538324A>T	c.1554+4922T>A	Khan et al., 2020 PMID: 32307445	1	94538324	A	T	SpliceAI=T	ABCA4	0	0	0	0	0	-3528	-364	-3701	-1914	0	-1.43619	-0.229043										0.368205	-62.0832	-0.620832	-23.9734	-0.239734
	NO SPL ALTER	ABCA4	NM_000350.2	g.94537637C>A	c.1554+5609G>T	Khan et al., 2020 PMID: 32307445	1	94537637	C	A	SpliceAI=A	ABCA4	0.06	0.03	0.02	0.06	0.01	-2841	323	2	-1227	0.06	-0.391145	-2.38559										0.497603	-3.40102	-0.0340102	-61.7509	-0.617509
	NO SPL ALTER	ABCA4	NM_000350.2	g.94542677A>C	c.1554+569T>G	Khan et al., 2020 PMID: 32307445	1	94542677	A	C	SpliceAI=C	ABCA4	0	0	0	0	0	1386	-282	3034	155	0	-0.43569	-1.59146										0.451173	-30.1064	-0.301064	-83.0358	-0.830358
	NO SPL ALTER	ABCA4	NM_000350.2	g.94527426G>A	c.1937+707C>T	Khan et al., 2020 PMID: 32307445	1	94527426	G	A	SpliceAI=A	ABCA4	0	0	0	0	0	2345	605	707	-487	0	-1.81106	-0.650205										0.145166	-47.3916	-0.473916	-44.1682	-0.441682
	NO SPL ALTER	ABCA4	NM_000350.2	g.94527379T>C	c.1937+754A>G	Khan et al., 2020 PMID: 32307445	1	94527379	T	C	SpliceAI=C	ABCA4	0	0	0.01	0	0	1494	-267	1252	743	0	-0.760325	0.282173										0.00688208	-34.8821	-0.348821	-44.6975	-0.446975
	NO SPL ALTER	ABCA4	NM_000350.2	g.94525712T>C	c.2160+381A>G	Khan et al., 2020 PMID: 32307445	1	94525712	T	C	SpliceAI=C	ABCA4	0	0	0	0	0	-3429	646	2410	1227	0	-0.98156	-0.139919										0.13043	-85.9056	-0.859056	-74.8726	-0.748726
	NO SPL ALTER	ABCA4	NM_000350.2	g.94510733C>T	c.2919‐433G>A	Khan et al., 2020 PMID: 32307445	1	94510733	C	T	SpliceAI=T	ABCA4	0.01	0.01	0	0.01	0	-35	524	226	-238	0.01	1.10848	-1.83588										0.787662	-39.3273	-0.393273	11.9899	0.119899
	NO SPL ALTER	ABCA4	NM_000350.2	g.94576366G>A	c.302+628C>T	Khan et al., 2020 PMID: 32307445	1	94576366	G	A	SpliceAI=A	ABCA4	0.01	0.01	0	0	0	384	1259	-73	1402	0	0.173882	1.08823										1.11787	34.7743	0.347743	-71.7557	-0.717557
	NO SPL ALTER	ABCA4	NM_000350.2	g.94510016G>A	c.3050+153C>T	Khan et al., 2020 PMID: 32307445	1	94510016	G	A	SpliceAI=A	ABCA4	0.16	0.16	0	0.11	0	-11	8	-80	991	0.16	0	0.447358										1.17739	-79.4341	-0.794341	29.0504	0.290504
	NO SPL ALTER	ABCA4	NM_000350.2	g.94509485G>C	c.3051‐454C>G	Khan et al., 2020 PMID: 32307445	1	94509485	G	C	SpliceAI=C	ABCA4	0.01	0.01	0	0	0	520	-491	451	1715	0	0.307607	-1.10086										0.415821	-56.7526	-0.567526	-81.7859	-0.817859
	NO SPL ALTER	ABCA4	NM_000350.2	g.94508821C>T	c.3190+71G>A	Khan et al., 2020 PMID: 32307445	1	94508821	C	T	SpliceAI=T	ABCA4	0.04	0	0	0.04	0	-97	173	4	71	0.04	-1.56607	1.38407										0.177733	-9.34534	-0.0934534	-21.0958	-0.210958
	NO SPL ALTER	ABCA4	NM_000350.2	g.94503184A>C	c.3608‐278T>G	Khan et al., 2020 PMID: 32307445	1	94503184	A	C	SpliceAI=C	ABCA4	0.01	0.01	0	0	0	91	-260	1	-888	0	0.176371	-1.3334										0.162353	-10.1984	-0.101984	-21.4518	-0.214518
	NO SPL ALTER	ABCA4	NM_000350.2	g.94500479C>A	c.3862+1817G>T	Khan et al., 2020 PMID: 32307445	1	94500479	C	A	SpliceAI=A	ABCA4	0.01	0.01	0	0.01	0	-378	575	79	1854	0	-0.0130848	-2.79061										0.16013	-92.4092	-0.924092	-70.2676	-0.702676
	NO SPL ALTER	ABCA4	NM_000350.2	g.94572822G>A	c.442+1311C>T	Khan et al., 2020 PMID: 32307445	1	94572822	G	A	SpliceAI=A	ABCA4	0	0	0	0	0	-164	382	227	256	0	0.696749	-0.434709										0.540258	-17.5564	-0.175564	-60.945	-0.60945
	NO SPL ALTER	ABCA4	NM_000350.2	g.94573178C>A	c.442+955G>T	Khan et al., 2020 PMID: 32307445	1	94573178	C	A	SpliceAI=A	ABCA4	0.04	0.04	0.02	0.01	0	26	-76	-129	-624	0.04	-1.84792	0.107016										0.844803	4.14054	0.0414054	92.1362	0.921362
	NO SPL ALTER	ABCA4	NM_000350.2	g.94571334A>T	c.443‐2636T>A	Khan et al., 2020 PMID: 32307445	1	94571334	A	T	SpliceAI=T	ABCA4	0.02	0	0.01	0.02	0	694	-236	-1	-677	0.02	-2.32731	0.6033										0.271732	-16.1135	-0.161135	7.23045	0.0723045
	NO SPL ALTER	ABCA4	NM_000350.2	g.94492917G>A	c.4539+2084C>T	Khan et al., 2020 PMID: 32307445	1	94492917	G	A	SpliceAI=A	ABCA4	0.32	0.1	0.01	0.32	0.01	193	2266	2	2084	0.32	-0.0279102	-1.92143										0.590289	10.6256	0.106256	-47.5179	-0.475179
	NO SPL ALTER	ABCA4	NM_000350.2	g.94483376T>C	c.5196+1762A>G	Khan et al., 2020 PMID: 32307445	1	94483376	T	C	SpliceAI=C	ABCA4	0.14	0.14	0.01	0.13	0.01	24	-1216	0	-1403	0.14	0	-1.76515										0.933385	-110.386	-1.10386	-26.9206	-0.269206
	NO SPL ALTER	ABCA4	NM_000350.2	g.94481858T>C	c.5197‐448A>G	Khan et al., 2020 PMID: 32307445	1	94481858	T	C	SpliceAI=C	ABCA4	0.02	0	0.03	0.02	0	1411	302	115	2068	0	-2.07582	-0.548088										1.02581	7.74607	0.0774607	-82.3333	-0.823333
	NO SPL ALTER	ABCA4	NM_000350.2	g.94476989C>A	c.5461‐48G>T	Khan et al., 2020 PMID: 32307445	1	94476989	C	A	SpliceAI=A	ABCA4	0	0	0	0	0	-29	3203	-171	36	0	-2.13277	0.625117										0.464451	37.5182	0.375182	-27.7036	-0.659609
	NO SPL ALTER	ABCA4	NM_000350.2	g.94476567C>T	c.5585‐82G>A	Khan et al., 2020 PMID: 32307445	1	94476567	C	T	SpliceAI=T	ABCA4	0.18	0.18	0	0.01	0	-27	-82	-81	256	0.18	-0.682869	0.38568										0.544443	-60.8933	-0.608933	-16.0638	-0.211366
	NO SPL ALTER	ABCA4	NM_000350.2	g.94565567A>C	c.571‐1020T>G	Khan et al., 2020 PMID: 32307445	1	94565567	A	C	SpliceAI=C	ABCA4	0	0	0	0	0	1271	-340	-501	-435	0	-0.463068	-1.00757										0.620025	24.3783	0.243783	-30.7725	-0.307725
	NO SPL ALTER	ABCA4	NM_000350.2	g.94565599C>T	c.571‐1052G>A	Khan et al., 2020 PMID: 32307445	1	94565599	C	T	SpliceAI=T	ABCA4	0	0	0	0	0	3099	-372	1195	-533	0	1.55976	-2.31181										0.138617	-14.1917	-0.141917	-16.918	-0.16918
	NO SPL ALTER	ABCA4	NM_000350.2	g.94474747G>C	c.5715‐320C>G	Khan et al., 2020 PMID: 32307445	1	94474747	G	C	SpliceAI=C	ABCA4	0.01	0	0	0.01	0	26	-180	-15	2076	0.01	-0.217025	1.60436										0.142054	-24.5479	-0.245479	-18.2116	-0.182116
	NO SPL ALTER	ABCA4	NM_000350.2	g.94472111C>T	c.6006‐973G>A	Khan et al., 2020 PMID: 32307445	1	94472111	C	T	SpliceAI=T	ABCA4	0	0	0	0	0	1772	355	1079	-137	0	0.0528053	-1.93473										0.336075	6.35463	0.0635463	-23.9978	-0.239978
	NO SPL ALTER	ABCA4	NM_000350.2	g.94469842C>G	c.6147+1155G>C	Khan et al., 2020 PMID: 32307445	1	94469842	C	G	SpliceAI=G	ABCA4	0.25	0.23	0	0.25	0	64	900	-20	-1130	0.25	0.432935	2.31268										0.732803	25.7951	0.257951	-53.783	-0.53783
	NO SPL ALTER	ABCA4	NM_000350.2	g.94463976A>G	c.6480‐310T>C	Khan et al., 2020 PMID: 32307445	1	94463976	A	G	SpliceAI=G	ABCA4	0	0	0	0	0	2093	-263	1996	2582	0	-1.7179	0.932833										0.0984669	-49.9261	-0.499261	-35.9885	-0.359885
	NO SPL ALTER	ABCA4	NM_000350.2	g.94585453G>A	c.66+1083C>T	Khan et al., 2020 PMID: 32307445	1	94585453	G	A	SpliceAI=A	ABCA4	0.01	0	0.01	0.01	0.01	756	542	-1329	346	0	-0.57728	-0.94476										0.105789	-49.7746	-0.497746	-4.77438	-0.0477438
	NO SPL ALTER	ABCA4	NM_000350.2	g.94585131G>A	c.66+1405C>T	Khan et al., 2020 PMID: 32307445	1	94585131	G	A	SpliceAI=A	ABCA4	0	0	0.01	0	0.01	864	-818	-1007	-72	0	1.36227	-2.4491										0.274723	11.6259	0.116259	37.1015	0.371015
	NO SPL ALTER	ABCA4	NM_000350.2	g.94581856C>T	c.67‐3234G>A	Khan et al., 2020 PMID: 32307445	1	94581856	C	T	SpliceAI=T	ABCA4	0.01	0	0	0.01	0	195	2457	-1	1239	0.01	-1.96459	2.07266										0.557124	-5.29024	-0.0529024	-46.2399	-0.462399
	NO SPL ALTER	ABCA4	NM_000350.2	g.94581947T>C	c.67‐3325A>G	Khan et al., 2020 PMID: 32307445	1	94581947	T	C	SpliceAI=C	ABCA4	0	0	0	0	0	104	2366	1148	1463	0	0.727014	-0.777945										0.614091	39.3364	0.393364	-7.29642	-0.0729642
	NO SPL ALTER	ABCA4	NM_000350.2	g.94561637A>T	c.768+2713T>A	Khan et al., 2020 PMID: 32307445	1	94561637	A	T	SpliceAI=T	ABCA4	0	0	0	0	0	-2	-85	2716	-1175	0	-0.0491258	-0.105376										0.74588	-30.6968	-0.306968	34.1219	0.341219
	NO SPL ALTER	ABCA4	NM_000350.2	g.94560189G>A	c.768+4161C>T	Khan et al., 2020 PMID: 32307445	1	94560189	G	A	SpliceAI=A	ABCA4	0.01	0	0	0.01	0	80	1363	2	273	0.01	0.906861	-2.40502										0.166929	13.4912	0.134912	-11.0694	-0.110694
	NO SPL ALTER	ABCA4	NM_000350.2	g.94559736T>C	c.768+4614A>G	Khan et al., 2020 PMID: 32307445	1	94559736	T	C	SpliceAI=C	ABCA4	0	0	0	0	0	-1	1816	1046	-68	0	0.778871	-1.49962										0.164839	-5.31257	-0.0531257	-12.5002	-0.125002
	NO SPL ALTER	ABCA4	NM_000350.2	g.94557893del	c.768+6457del	Khan et al., 2020 PMID: 32307445	1	94557893	del	.	.	ABCA4	0	0	0	0	0	0				0	-2.16517	2.16517										0.56828	-9.86931	-0.0986931	41.0686	0.410686
	NO SPL ALTER	ABCA4	NM_000350.2	g.94557602C>T	c.768+6748G>A	Khan et al., 2020 PMID: 32307445	1	94557602	C	T	SpliceAI=T	ABCA4	0	0	0	0	0	3950	290	3180	103	0	-0.404767	-0.448004										0.296152	-29.4731	-0.294731	-4.05036	-0.0405036
	NO SPL ALTER	ABCA4	NM_000350.2	g.94551770A>C	c.769‐2773T>G	Khan et al., 2020 PMID: 32307445	1	94551770	A	C	SpliceAI=C	ABCA4	0	0	0	0	0	200	-2773	-15	-2156	0	-0.59008	0.549254										0.232711	-27.9574	-0.279574	-48.5974	-0.485974
	NO SPL ALTER	ABCA4	NM_000350.2	g.94556199T>C	c.769‐7202A>G	Khan et al., 2020 PMID: 32307445	1	94556199	T	C	SpliceAI=C	ABCA4	0	0	0	0	0	895	837	5	-104	0	-2.42983	-0.0262529										0.632902	-91.1278	-0.911278	-32.0314	-0.320314
	NO SPL ALTER	ABCA4	NM_000350.2	g.94549923C>A	c.769‐926G>T	Khan et al., 2020 PMID: 32307445	1	94549923	C	A	SpliceAI=A	ABCA4	0.02	0.02	0	0.01	0.01	-148	194	-309	-1015	0	-0.776776	-0.735205										0.522768	-63.9011	-0.639011	-21.4002	-0.214002
	NO SPL ALTER	ABCA4	NM_000350.2	g.94547360G>A	c.859‐1086C>T	Khan et al., 2020 PMID: 32307445	1	94547360	G	A	SpliceAI=A	ABCA4	0.02	0.02	0.05	0.02	0.01	1637	64	1548	-259	0.02	1.34384	-1.56059										0.604876	-56.9451	-0.569451	-10.27	-0.1027
	NO SPL ALTER	ABCA4	NM_000350.2	g.94547405C>T	c.859‐1131G>A	Khan et al., 2020 PMID: 32307445	1	94547405	C	T	SpliceAI=T	ABCA4	0.01	0.01	0.04	0.01	0.01	1592	19	1503	-304	0	-0.510679	-1.79546										0.87842	-99.7741	-0.997741	-5.66108	-0.0566108
	NO SPL ALTER	ABCA4	NM_000350.2	g.94547160G>C	c.859‐886C>G	Khan et al., 2020 PMID: 32307445	1	94547160	G	C	SpliceAI=C	ABCA4	0.01	0	0.01	0.01	0.01	189	-201	-59	1748	0	0.497011	-1.04058										0.0457402	-16.9644	-0.169644	-19.5999	-0.195999
	NO SPL ALTER	F7	NG_009262.1	g.113772398G>A	c.806-329G>A	Ferraresi et al., 2019 PMID: 31273093	13	113772398	G	A	SpliceAI=A	F7	0.29	0.22	0	0.29	0.01	-217	2144	-3	-451	0.29	0.114776	-1.86043										0.0615858	6.55913	0.0655913	29.7401	0.297401
	NO SPL ALTER	GALT	NM_000155.4	g.34649597T>A	c.1059+36T>A	Latchman et al., 2020 PMID: 32748411	9	34649597	T	A	SpliceAI=A	RP11-195F19.29	0.01	0	0.01	0.01	0.01	769	-178	-706	-519,A	0	0.396927	-0.396927										0.887625	13.6498	0.136498	-31.4869	-0.314869
	NO SPL ALTER	BRCA1	NM_007294.3	g.41275125A>G	c.80+909T>C	Montalban et al., 2019 PMID: 30472649	17	41275125	A	G	SpliceAI=G	BRCA1	0.04	0.04	0	0.03	0	111	-1432	-2	1288	0.03	-1.42192	1.32426										0.409121	-21.6041	-0.216041	-70.3319	-0.703319
	NO SPL ALTER	BRCA1	NM_007294.3	g.41267361G>A	c.134+382C>T	Montalban et al., 2019 PMID: 30472649	17	41267361	G	A	SpliceAI=A	BRCA1	0	0	0	0	0	435	154	3777	49	0	-2.18179	-0.213879										0.181448	-25.7626	-0.257626	-20.9966	-0.209966
	NO SPL ALTER	BRCA1	NM_007294.3	g.41266908T>C	c.134+835A>G	Montalban et al., 2019 PMID: 30472649	17	41266908	T	C	SpliceAI=C	BRCA1	0	0	0.01	0	0	-650	-2289	502	-2404	0	-1.33184	2.22976										0.418169	-92.4098	-0.924098	-109.506	-1.09506
	NO SPL ALTER	BRCA1	NM_007294.3	g.41260112A>T	c.135-1562T>A	Montalban et al., 2019 PMID: 30472649	17	41260112	A	T	SpliceAI=T	BRCA1	0	0	0	0	0	2485	-1562	-1639	-3227	0	-0.426869	-0.909267										0.0741847	-63.8782	-0.638782	-77.6174	-0.776174
	NO SPL ALTER	BRCA1	NM_007294.3	g.41259183G>A	c.135-633C>T	Montalban et al., 2019 PMID: 30472649	17	41259183	G	A	SpliceAI=A	BRCA1	0	0	0	0	0	-633	61	-688	-710	0	1.42229	-1.52258										0.578229	-13.8371	-0.138371	34.1171	0.341171
	NO SPL ALTER	BRCA1	NM_007294.3	g.41258220C>T	c.212+253G>A	Montalban et al., 2019 PMID: 30472649	17	41258220	C	T	SpliceAI=T	BRCA1	0.01	0.01	0	0	0.01	-92	330	-333	253	0	-2.54915	1.12362										0.296763	-86.9533	-0.869533	-92.3838	-0.923838
	NO SPL ALTER	BRCA1	NM_007294.3	g.41241277T>G	c.4185+1684A>C	Montalban et al., 2019 PMID: 30472649	17	41241277	T	G	SpliceAI=G	BRCA1	0	0	0	0	0	1772	1093	2175	975	0	0.294242	-0.397043										0.256441	-41.6092	-0.416092	-64.2923	-0.642923
	NO SPL ALTER	BRCA1	NM_007294.3	g.41242767G>C	c.4185+194C>G	Montalban et al., 2019 PMID: 30472649	17	41242767	G	C	SpliceAI=C	BRCA1	0.01	0	0.02	0.01	0	-1	-397	685	194	0	0.497011	-1.04058										0.137489	-56.1401	-0.561401	-54.914	-0.54914
	NO SPL ALTER	BRCA1	NM_007294.3	g.41239994C>T	c.4185+2967G>A	Montalban et al., 2019 PMID: 30472649	17	41239994	C	T	SpliceAI=T	BRCA1	0	0	0	0	0	-1023	3656	-440	2258	0	1.91528	-0.905241										0.550663	-77.9733	-0.779733	-27.3124	-0.273124
	NO SPL ALTER	BRCA1	NM_007294.3	g.41238810T>C	c.4185+4151A>G	Montalban et al., 2019 PMID: 30472649	17	41238810	T	C	SpliceAI=C	BRCA1	0	0	0.01	0	0	-1	161	-1196	478	0	-0.686309	0.360928										0.466965	-37.3496	-0.373496	-73.9625	-0.739625
	NO SPL ALTER	BRCA1	NM_007294.3	g.41237039_41237040insTCC	c.4186-2448_4186-2447insGGA	Montalban et al., 2019 PMID: 30472649	17	41237039	TCC	.	.	BRCA1	0	0	0	0	0	0				0	0.998919	-0.983173										0.40897	-60.9014	-0.609014	-89.8715	-0.898715
	NO SPL ALTER	BRCA1	NM_007294.3	g.41238122T>C	c.4186-3530A>G	Montalban et al., 2019 PMID: 30472649	17	41238122	T	C	SpliceAI=C	BRCA1	0	0	0	0	0	-3530	849	-508	-502	0	-1.2867	0.854946										0.940317	-37.8767	-0.378767	-121.568	-1.21568
	NO SPL ALTER	BRCA1	NM_007294.3	g.41231490C>T	c.4358-2859G>A	Montalban et al., 2019 PMID: 30472649	17	41231490	C	T	SpliceAI=T	BRCA1	0	0	0.01	0	0.02	1164	-74	735	-139	0	-1.16991	-1.37955										0.275781	-37.8765	-0.378765	-13.8074	-0.138074
	NO SPL ALTER	BRCA1	NM_007294.3	g.41255845C>T	c.441+294G>A	Montalban et al., 2019 PMID: 30472649	17	41255845	C	T	SpliceAI=T	BRCA1	0	0	0	0	0	610	1128	558	-1885	0	0.926618	-1.71467										0.63775	-22.4827	-0.224827	-81.1925	-0.811925
	NO SPL ALTER	BRCA1	NM_007294.3	g.41227862G>C	c.4484+643C>G	Montalban et al., 2019 PMID: 30472649	17	41227862	G	C	SpliceAI=C	BRCA1	0	0	0	0	0	752	766	-1514	-469	0	-0.120298	0.182073										0.442144	-52.1782	-0.521782	-84.7977	-0.847977
	NO SPL ALTER	BRCA1	NM_007294.3	g.41223368G>C	c.4676-113C>G	Montalban et al., 2019 PMID: 30472649	17	41223368	G	C	SpliceAI=C	BRCA1	0	0	0	0	0.01	-115	-49	-429	4	0	-0.734729	-1.58366										0.3666	-94.7554	-0.947554	-72.9931	-0.729931
	NO SPL ALTER	BRCA1	NM_007294.3	g.41223538_41223539insAATGTTCACT	c.4676-284_4676-283insAGTGAACATT	Montalban et al., 2019 PMID: 30472649	17	41223538	ACT	.	.	BRCA1	0.02	0	0	0.02	0	0		-599		0	-1.26154	-1.39169										0.49284	-62.3393	-0.623393	-97.4305	-0.974305
	NO SPL ALTER	BRCA1	NM_007294.3	g.41220347T>C	c.4987-635A>G	Montalban et al., 2019 PMID: 30472649	17	41220347	T	C	SpliceAI=C	BRCA1	0	0	0	0	0	-57	-635	-722	2598	0	-1.12753	0.726264										1.4737	-166.97	-1.6697	-54.8653	-0.548653
	NO SPL ALTER	BRCA1	NM_007294.3	g.41217029A>T	c.5075-1061T>A	Montalban et al., 2019 PMID: 30472649	17	41217029	A	T	SpliceAI=T	BRCA1	0	0	0	0	0	904	907	-1138	2596	0	-3.05649	2.59975										0.271525	-10.0075	-0.100075	-29.9538	-0.299538
	NO SPL ALTER	BRCA1	NM_007294.3	g.41217413C>G	c.5075-1445G>C	Montalban et al., 2019 PMID: 30472649	17	41217413	C	G	SpliceAI=G	BRCA1	0	0	0	0	0	2299	-1445	13	2212	0	2.75809	-2.2522										0.201005	-26.1767	-0.261767	-25.2179	-0.252179
	NO SPL ALTER	BRCA1	NM_007294.3	g.41217512C>G	c.5075-1544G>C	Montalban et al., 2019 PMID: 30472649	17	41217512	C	G	SpliceAI=G	BRCA1	0	0	0.01	0	0	171	424	-44	-1621	0	-2.38903	2.72125										0.304431	-58.5691	-0.585691	-16.644	-0.16644
	NO SPL ALTER	BRCA1	NM_007294.3	g.41204831_41204842del	c.5278-1708_5278-1697del	Montalban et al., 2019 PMID: 30472649	17	41204831	del	.	.	BRCA1	0	0	0	0	0					0	-0.648196	0.550176										0.415917	-16.7856	-0.167856	-82.3483	-0.823483
	NO SPL ALTER	BRCA1	NM_007294.3	g.41203935A>C	c.5278-801T>G	Montalban et al., 2019 PMID: 30472649	17	41203935	A	C	SpliceAI=C	BRCA1	0	0	0	0	0	-801	2048	-667	2294	0	-1.27184	1.75706										0.363688	-19.4578	-0.194578	4.34713	0.0434713
	NO SPL ALTER	BRCA1	NM_007294.3	g.41247137G>A	c.671-260C>T	Montalban et al., 2019 PMID: 30472649	17	41247137	G	A	SpliceAI=A	BRCA1	0	0	0	0	0	802	1447	726	-143	0	0.115929	-1.49138										0.170739	-91.2746	-0.912746	-103.359	-1.03359
	NO SPL ALTER	BRCA1	NM_007294.3	g.41269156del	c.81-1360delA	Montalban et al., 2019 PMID: 30472649	17	41269156	del	.	.	BRCA1	0.01	0.01	0	0	0	2127				0	-1.77508	-0.026728										0.346901	-61.0744	-0.610744	-49.0276	-0.490276
	NO SPL ALTER	BRCA2	NM_000059.3	g.32908867T>C	c.1909+1343T>C	Montalban et al., 2019 PMID: 30472649	13	32908867	T	C	SpliceAI=C	BRCA2	0	0	0	0	0	1535	1173	-757	674	0	-2.47071	1.3909										0.422892	-45.8768	-0.458768	-77.7447	-0.777447
	NO SPL ALTER	BRCA2	NM_000059.3	g.32894515C>T	c.316+1053C>T	Montalban et al., 2019 PMID: 30472649	13	32894515	C	T	SpliceAI=T	BRCA2	0	0	0	0	0	-2596	177	325	2514	0	-1.00465	-1.64087										0.224722	-62.2837	-0.622837	-52.1867	-0.521867
	NO SPL ALTER	BRCA2	NM_000059.3	g.32895131A>G	c.316+1669A>G	Montalban et al., 2019 PMID: 30472649	13	32895131	A	G	SpliceAI=G	BRCA2	0	0	0	0	0	-439	-3212	-1669	-291	0	-0.557569	0.326287										0.702655	-43.3244	-0.433244	-81.8776	-0.818776
	NO SPL ALTER	BRCA2	NM_000059.3	g.32895658A>G	c.316+2196A>G	Montalban et al., 2019 PMID: 30472649	13	32895658	A	G	SpliceAI=G	BRCA2	0	0	0	0	0	1307	-966	-2196	-27	0	0.388005	-1.1897										0.18656	-65.8353	-0.658353	-36.4104	-0.364104
	NO SPL ALTER	BRCA2	NM_000059.3	g.32893830A>G	c.316+368A>G	Montalban et al., 2019 PMID: 30472649	13	32893830	A	G	SpliceAI=G	BRCA2	0.04	0	0	0.04	0.01	-80	-616	-1	-368	0.04	-1.72307	0.791977										0.154073	-53.5717	-0.535717	-76.9825	-0.769825
	NO SPL ALTER	BRCA2	NM_000059.3	g.32898874C>T	c.317-339C>T	Montalban et al., 2019 PMID: 30472649	13	32898874	C	T	SpliceAI=T	BRCA2	0	0	0	0	0	343	1341	89	-1845	0	0.377607	1.30851										0.505746	-4.8269	-0.048269	-57.8599	-0.578599
	NO SPL ALTER	BRCA2	NM_000059.3	g.32890422_32890424del	c.-39-137_-39-135del	Montalban et al., 2019 PMID: 30472649	13	32890422	del	.	.	BRCA2	0.03	0	0	0.03	0	107				0	-1.83559	1.40441										0.40761	-43.4844	-0.434844	-11.504	-0.11504
	NO SPL ALTER	BRCA2	NM_000059.3	g.32899354A>G	c.425+33A>G	Montalban et al., 2019 PMID: 30472649	13	32899354	A	G	SpliceAI=G	BRCA2	0	0	0	0	0	-137	1025	675	1065	0	-1.41753	0.252028										0.920389	-44.3484	-1.64254	-86.0659	-0.860659
	NO SPL ALTER	BRCA2	NM_000059.3	g.32902479G>A	c.632-1101G>A	Montalban et al., 2019 PMID: 30472649	13	32902479	G	A	SpliceAI=A	BRCA2	0.01	0.01	0	0.01	0	-79	453	244	-1729	0	-0.0057069	1.61368										0.468824	-32.2987	-0.322987	-59.87	-0.5987
	NO SPL ALTER	BRCA2	NM_000059.3	g.32902444dup	c.632-1136dup	Montalban et al., 2019 PMID: 30472649	13	32902444	dup	.	.	BRCA2	0.01	0.01	0	0.01	0	-1808		-394		0	0.604807	0.0608147										0.49516	-68.8199	-0.688199	-14.4637	-0.144637
	NO SPL ALTER	BRCA2	NM_000059.3	g.32902637dup	c.632-943dup	Montalban et al., 2019 PMID: 30472649	13	32902637	dup	.	.	BRCA2	0.01	0.01	0	0.01	0	947		-587		0	-1.08682	0.270587										0.359886	-42.5468	-0.425468	-23.716	-0.23716
	NO SPL ALTER	BRCA2	NM_000059.3	g.32916351A>G	c.6841+1018A>G	Montalban et al., 2019 PMID: 30472649	13	32916351	A	G	SpliceAI=G	BRCA2	0	0	0	0	0	-1206	2347	-304	-1018	0	-1.13026	0.714526										0.192973	-10.6583	-0.106583	-15.0256	-0.150256
	NO SPL ALTER	BRCA2	NM_000059.3	g.32919092C>T	c.6937+302C>T	Montalban et al., 2019 PMID: 30472649	13	32919092	C	T	SpliceAI=T	BRCA2	0	0	0	0	0	-233	193	287	188	0	0.75726	0.0893416										0.0200984	-67.0776	-0.670776	-72.9758	-0.729758
	NO SPL ALTER	BRCA2	NM_000059.3	g.32923233C>T	c.7007+2200C>T	Montalban et al., 2019 PMID: 30472649	13	32923233	C	T	SpliceAI=T	BRCA2	0	0	0	0	0	-1347	2138	-1058	3114	0	1.45642	-0.0668726										0.173194	-34.9888	-0.349888	-32.8012	-0.328012
	NO SPL ALTER	BRCA2	NM_000059.3	g.32927709A>C	c.7008-1289A>C	Montalban et al., 2019 PMID: 30472649	13	32927709	A	C	SpliceAI=C	BRCA2	0.01	0	0	0.01	0	-4	-1745	180	-1362	0	-0.360338	-0.471727										0.198934	-27.3691	-0.273691	-52.3768	-0.523768
	NO SPL ALTER	BRCA2	NM_000059.3	g.32927624G>T	c.7008-1374G>T	Montalban et al., 2019 PMID: 30472649	13	32927624	G	T	SpliceAI=T	BRCA2	0	0	0	0	0	81	1374	394	265	0	-0.919614	-0.613875										0.0775859	-34.0348	-0.340348	-36.0901	-0.360901
	NO SPL ALTER	BRCA2	NM_000059.3	g.32930383G>T	c.7436-182G>T	Montalban et al., 2019 PMID: 30472649	13	32930383	G	T	SpliceAI=T	BRCA2	0	0	0.01	0	0	265	182	-2365	363	0	-2.30058	-0.309191										0.433339	-84.3362	-0.843362	-43.9329	-0.439329
	NO SPL ALTER	BRCA2	NM_000059.3	g.32933039C>G	c.7805+973C>G	Montalban et al., 2019 PMID: 30472649	13	32933039	C	G	SpliceAI=G	BRCA2	0	0	0	0	0	-2387	-1421	-973	-1372	0	-0.794023	0.31179										0.488133	-17.5086	-0.175086	-64.805	-0.64805
	NO SPL ALTER	BRCA2	NM_000059.3	g.32939213C>T	c.8331+1543C>T	Montalban et al., 2019 PMID: 30472649	13	32939213	C	T	SpliceAI=T	BRCA2	0	0	0	0	0	350	1879	447	-981	0	-1.49451	-1.03513										0.0774881	-88.9448	-0.889448	-95.6527	-0.956527
	NO SPL ALTER	BRCA2	NM_000059.3	g.32939827A>T	c.8331+2157A>T	Montalban et al., 2019 PMID: 30472649	13	32939827	A	T	SpliceAI=T	BRCA2	0	0	0	0	0	-264	-1266	-2157	-167	0	-2.40564	0.425429										1.3887	-15.4854	-0.154854	-148.436	-1.48436
	NO SPL ALTER	BRCA2	NM_000059.3	g.32944526T>G	c.8332-13T>G	Montalban et al., 2019 PMID: 30472649	13	32944526	T	G	SpliceAI=G	BRCA2	0.17	0.17	0.88	0	0.49	1	13	13	168	0.17	-2.69731	-1.25273										0.704182	-87.6241	-0.876241	-10.3601	-1.48002
	NO SPL ALTER	BRCA2	NM_000059.3	g.32941901C>T	c.8332-2638C>T	Montalban et al., 2019 PMID: 30472649	13	32941901	C	T	SpliceAI=T	BRCA2	0	0	0	0	0.04	-2338	-88	1141	56	0	-0.343591	-3.0052										0.31965	-13.0751	-0.130751	-43.2583	-0.432583
	NO SPL ALTER	BRCA2	NM_000059.3	g.32941641A>G	c.8332-2898A>G	Montalban et al., 2019 PMID: 30472649	13	32941641	A	G	SpliceAI=G	BRCA2	0	0	0	0	0	-549	-2078	316	1892	0	0	0.571662										0.276358	-16.5095	-0.165095	-47.9869	-0.479869
	NO SPL ALTER	BRCA2	NM_000059.3	g.32949799G>A	c.8633-1008G>A	Montalban et al., 2019 PMID: 30472649	13	32949799	G	A	SpliceAI=A	BRCA2	0	0	0.01	0	0	-319	-81	-452	41	0	0.61344	-0.61344										0.53833	-15.4652	-0.154652	-50.7749	-0.507749
	NO SPL ALTER	BRCA2	NM_000059.3	g.32951687A>G	c.8754+759A>G	Montalban et al., 2019 PMID: 30472649	13	32951687	A	G	SpliceAI=G	BRCA2	0	0	0	0	0	2481	-833	-593	-713	0	-0.661404	1.5155										0.581587	-4.89963	-0.0489963	-65.1467	-0.651467
	NO SPL ALTER	BRCA2	NM_000059.3	g.32954538A>G	c.9256+256A>G	Montalban et al., 2019 PMID: 30472649	13	32954538	A	G	SpliceAI=G	BRCA2	0	0	0	0	0	-600	161	3630	-472	0	-0.725905	-0.192										0.189981	-110.277	-1.10277	-97.2314	-0.972314
	NO SPL ALTER	BRCA2	NM_000059.3	g.32965235G>T	c.9257-3591G>T	Montalban et al., 2019 PMID: 30472649	13	32965235	G	T	SpliceAI=T	BRCA2	0	0	0	0	0.01	-86	1930	-2	395	0	0.501886	-1.71394										0.218317	-73.6949	-0.736949	-75.7329	-0.757329
	NO SPL ALTER	BRCA2	NM_000059.3	g.32963983C>T	c.9257-4843C>T	Montalban et al., 2019 PMID: 30472649	13	32963983	C	T	SpliceAI=T	BRCA2	0	0	0	0	0	-449	-105	-3029	35	0	-0.338392	-2.62281										0.0138531	-25.5059	-0.255059	-30.8722	-0.308722
	NO SPL ALTER	BRCA2	NM_000059.3	g.32967944T>C	c.9257-882T>C	Montalban et al., 2019 PMID: 30472649	13	32967944	T	C	SpliceAI=C	BRCA2	0	0	0	0	0	502	882	14	-58	0	-1.01654	1.72102										0.264044	-18.4368	-0.184368	-56.5322	-0.565322
	NO SPL ALTER	BRCA2	NM_000059.3	g.32969669T>C	c.9501+599T>C	Montalban et al., 2019 PMID: 30472649	13	32969669	T	C	SpliceAI=C	BRCA2	0	0	0	0	0	2195	459	584	953	0	-1.4888	1.07224										0.298814	-89.2488	-0.892488	-96.8123	-0.968123
