# Supplementary material for: Role of Splicing Regulatory Elements and In Silico Tools Usage in the Identification of Deep Intronic Splicing Variants in Hereditary Breast/Ovarian Cancer Genes
Source: Cancers (Basel). 2021 Jul 3;13(13):3341. doi: 10.3390/cancers13133341 (PMC8268271; doi:10.3390/cancers13133341)
Supplement: Supplementary file 1 [file cancers-13-03341-s001.zip › 10 Supplementary table S10.xlsx]

## Sheet: Suppl tab 10
Table S10. Pipeline performance values
Thresholds	Sensitivity	Specificity	False Positive Rate	Positive predictive Value (precision)	False Discovery Rate	Accuracy	MCC	False Negative Rate	True Negative Rate (specificity)	False Omision Rate	Negative Predictive Value	Sensibility + Specificity
SpliceAI 0.05 4999	93.985	92	8	93.985	6.01504	93.133	0.85985	6.01504	92	7.54717	86.7925	185.985
SpliceAI 0.05 4999 ESRseq 0.63	96.2406	69	31	80.5031	19.4969	84.5494	0.693632	3.7594	69	6.75676	93.2432	165.241
SpliceAI 0.05 4999 ESRseq 0.63 Abs value 0.51	95.4887	86	14	90.0709	9.92908	91.4163	0.825125	4.51128	86	6.52174	93.4783	181.489
