# Supplementary material for: Role of Splicing Regulatory Elements and In Silico Tools Usage in the Identification of Deep Intronic Splicing Variants in Hereditary Breast/Ovarian Cancer Genes
Source: Cancers (Basel). 2021 Jul 3;13(13):3341. doi: 10.3390/cancers13133341 (PMC8268271; doi:10.3390/cancers13133341)
Supplement: Supplementary file 1 [file cancers-13-03341-s001.zip › 2 Supplementary table S2A 2B.xlsx]

## Sheet: Suppl Table 2A
Table S2A: Exonic variants altering splicing by affecting SREs and causing exon skipping and exonic non-splice altering variants obtained from Tubeuf et al., 2020 Hum Mut., and annotated using SpliceAI in silico tool with two windows, 4999 and 50nt before and after the variant
					SpliceAI (4999)																				SpliceAI (50)
Exon skipping	#CHROM	POS	REF	ALT	INFO	SYMBOL	MAX AGDG	MAX ALDL SpliceAI 4999	DS_AG	DS_AL	DS_DG	DS_DL	DP_AG	DP_AL	DP_DG	DP_DL		Dataset (Gene, NM)	Variation	Effect on splicing	Dataset	Transcript	Transcript cDNA	cNomen	#CHROM	POS	ID	REF	ALT	INFO	INFO	SYMBOL	MAX AGDG	MAX ALDL SpliceAI 50	DS_AG	DS_AL	DS_DG	DS_DL	DP_AG	DP_AL	DP_DG	DP_DL
YES	17	41256962	T	A	SpliceAI=A	BRCA1	0.55	0.62	0.45	0.45	0.55	0.62	70	11	2	-77		BRCA1 Exon 6 NM_007294.3 (n=43)	c.224A>T	Variants that increased exon skipping (n=4)	BRCA1	NM_007294.3	NM_007294.3:c.224A>T		17	41256962	.	T	A	SpliceAI=A|BRCA1|0.00|0.45|0.55|0.01|2|11|2|-2	SpliceAI=A	BRCA1	0.55	0.45	0	0.45	0.55	0.01	2	11	2	-2
YES	17	41256956	G	T	SpliceAI=T	BRCA1	0.04	0.28	0	0.24	0.04	0.28	76	17	4	-71		BRCA1 Exon 6 NM_007294.3 (n=43)	c.230C>A	Variants that increased exon skipping (n=4)	BRCA1	NM_007294.3	NM_007294.3:c.230C>A		17	41256956	.	G	T	SpliceAI=T|BRCA1|0.00|0.24|0.04|0.00|23|17|4|46	SpliceAI=T	BRCA1	0.04	0.24	0	0.24	0.04	0	23	17	4	46
YES	17	41256956	G	C	SpliceAI=C	BRCA1	0	0.24	0	0.2	0	0.24	-71	17	-553	-71		BRCA1 Exon 6 NM_007294.3 (n=43)	c.230C>G	Variants that increased exon skipping (n=4)	BRCA1	NM_007294.3	NM_007294.3:c.230C>G		17	41256956	.	G	C	SpliceAI=C|BRCA1|0.00|0.20|0.00|0.01|-1|17|0|4	SpliceAI=C	BRCA1	0	0.2	0	0.2	0	0.01	-1	17	0	4
YES	17	41256955	C	A	SpliceAI=A	BRCA1	0	0.54	0	0.54	0	0.51	995	18	-552	-70		BRCA1 Exon 6 NM_007294.3 (n=43)	c.231G>T	Variants that increased exon skipping (n=4)	BRCA1	NM_007294.3	NM_007294.3:c.231G>T		17	41256955	.	C	A	SpliceAI=A|BRCA1|0.00|0.54|0.00|0.01|-14|18|-3|5	SpliceAI=A	BRCA1	0	0.54	0	0.54	0	0.01	-14	18	-3	5
YES	17	41246856	G	A	SpliceAI=A	BRCA1	0	0.04	0	0.01	0	0.04	1728	21	1083	-95		BRCA1 Exon 11 NM_007294.3 (n=125)	c.692C>T	Variants that increased exon skipping (n=12)	BRCA1	NM_007294.3	NM_007294.3:c.692C>T		17	41246856	.	G	A	SpliceAI=A|BRCA1|0.00|0.01|0.00|0.00|29|21|2|-32	SpliceAI=A	BRCA1	0	0.01	0	0.01	0	0	29	21	2	-32
YES	17	41246855	C	T	SpliceAI=T	BRCA1	0	0.1	0	0.05	0	0.1	-2	22	-2	-94		BRCA1 Exon 11 NM_007294.3 (n=125)	c.693G>A	Variants that increased exon skipping (n=12)	BRCA1	NM_007294.3	NM_007294.3:c.693G>A		17	41246855	.	C	T	SpliceAI=T|BRCA1|0.00|0.05|0.00|0.00|-2|22|-2|-31	SpliceAI=T	BRCA1	0	0.05	0	0.05	0	0	-2	22	-2	-31
YES	17	41246723	G	A	SpliceAI=A	BRCA1	0.02	0	0	0	0.02	0	154	1861	38	1140		BRCA1 Exon 11 NM_007294.3 (n=125)	c.825C>T	Variants that increased exon skipping (n=12)	BRCA1	NM_007294.3	NM_007294.3:c.825C>T		17	41246723	.	G	A	SpliceAI=A|BRCA1|0.00|0.00|0.02|0.00|39|38|38|-28	SpliceAI=A	BRCA1	0.02	0	0	0	0.02	0	39	38	38	-28
YES	17	41246855	C	G	SpliceAI=G	BRCA1	0	0.04	0	0.01	0	0.04	1729	22	-3	-94		BRCA1 Exon 11 NM_007294.3 (n=125)	c.693G>C	Variants that increased exon skipping (n=12)	BRCA1	NM_007294.3	NM_007294.3:c.693G>C		17	41246855	.	C	G	SpliceAI=G|BRCA1|0.00|0.01|0.00|0.00|30|22|-3|-31	SpliceAI=G	BRCA1	0	0.01	0	0.01	0	0	30	22	-3	-31
YES	17	41246855	C	A	SpliceAI=A	BRCA1	0	0.06	0	0.02	0	0.06	1729	22	1084	-94		BRCA1 Exon 11 NM_007294.3 (n=125)	c.693G>T	Variants that increased exon skipping (n=12)	BRCA1	NM_007294.3	NM_007294.3:c.693G>T		17	41246855	.	C	A	SpliceAI=A|BRCA1|0.00|0.02|0.00|0.00|30|22|-3|-31	SpliceAI=A	BRCA1	0	0.02	0	0.02	0	0	30	22	-3	-31
YES	17	41246816	A	G	SpliceAI=G	BRCA1	0.05	0	0.01	0	0.05	0	61	1768	-55	8		BRCA1 Exon 11 NM_007294.3 (n=125)	c.732T>C	Variants that increased exon skipping (n=12)	BRCA1	NM_007294.3	NM_007294.3:c.732T>C		17	41246816	.	A	G	SpliceAI=G|BRCA1|0.00|0.00|0.00|0.00|6|41|-47|8	SpliceAI=G	BRCA1	0	0	0	0	0	0	6	41	-47	8
YES	17	41246860	C	G	SpliceAI=G	BRCA1	0.02	0.04	0.02	0.01	0	0.04	-3	1079	-3	-99		BRCA1 Exon 11 NM_007294.3 (n=125)	c.688G>C	Variants that increased exon skipping (n=12)	BRCA1	NM_007294.3	NM_007294.3:c.688G>C		17	41246860	.	C	G	SpliceAI=G|BRCA1|0.02|0.01|0.00|0.00|-3|17|-3|-36	SpliceAI=G	BRCA1	0.02	0.01	0.02	0.01	0	0	-3	17	-3	-36
YES	17	41246858	C	A	SpliceAI=A	BRCA1	0	0.03	0	0.01	0	0.03	1726	1081	-1375	-97		BRCA1 Exon 11 NM_007294.3 (n=125)	c.690G>T	Variants that increased exon skipping (n=12)	BRCA1	NM_007294.3	NM_007294.3:c.690G>T		17	41246858	.	C	A	SpliceAI=A|BRCA1|0.00|0.00|0.00|0.00|-36|19|2|-34	SpliceAI=A	BRCA1	0	0	0	0	0	0	-36	19	2	-34
YES	17	41246857	T	G	SpliceAI=G	BRCA1	0.02	0	0	0	0.02	0	20	1727	-96	-1712		BRCA1 Exon 11 NM_007294.3 (n=125)	c.691A>C	Variants that increased exon skipping (n=12)	BRCA1	NM_007294.3	NM_007294.3:c.691A>C		17	41246857	.	T	G	SpliceAI=G|BRCA1|0.00|0.00|0.00|0.00|20|0|-33|-5	SpliceAI=G	BRCA1	0	0	0	0	0	0	20	0	-33	-5
YES	17	41246856	G	T	SpliceAI=T	BRCA1	0	0.02	0	0.01	0	0.02	1728	21	-2	-95		BRCA1 Exon 11 NM_007294.3 (n=125)	c.692C>A	Variants that increased exon skipping (n=12)	BRCA1	NM_007294.3	NM_007294.3:c.692C>A		17	41246856	.	G	T	SpliceAI=T|BRCA1|0.00|0.01|0.00|0.00|-2|21|-2|-32	SpliceAI=T	BRCA1	0	0.01	0	0.01	0	0	-2	21	-2	-32
YES	17	41246854	C	G	SpliceAI=G	BRCA1	0	0.11	0	0.03	0	0.11	31	23	23	-93		BRCA1 Exon 11 NM_007294.3 (n=125)	c.694G>C	Variants that increased exon skipping (n=12)	BRCA1	NM_007294.3	NM_007294.3:c.694G>C		17	41246854	.	C	G	SpliceAI=G|BRCA1|0.00|0.03|0.00|0.00|31|23|23|-30	SpliceAI=G	BRCA1	0	0.03	0	0.03	0	0	31	23	23	-30
YES	17	41246854	C	A	SpliceAI=A	BRCA1	0.01	0.12	0	0.04	0.01	0.12	-1235	23	2	-93		BRCA1 Exon 11 NM_007294.3 (n=125)	c.694G>T	Variants that increased exon skipping (n=12)	BRCA1	NM_007294.3	NM_007294.3:c.694G>T		17	41246854	.	C	A	SpliceAI=A|BRCA1|0.00|0.04|0.01|0.00|-32|23|2|-30	SpliceAI=A	BRCA1	0.01	0.04	0	0.04	0.01	0	-32	23	2	-30
YES	17	41215965	G	A	SpliceAI=A	BRCA1	0.01	0.21	0.01	0.21	0	0.15	-39	3	2	-74		BRCA1 Exon 18 NM_007294.3 (n=28)	c.5078C>T	Variants that increased exon skipping (n=4)	BRCA1	NM_007294.3	NM_007294.3:c.5078C>T		17	41215965	.	G	A	SpliceAI=A|BRCA1|0.01|0.21|0.00|0.00|-39|3|2|-7	SpliceAI=A	BRCA1	0.01	0.21	0.01	0.21	0	0	-39	3	2	-7
YES	17	41215963	C	T	SpliceAI=T	BRCA1	0	0.21	0	0.21	0	0.18	-37	5	5	-72		BRCA1 Exon 18 NM_007294.3 (n=28)	c.5080G>A	Variants that increased exon skipping (n=4)	BRCA1	NM_007294.3	NM_007294.3:c.5080G>A		17	41215963	.	C	T	SpliceAI=T|BRCA1|0.00|0.21|0.00|0.00|-37|5|5|-5	SpliceAI=T	BRCA1	0	0.21	0	0.21	0	0	-37	5	5	-5
YES	17	41215963	C	A	SpliceAI=A	BRCA1	0	0.41	0	0.4	0	0.41	-3	5	5	-72		BRCA1 Exon 18 NM_007294.3 (n=28)	c.5080G>T	Variants that increased exon skipping (n=4)	BRCA1	NM_007294.3	NM_007294.3:c.5080G>T		17	41215963	.	C	A	SpliceAI=A|BRCA1|0.00|0.40|0.00|0.00|-3|5|5|-5	SpliceAI=A	BRCA1	0	0.4	0	0.4	0	0	-3	5	5	-5
YES	17	41215920	G	T	SpliceAI=T	BRCA1	0	0.22	0	0.22	0	0.15	-2	48	48	-29		BRCA1 Exon 18 NM_007294.3 (n=28)	c.5123C>A	Variants that increased exon skipping (n=4)	BRCA1	NM_007294.3	NM_007294.3:c.5123C>A		17	41215920	.	G	T	SpliceAI=T|BRCA1|0.00|0.22|0.00|0.15|-2|48|48|-29	SpliceAI=T	BRCA1	0	0.22	0	0.22	0	0.15	-2	48	48	-29
YES	13	32900639	C	T	SpliceAI=T	BRCA2	0	0.27	0	0.27	0	0.24	-260	-3	-220	111		BRCA2 Exon 7 NM_000059.3 (n=34)	c.520C>T	Variants that increased exon skipping (n=11)	BRCA2	NM_000059.3	NM_000059.3:c.520C>T		13	32900639	.	C	T	SpliceAI=T|BRCA2|0.00|0.27|0.00|0.00|29|-3|-3|41	SpliceAI=T	BRCA2	0	0.27	0	0.27	0	0	29	-3	-3	41
YES	13	32900640	G	A	SpliceAI=A	BRCA2	0.01	0.09	0.01	0.09	0	0.09	5	-4	-221	110		BRCA2 Exon 7 NM_000059.3 (n=34)	c.521G>A	Variants that increased exon skipping (n=11)	BRCA2	NM_000059.3	NM_000059.3:c.521G>A		13	32900640	.	G	A	SpliceAI=A|BRCA2|0.01|0.09|0.00|0.00|5|-4|-4|40	SpliceAI=A	BRCA2	0.01	0.09	0.01	0.09	0	0	5	-4	-4	40
YES	13	32900678	G	A	SpliceAI=A	BRCA2	0.01	0.15	0	0.15	0.01	0.15	-482	-42	2	72		BRCA2 Exon 7 NM_000059.3 (n=34)	c.559G>A	Variants that increased exon skipping (n=11)	BRCA2	NM_000059.3	NM_000059.3:c.559G>A		13	32900678	.	G	A	SpliceAI=A|BRCA2|0.00|0.15|0.01|0.00|2|-42|2|22	SpliceAI=A	BRCA2	0.01	0.15	0	0.15	0.01	0	2	-42	2	22
YES	13	32900691	A	T	SpliceAI=T	BRCA2	0	0.07	0	0.05	0	0.07	-338	-55	-11	59		BRCA2 Exon 7 NM_000059.3 (n=34)	c.572A>T	Variants that increased exon skipping (n=11)	BRCA2	NM_000059.3	NM_000059.3:c.572A>T		13	32900691	.	A	T	SpliceAI=T|BRCA2|0.00|0.01|0.00|0.00|-11|-46|-11|9	SpliceAI=T	BRCA2	0	0.01	0	0.01	0	0	-11	-46	-11	9
YES	13	32900700	G	A	SpliceAI=A	BRCA2	0	0.41	0	0.35	0	0.41	2884	-64	-281	50		BRCA2 Exon 7 NM_000059.3 (n=34)	c.581G>A	Variants that increased exon skipping (n=11)	BRCA2	NM_000059.3	NM_000059.3:c.581G>A		13	32900700	.	G	A	SpliceAI=A|BRCA2|0.00|0.00|0.00|0.41|2|-32|6|50	SpliceAI=A	BRCA2	0	0.41	0	0	0	0.41	2	-32	6	50
YES	13	32900706	G	A	SpliceAI=A	BRCA2	0	0.1	0	0.1	0	0.1	598	-70	2686	44		BRCA2 Exon 7 NM_000059.3 (n=34)	c.587G>A	Variants that increased exon skipping (n=11)	BRCA2	NM_000059.3	NM_000059.3:c.587G>A		13	32900706	.	G	A	SpliceAI=A|BRCA2|0.00|0.00|0.00|0.10|9|-38|9|44	SpliceAI=A	BRCA2	0	0.1	0	0	0	0.1	9	-38	9	44
YES	13	32900706	G	T	SpliceAI=T	BRCA2	0	0.18	0	0.16	0	0.18	9	-70	-287	44		BRCA2 Exon 7 NM_000059.3 (n=34)	c.587G>T	Variants that increased exon skipping (n=11)	BRCA2	NM_000059.3	NM_000059.3:c.587G>T		13	32900706	.	G	T	SpliceAI=T|BRCA2|0.00|0.00|0.00|0.18|9|-38|9|44	SpliceAI=T	BRCA2	0	0.18	0	0	0	0.18	9	-38	9	44
YES	13	32900718	C	A	SpliceAI=A	BRCA2	0	0.16	0	0.16	0	0.16	-503	-82	-299	32		BRCA2 Exon 7 NM_000059.3 (n=34)	c.599C>A	Variants that increased exon skipping (n=11)	BRCA2	NM_000059.3	NM_000059.3:c.599C>A		13	32900718	.	C	A	SpliceAI=A|BRCA2|0.00|0.00|0.00|0.16|16|-50|-18|32	SpliceAI=A	BRCA2	0	0.16	0	0	0	0.16	16	-50	-18	32
YES	13	32900718	C	T	SpliceAI=T	BRCA2	0	0.17	0	0.17	0	0.15	-503	-82	-18	32		BRCA2 Exon 7 NM_000059.3 (n=34)	c.599C>T	Variants that increased exon skipping (n=11)	BRCA2	NM_000059.3	NM_000059.3:c.599C>T		13	32900718	.	C	T	SpliceAI=T|BRCA2|0.00|0.00|0.00|0.15|-38|-50|-18|32	SpliceAI=T	BRCA2	0	0.15	0	0	0	0.15	-38	-50	-18	32
YES	13	32900736	C	G	SpliceAI=G	BRCA2	0	0.13	0	0.13	0	0.13	-521	-100	-317	14		BRCA2 Exon 7 NM_000059.3 (n=34)	c.617C>G	Variants that increased exon skipping (n=11)	BRCA2	NM_000059.3	NM_000059.3:c.617C>G		13	32900736	.	C	G	SpliceAI=G|BRCA2|0.00|0.00|0.00|0.13|-4|15|-1|14	SpliceAI=G	BRCA2	0	0.13	0	0	0	0.13	-4	15	-1	14
YES	13	32900739	C	T	SpliceAI=T	BRCA2	0	0.28	0	0.26	0	0.28	-543	-103	-320	11		BRCA2 Exon 7 NM_000059.3 (n=34)	c.620C>T	Variants that increased exon skipping (n=11)	BRCA2	NM_000059.3	NM_000059.3:c.620C>T		13	32900739	.	C	T	SpliceAI=T|BRCA2|0.00|0.00|0.00|0.28|12|11|-39|11	SpliceAI=T	BRCA2	0	0.28	0	0	0	0.28	12	11	-39	11
YES	13	32937324	C	G	SpliceAI=G	BRCA2	0.03	0.23	0.03	0.23	0	0.09	183	-8	829	-494		BRCA2 Exon 18 NM_000059.3 (n=24)	c.7985C>G	Variants that increased exon skipping (n=10)	BRCA2	NM_000059.3	NM_000059.3:c.7985C>G		13	32937324	.	C	G	SpliceAI=G|BRCA2|0.00|0.23|0.00|0.00|1|-8|-8|37	SpliceAI=G	BRCA2	0	0.23	0	0.23	0	0	1	-8	-8	37
YES	13	32937327	A	T	SpliceAI=T	BRCA2	0.01	0.03	0.01	0.03	0.01	0.03	180	-11	-2	-497		BRCA2 Exon 18 NM_000059.3 (n=24)	c.7988A>T	Variants that increased exon skipping (n=10)	BRCA2	NM_000059.3	NM_000059.3:c.7988A>T		13	32937327	.	A	T	SpliceAI=T|BRCA2|0.00|0.03|0.01|0.00|-2|-11|-2|34	SpliceAI=T	BRCA2	0.01	0.03	0	0.03	0.01	0	-2	-11	-2	34
YES	13	32937331	T	A	SpliceAI=A	BRCA2	0	0.02	0	0.02	0	0.02	176	-15	822	-501		BRCA2 Exon 18 NM_000059.3 (n=24)	c.7992T>A	Variants that increased exon skipping (n=10)	BRCA2	NM_000059.3	NM_000059.3:c.7992T>A		13	32937331	.	T	A	SpliceAI=A|BRCA2|0.00|0.02|0.00|0.00|2|-15|-6|30	SpliceAI=A	BRCA2	0	0.02	0	0.02	0	0	2	-15	-6	30
YES	13	32937346	A	G	SpliceAI=G	BRCA2	0.03	0.04	0.01	0.04	0.03	0.03	161	-30	-1	-516		BRCA2 Exon 18 NM_000059.3 (n=24)	c.8007A>G	Variants that increased exon skipping (n=10)	BRCA2	NM_000059.3	NM_000059.3:c.8007A>G		13	32937346	.	A	G	SpliceAI=G|BRCA2|0.00|0.04|0.03|0.00|-1|-30|-1|15	SpliceAI=G	BRCA2	0.03	0.04	0	0.04	0.03	0	-1	-30	-1	15
YES	13	32937348	C	A	SpliceAI=A	BRCA2	0.02	0.18	0.02	0.18	0	0.09	159	-32	-32	322		BRCA2 Exon 18 NM_000059.3 (n=24)	c.8009C>A	Variants that increased exon skipping (n=10)	BRCA2	NM_000059.3	NM_000059.3:c.8009C>A		13	32937348	.	C	A	SpliceAI=A|BRCA2|0.00|0.18|0.00|0.00|2|-32|-32|13	SpliceAI=A	BRCA2	0	0.18	0	0.18	0	0	2	-32	-32	13
YES	13	32937348	C	T	SpliceAI=T	BRCA2	0	0.02	0	0.01	0	0.02	159	-32	805	-518		BRCA2 Exon 18 NM_000059.3 (n=24)	c.8009C>T	Variants that increased exon skipping (n=10)	BRCA2	NM_000059.3	NM_000059.3:c.8009C>T		13	32937348	.	C	T	SpliceAI=T|BRCA2|0.00|0.01|0.00|0.00|48|-32|-32|13	SpliceAI=T	BRCA2	0	0.01	0	0.01	0	0	48	-32	-32	13
YES	13	32937348	C	G	SpliceAI=G	BRCA2	0.01	0.03	0.01	0.03	0	0.03	159	-32	805	-518		BRCA2 Exon 18 NM_000059.3 (n=24)	c.8009C>G	Variants that increased exon skipping (n=10)	BRCA2	NM_000059.3	NM_000059.3:c.8009C>G		13	32937348	.	C	G	SpliceAI=G|BRCA2|0.00|0.03|0.00|0.00|48|-32|-32|13	SpliceAI=G	BRCA2	0	0.03	0	0.03	0	0	48	-32	-32	13
YES	13	32937411	C	T	SpliceAI=T	BRCA2	0	0	0	0	0	0	96	-751	259	-581		BRCA2 Exon 18 NM_000059.3 (n=24)	c.8072C>T	Variants that increased exon skipping (n=10)	BRCA2	NM_000059.3	NM_000059.3:c.8072C>T		13	32937411	.	C	T	SpliceAI=T|BRCA2|0.00|0.00|0.00|0.00|43|14|-14|25	SpliceAI=T	BRCA2	0	0	0	0	0	0	43	14	-14	25
YES	7	117188713	G	A	SpliceAI=A	CFTR	0	0.04	0	0.01	0	0.04	53	2878	-3015	159		CFTR Exon 9 NM_000492.3 (n=44)	c.1228G>A	Variants that increased exon skipping (n=20)	CFTR	NM_000492.3	NM_000492.3:c.1228G>A		7	117188713	.	G	A	SpliceAI=A|CFTR|0.00|0.01|0.00|0.00|3|-18|3|42	SpliceAI=A	CFTR	0	0.01	0	0.01	0	0	3	-18	3	42
YES	7	117188725	C	T	SpliceAI=T	CFTR	0.01	0.13	0.01	0.07	0	0.13	53	-30	232	147		CFTR Exon 9 NM_000492.3 (n=44)	c.1240C>T	Variants that increased exon skipping (n=20)	CFTR	NM_000492.3	NM_000492.3:c.1240C>T		7	117188725	.	C	T	SpliceAI=T|CFTR|0.00|0.07|0.00|0.00|41|-30|-2|30	SpliceAI=T	CFTR	0	0.07	0	0.07	0	0	41	-30	-2	30
YES	7	117188738	A	G	SpliceAI=G	CFTR	0.01	0	0.01	0	0	0	2853	28	134	139		CFTR Exon 9 NM_000492.3 (n=44)	c.1253A>G	Variants that increased exon skipping (n=20)	CFTR	NM_000492.3	NM_000492.3:c.1253A>G		7	117188738	.	A	G	SpliceAI=G|CFTR|0.00|0.00|0.00|0.00|-43|28|17|38	SpliceAI=G	CFTR	0	0	0	0	0	0	-43	28	17	38
YES	7	117188755	G	A	SpliceAI=A	CFTR	0.02	0.1	0.02	0.05	0	0.1	2	-60	2	117		CFTR Exon 9 NM_000492.3 (n=44)	c.1270G>A	Variants that increased exon skipping (n=20)	CFTR	NM_000492.3	NM_000492.3:c.1270G>A		7	117188755	.	G	A	SpliceAI=A|CFTR|0.02|0.01|0.00|0.01|2|11|2|0	SpliceAI=A	CFTR	0.02	0.01	0.02	0.01	0	0.01	2	11	2	0
YES	7	117188755	G	C	SpliceAI=C	CFTR	0.04	0.01	0.02	0	0.04	0.01	2836	58	117	0		CFTR Exon 9 NM_000492.3 (n=44)	c.1270G>C	Variants that increased exon skipping (n=20)	CFTR	NM_000492.3	NM_000492.3:c.1270G>C		7	117188755	.	G	C	SpliceAI=C|CFTR|0.00|0.00|0.00|0.01|11|23|21|0	SpliceAI=C	CFTR	0	0.01	0	0	0	0.01	11	23	21	0
YES	7	117188766	C	G	SpliceAI=G	CFTR	0.02	0.07	0.02	0.04	0	0.07	0	-71	0	106		CFTR Exon 9 NM_000492.3 (n=44)	c.1281C>G	Variants that increased exon skipping (n=20)	CFTR	NM_000492.3	NM_000492.3:c.1281C>G		7	117188766	.	C	G	SpliceAI=G|CFTR|0.02|0.00|0.00|0.00|0|-50|0|-11	SpliceAI=G	CFTR	0.02	0	0.02	0	0	0	0	-50	0	-11
YES	7	117188816	T	G	SpliceAI=G	CFTR	0	0.05	0	0.05	0	0.04	1	-121	-61	61		CFTR Exon 9 NM_000492.3 (n=44)	c.1331T>G	Variants that increased exon skipping (n=20)	CFTR	NM_000492.3	NM_000492.3:c.1331T>G		7	117188816	.	T	G	SpliceAI=G|CFTR|0.00|0.01|0.00|0.00|1|-3|-1|-22	SpliceAI=G	CFTR	0	0.01	0	0.01	0	0	1	-3	-1	-22
YES	7	117188838	A	G	SpliceAI=G	CFTR	0	0.13	0	0.07	0	0.13	104	-143	-83	34		CFTR Exon 9 NM_000492.3 (n=44)	c.1353A>G	Variants that increased exon skipping (n=20)	CFTR	NM_000492.3	NM_000492.3:c.1353A>G		7	117188838	.	A	G	SpliceAI=G|CFTR|0.00|0.00|0.00|0.13|39|-25|-44|34	SpliceAI=G	CFTR	0	0.13	0	0	0	0.13	39	-25	-44	34
YES	7	117188838	A	T	SpliceAI=T	CFTR	0.27	0.32	0	0.08	0.27	0.32	104	-143	-2	34		CFTR Exon 9 NM_000492.3 (n=44)	c.1353A>T	Variants that increased exon skipping (n=20)	CFTR	NM_000492.3	NM_000492.3:c.1353A>T		7	117188838	.	A	T	SpliceAI=T|CFTR|0.00|0.01|0.27|0.32|-2|-25|-2|34	SpliceAI=T	CFTR	0.27	0.32	0	0.01	0.27	0.32	-2	-25	-2	34
YES	7	117188842	T	G	SpliceAI=G	CFTR	0	0.06	0	0.03	0	0.06	100	2749	-87	30		CFTR Exon 9 NM_000492.3 (n=44)	c.1357T>G	Variants that increased exon skipping (n=20)	CFTR	NM_000492.3	NM_000492.3:c.1357T>G		7	117188842	.	T	G	SpliceAI=G|CFTR|0.00|0.00|0.00|0.06|35|-29|-1|30	SpliceAI=G	CFTR	0	0.06	0	0	0	0.06	35	-29	-1	30
YES	7	117188844	G	A	SpliceAI=A	CFTR	0	0.04	0	0.01	0	0.04	98	2747	36	28		CFTR Exon 9 NM_000492.3 (n=44)	c.1359G>A	Variants that increased exon skipping (n=20)	CFTR	NM_000492.3	NM_000492.3:c.1359G>A		7	117188844	.	G	A	SpliceAI=A|CFTR|0.00|0.00|0.00|0.04|4|-31|36|28	SpliceAI=A	CFTR	0	0.04	0	0	0	0.04	4	-31	36	28
YES	7	117188847	G	T	SpliceAI=T	CFTR	0.01	0.02	0.01	0	0	0.02	2744	-34	2814	25		CFTR Exon 9 NM_000492.3 (n=44)	c.1362G>T	Variants that increased exon skipping (n=20)	CFTR	NM_000492.3	NM_000492.3:c.1362G>T		7	117188847	.	G	T	SpliceAI=T|CFTR|0.00|0.00|0.00|0.02|26|-34|30|25	SpliceAI=T	CFTR	0	0.02	0	0	0	0.02	26	-34	30	25
YES	7	117188848	G	T	SpliceAI=T	CFTR	0	0.06	0	0.02	0	0.06	94	2743	-93	24		CFTR Exon 9 NM_000492.3 (n=44)	c.1363G>T	Variants that increased exon skipping (n=20)	CFTR	NM_000492.3	NM_000492.3:c.1363G>T		7	117188848	.	G	T	SpliceAI=T|CFTR|0.00|0.00|0.00|0.06|24|-35|33|24	SpliceAI=T	CFTR	0	0.06	0	0	0	0.06	24	-35	33	24
YES	7	117188848	G	C	SpliceAI=C	CFTR	0	0.01	0	0	0	0.01	-153	2784	29	24		CFTR Exon 9 NM_000492.3 (n=44)	c.1363G>C	Variants that increased exon skipping (n=20)	CFTR	NM_000492.3	NM_000492.3:c.1363G>C		7	117188848	.	G	C	SpliceAI=C|CFTR|0.00|0.00|0.00|0.01|-21|-35|29|24	SpliceAI=C	CFTR	0	0.01	0	0	0	0.01	-21	-35	29	24
YES	7	117188849	C	A	SpliceAI=A	CFTR	0	0.01	0	0	0	0.01	2742	-154	28	23		CFTR Exon 9 NM_000492.3 (n=44)	c.1364C>A	Variants that increased exon skipping (n=20)	CFTR	NM_000492.3	NM_000492.3:c.1364C>A		7	117188849	.	C	A	SpliceAI=A|CFTR|0.00|0.00|0.00|0.01|-22|-36|28|23	SpliceAI=A	CFTR	0	0.01	0	0	0	0.01	-22	-36	28	23
YES	7	117188849	C	G	SpliceAI=G	CFTR	0	0.47	0	0.47	0	0.34	93	-154	-55	23		CFTR Exon 9 NM_000492.3 (n=44)	c.1364C>G	Variants that increased exon skipping (n=20)	CFTR	NM_000492.3	NM_000492.3:c.1364C>G		7	117188849	.	C	G	SpliceAI=G|CFTR|0.00|0.01|0.00|0.34|28|-36|-13|23	SpliceAI=G	CFTR	0	0.34	0	0.01	0	0.34	28	-36	-13	23
YES	7	117188849	C	T	SpliceAI=T	CFTR	0	0.1	0	0.02	0	0.1	93	2742	-94	23		CFTR Exon 9 NM_000492.3 (n=44)	c.1364C>T	Variants that increased exon skipping (n=20)	CFTR	NM_000492.3	NM_000492.3:c.1364C>T		7	117188849	.	C	T	SpliceAI=T|CFTR|0.00|0.00|0.00|0.10|28|-36|-2|23	SpliceAI=T	CFTR	0	0.1	0	0	0	0.1	28	-36	-2	23
YES	7	117188850	G	T	SpliceAI=T	CFTR	0	0.04	0	0.01	0	0.04	1596	2741	27	22		CFTR Exon 9 NM_000492.3 (n=44)	c.1365G>T	Variants that increased exon skipping (n=20)	CFTR	NM_000492.3	NM_000492.3:c.1365G>T		7	117188850	.	G	T	SpliceAI=T|CFTR|0.00|0.00|0.00|0.04|22|-37|27|22	SpliceAI=T	CFTR	0	0.04	0	0	0	0.04	22	-37	27	22
YES	7	117188850	G	C	SpliceAI=C	CFTR	0.01	0.01	0.01	0	0	0.01	2741	-84	27	22		CFTR Exon 9 NM_000492.3 (n=44)	c.1365G>C	Variants that increased exon skipping (n=20)	CFTR	NM_000492.3	NM_000492.3:c.1365G>C		7	117188850	.	G	C	SpliceAI=C|CFTR|0.00|0.00|0.00|0.01|22|-37|27|22	SpliceAI=C	CFTR	0	0.01	0	0	0	0.01	22	-37	27	22
YES	7	117230418	A	T	SpliceAI=T	CFTR	0.01	0.26	0.01	0.26	0	0.23	45	-11	-39	75		CFTR Exon 12 NM_000492.3 (n=41)	c.1691A>T	Variants that increased exon skipping (n=22)	CFTR	NM_000492.3	NM_000492.3:c.1691A>T		7	117230418	.	A	T	SpliceAI=T|CFTR|0.01|0.26|0.00|0.00|45|-11|-39|-6	SpliceAI=T	CFTR	0.01	0.26	0.01	0.26	0	0	45	-11	-39	-6
YES	7	117230419	A	T	SpliceAI=T	CFTR	0.03	0.14	0.03	0.14	0	0.09	23	-7	1403	74		CFTR Exon 12 NM_000492.3 (n=41)	c.1692A>T	Variants that increased exon skipping (n=22)	CFTR	NM_000492.3	NM_000492.3:c.1692A>T		7	117230419	.	A	T	SpliceAI=T|CFTR|0.03|0.14|0.00|0.00|23|-7|23|-7	SpliceAI=T	CFTR	0.03	0.14	0.03	0.14	0	0	23	-7	23	-7
YES	7	117230420	G	A	SpliceAI=A	CFTR	0.04	0.4	0.04	0.4	0	0.38	43	-13	-41	73		CFTR Exon 12 NM_000492.3 (n=41)	c.1693G>A	Variants that increased exon skipping (n=22)	CFTR	NM_000492.3	NM_000492.3:c.1693G>A		7	117230420	.	G	A	SpliceAI=A|CFTR|0.04|0.40|0.00|0.00|43|-13|-41|-8	SpliceAI=A	CFTR	0.04	0.4	0.04	0.4	0	0	43	-13	-41	-8
YES	7	117230420	G	C	SpliceAI=C	CFTR	0.04	0.31	0.04	0.29	0	0.31	43	-13	-41	73		CFTR Exon 12 NM_000492.3 (n=41)	c.1693G>C	Variants that increased exon skipping (n=22)	CFTR	NM_000492.3	NM_000492.3:c.1693G>C		7	117230420	.	G	C	SpliceAI=C|CFTR|0.04|0.29|0.00|0.00|43|-13|-41|-8	SpliceAI=C	CFTR	0.04	0.29	0.04	0.29	0	0	43	-13	-41	-8
YES	7	117230420	G	T	SpliceAI=T	CFTR	0.05	0.4	0.05	0.4	0	0.37	43	-13	184	73		CFTR Exon 12 NM_000492.3 (n=41)	c.1693G>T	Variants that increased exon skipping (n=22)	CFTR	NM_000492.3	NM_000492.3:c.1693G>T		7	117230420	.	G	T	SpliceAI=T|CFTR|0.05|0.40|0.00|0.00|43|-13|-41|-8	SpliceAI=T	CFTR	0.05	0.4	0.05	0.4	0	0	43	-13	-41	-8
YES	7	117230421	A	T	SpliceAI=T	CFTR	0.04	0.21	0.04	0.16	0	0.21	42	-14	-42	72		CFTR Exon 12 NM_000492.3 (n=41)	c.1694A>T	Variants that increased exon skipping (n=22)	CFTR	NM_000492.3	NM_000492.3:c.1694A>T		7	117230421	.	A	T	SpliceAI=T|CFTR|0.04|0.16|0.00|0.00|42|-14|-42|-9	SpliceAI=T	CFTR	0.04	0.16	0.04	0.16	0	0	42	-14	-42	-9
YES	7	117230421	A	G	SpliceAI=G	CFTR	0.01	0.15	0.01	0.14	0	0.15	-949	-14	-1	72		CFTR Exon 12 NM_000492.3 (n=41)	c.1694A>G	Variants that increased exon skipping (n=22)	CFTR	NM_000492.3	NM_000492.3:c.1694A>G		7	117230421	.	A	G	SpliceAI=G|CFTR|0.00|0.14|0.00|0.00|-13|-14|-1|-42	SpliceAI=G	CFTR	0	0.14	0	0.14	0	0	-13	-14	-1	-42
YES	7	117230423	G	A	SpliceAI=A	CFTR	0.04	0.38	0.04	0.37	0	0.38	40	-16	181	70		CFTR Exon 12 NM_000492.3 (n=41)	c.1696G>A	Variants that increased exon skipping (n=22)	CFTR	NM_000492.3	NM_000492.3:c.1696G>A		7	117230423	.	G	A	SpliceAI=A|CFTR|0.04|0.37|0.00|0.00|40|-16|-44|-11	SpliceAI=A	CFTR	0.04	0.37	0.04	0.37	0	0	40	-16	-44	-11
YES	7	117230423	G	C	SpliceAI=C	CFTR	0	0.02	0	0.02	0	0	1760	-11	70	-2536		CFTR Exon 12 NM_000492.3 (n=41)	c.1696G>C	Variants that increased exon skipping (n=22)	CFTR	NM_000492.3	NM_000492.3:c.1696G>C		7	117230423	.	G	C	SpliceAI=C|CFTR|0.00|0.02|0.00|0.00|-20|-11|-11|-44	SpliceAI=C	CFTR	0	0.02	0	0.02	0	0	-20	-11	-11	-44
YES	7	117230424	C	T	SpliceAI=T	CFTR	0.05	0.24	0.05	0.22	0	0.24	39	-17	-45	69		CFTR Exon 12 NM_000492.3 (n=41)	c.1697C>T	Variants that increased exon skipping (n=22)	CFTR	NM_000492.3	NM_000492.3:c.1697C>T		7	117230424	.	C	T	SpliceAI=T|CFTR|0.05|0.22|0.00|0.00|39|-17|-45|-12	SpliceAI=T	CFTR	0.05	0.22	0.05	0.22	0	0	39	-17	-45	-12
YES	7	117230424	C	G	SpliceAI=G	CFTR	0.02	0.02	0	0.02	0.02	0	-16	-17	69	-2537		CFTR Exon 12 NM_000492.3 (n=41)	c.1697C>G	Variants that increased exon skipping (n=22)	CFTR	NM_000492.3	NM_000492.3:c.1697C>G		7	117230424	.	C	G	SpliceAI=G|CFTR|0.00|0.02|0.00|0.00|-16|-17|-1|-45	SpliceAI=G	CFTR	0	0.02	0	0.02	0	0	-16	-17	-1	-45
YES	7	117230425	T	A	SpliceAI=A	CFTR	0.01	0.05	0.01	0.05	0	0.02	-953	-18	-901	68		CFTR Exon 12 NM_000492.3 (n=41)	c.1698T>A	Variants that increased exon skipping (n=22)	CFTR	NM_000492.3	NM_000492.3:c.1698T>A		7	117230425	.	T	A	SpliceAI=A|CFTR|0.00|0.05|0.00|0.00|2|-18|-13|17	SpliceAI=A	CFTR	0	0.05	0	0.05	0	0	2	-18	-13	17
YES	7	117230431	G	A	SpliceAI=A	CFTR	0.01	0.04	0.01	0.04	0	0.01	32	-19	-52	62		CFTR Exon 12 NM_000492.3 (n=41)	c.1704G>A	Variants that increased exon skipping (n=22)	CFTR	NM_000492.3	NM_000492.3:c.1704G>A		7	117230431	.	G	A	SpliceAI=A|CFTR|0.01|0.04|0.00|0.00|32|-19|-24|-1	SpliceAI=A	CFTR	0.01	0.04	0.01	0.04	0	0	32	-19	-24	-1
YES	7	117230446	T	C	SpliceAI=C	CFTR	0.01	0.05	0.01	0.03	0	0.05	-974	-39	-1734	47		CFTR Exon 12 NM_000492.3 (n=41)	c.1719T>C	Variants that increased exon skipping (n=22)	CFTR	NM_000492.3	NM_000492.3:c.1719T>C		7	117230446	.	T	C	SpliceAI=C|CFTR|0.00|0.03|0.00|0.05|-37|-39|-39|47	SpliceAI=C	CFTR	0	0.05	0	0.03	0	0.05	-37	-39	-39	47
YES	7	117230453	G	A	SpliceAI=A	CFTR	0.14	0.68	0.14	0.68	0	0.56	2	-46	2	40		CFTR Exon 12 NM_000492.3 (n=41)	c.1726G>A	Variants that increased exon skipping (n=22)	CFTR	NM_000492.3	NM_000492.3:c.1726G>A		7	117230453	.	G	A	SpliceAI=A|CFTR|0.14|0.68|0.00|0.56|2|-46|2|40	SpliceAI=A	CFTR	0.14	0.68	0.14	0.68	0	0.56	2	-46	2	40
YES	7	117230454	G	A	SpliceAI=A	CFTR	0.07	0.25	0.07	0.22	0	0.25	9	-47	-75	39		CFTR Exon 12 NM_000492.3 (n=41)	c.1727G>A	Variants that increased exon skipping (n=22)	CFTR	NM_000492.3	NM_000492.3:c.1727G>A		7	117230454	.	G	A	SpliceAI=A|CFTR|0.07|0.22|0.00|0.25|9|-47|-47|39	SpliceAI=A	CFTR	0.07	0.25	0.07	0.22	0	0.25	9	-47	-47	39
YES	7	117230454	G	C	SpliceAI=C	CFTR	0.19	0.48	0.19	0.48	0	0.42	9	-47	-75	39		CFTR Exon 12 NM_000492.3 (n=41)	c.1727G>C	Variants that increased exon skipping (n=22)	CFTR	NM_000492.3	NM_000492.3:c.1727G>C		7	117230454	.	G	C	SpliceAI=C|CFTR|0.19|0.48|0.00|0.42|9|-47|9|39	SpliceAI=C	CFTR	0.19	0.48	0.19	0.48	0	0.42	9	-47	9	39
YES	7	117230455	A	T	SpliceAI=T	CFTR	0.19	0.5	0.19	0.5	0	0.43	8	-48	-76	38		CFTR Exon 12 NM_000492.3 (n=41)	c.1728A>T	Variants that increased exon skipping (n=22)	CFTR	NM_000492.3	NM_000492.3:c.1728A>T		7	117230455	.	A	T	SpliceAI=T|CFTR|0.19|0.50|0.00|0.43|8|-48|8|38	SpliceAI=T	CFTR	0.19	0.5	0.19	0.5	0	0.43	8	-48	8	38
YES	7	117230455	A	G	SpliceAI=G	CFTR	0.03	0.44	0.03	0.44	0	0.42	-983	-48	-1	38		CFTR Exon 12 NM_000492.3 (n=41)	c.1728A>G	Variants that increased exon skipping (n=22)	CFTR	NM_000492.3	NM_000492.3:c.1728A>G		7	117230455	.	A	G	SpliceAI=G|CFTR|0.02|0.44|0.00|0.42|8|-48|-1|38	SpliceAI=G	CFTR	0.02	0.44	0.02	0.44	0	0.42	8	-48	-1	38
YES	7	117230456	T	G	SpliceAI=G	CFTR	0.14	0.05	0.14	0.05	0.11	0	-44	7	37	-77		CFTR Exon 12 NM_000492.3 (n=41)	c.1729T>G	Variants that increased exon skipping (n=22)	CFTR	NM_000492.3	NM_000492.3:c.1729T>G		7	117230456	.	T	G	SpliceAI=G|CFTR|0.14|0.05|0.11|0.00|-44|7|37|7	SpliceAI=G	CFTR	0.14	0.05	0.14	0.05	0.11	0	-44	7	37	7
YES	7	117230458	C	T	SpliceAI=T	CFTR	0.05	0.1	0.05	0.07	0	0.1	5	-46	-79	35		CFTR Exon 12 NM_000492.3 (n=41)	c.1731C>T	Variants that increased exon skipping (n=22)	CFTR	NM_000492.3	NM_000492.3:c.1731C>T		7	117230458	.	C	T	SpliceAI=T|CFTR|0.05|0.07|0.00|0.10|5|-46|5|35	SpliceAI=T	CFTR	0.05	0.1	0.05	0.07	0	0.1	5	-46	5	35
YES	7	117230458	C	G	SpliceAI=G	CFTR	0.05	0.73	0.05	0.66	0	0.73	-986	-51	-51	35		CFTR Exon 12 NM_000492.3 (n=41)	c.1731C>G	Variants that increased exon skipping (n=22)	CFTR	NM_000492.3	NM_000492.3:c.1731C>G		7	117230458	.	C	G	SpliceAI=G|CFTR|0.01|0.40|0.00|0.73|1|-46|1|35	SpliceAI=G	CFTR	0.01	0.73	0.01	0.4	0	0.73	1	-46	1	35
YES	X	138630557	C	T	SpliceAI=T	F9	0.03	0.57	0.03	0.46	0	0.57	-1093	-35	2862	93		FIX Exon 5 NM_000133.3 (n=17)	c.427C>T	Variants that increased exon skipping (n=12)	FIX	NM_000133.3	NM_000133.3:c.427C>T		X	138630557	.	C	T	SpliceAI=T|F9|0.00|0.46|0.00|0.00|11|-35|-6|29	SpliceAI=T	F9	0	0.46	0	0.46	0	0	11	-35	-6	29
YES	X	138630614	C	A	SpliceAI=A	F9	0.03	0.57	0.03	0.49	0	0.57	-1150	-92	2805	36		FIX Exon 5 NM_000133.3 (n=17)	c.484C>A	Variants that increased exon skipping (n=12)	FIX	NM_000133.3	NM_000133.3:c.484C>A		X	138630614	.	C	A	SpliceAI=A|F9|0.00|0.00|-0.00|0.57|2|10|-33|36	SpliceAI=A	F9	0	0.57	0	0	0	0.57	2	10	-33	36
YES	X	138630631	G	T	SpliceAI=T	F9	0.02	0.52	0.02	0.39	0	0.52	-1167	-109	2788	19		FIX Exon 5 NM_000133.3 (n=17)	c.501G>T	Variants that increased exon skipping (n=12)	FIX	NM_000133.3	NM_000133.3:c.501G>T		X	138630631	.	G	T	SpliceAI=T|F9|0.00|0.00|0.00|0.52|7|-7|-2|19	SpliceAI=T	F9	0	0.52	0	0	0	0.52	7	-7	-2	19
YES	X	138630614	C	T	SpliceAI=T	F9	0.03	0.58	0.03	0.49	0	0.58	-1150	-92	2805	36		FIX Exon 5 NM_000133.3 (n=17)	c.484C>T	Variants that increased exon skipping (n=12)	FIX	NM_000133.3	NM_000133.3:c.484C>T		X	138630614	.	C	T	SpliceAI=T|F9|0.00|0.00|-0.00|0.58|-28|10|-33|36	SpliceAI=T	F9	0	0.58	0	0	0	0.58	-28	10	-33	36
YES	X	138630589	G	A	SpliceAI=A	F9	0.02	0.5	0.02	0.39	0.01	0.5	-1125	-67	-3	61		FIX Exon 5 NM_000133.3 (n=17)	c.459G>A	Variants that increased exon skipping (n=12)	FIX	NM_000133.3	NM_000133.3:c.459G>A		X	138630589	.	G	A	SpliceAI=A|F9|0.00|0.00|0.01|0.00|-3|-47|-3|49	SpliceAI=A	F9	0.01	0	0	0	0.01	0	-3	-47	-3	49
YES	X	138630629	C	T	SpliceAI=T	F9	0.01	0.41	0.01	0.32	0	0.41	-1165	-107	2790	21		FIX Exon 5 NM_000133.3 (n=17)	c.499C>T	Variants that increased exon skipping (n=12)	FIX	NM_000133.3	NM_000133.3:c.499C>T		X	138630629	.	C	T	SpliceAI=T|F9|0.00|0.00|0.00|0.41|21|-5|-2|21	SpliceAI=T	F9	0	0.41	0	0	0	0.41	21	-5	-2	21
YES	X	138630621	C	T	SpliceAI=T	F9	0.01	0.32	0.01	0.27	0	0.32	-1157	-99	-35	29		FIX Exon 5 NM_000133.3 (n=17)	c.491C>T	Variants that increased exon skipping (n=12)	FIX	NM_000133.3	NM_000133.3:c.491C>T		X	138630621	.	C	T	SpliceAI=T|F9|0.00|0.00|0.00|0.32|29|3|-35|29	SpliceAI=T	F9	0	0.32	0	0	0	0.32	29	3	-35	29
YES	X	138630614	C	G	SpliceAI=G	F9	0	0.17	0	0.16	0	0.17	-1150	-92	2805	36		FIX Exon 5 NM_000133.3 (n=17)	c.484C>G	Variants that increased exon skipping (n=12)	FIX	NM_000133.3	NM_000133.3:c.484C>G		X	138630614	.	C	G	SpliceAI=G|F9|0.00|0.00|0.00|0.17|36|10|-1|36	SpliceAI=G	F9	0	0.17	0	0	0	0.17	36	10	-1	36
YES	X	138630617	C	T	SpliceAI=T	F9	0.01	0.33	0.01	0.29	0	0.33	-1153	-95	2802	33		FIX Exon 5 NM_000133.3 (n=17)	c.487C>T	Variants that increased exon skipping (n=12)	FIX	NM_000133.3	NM_000133.3:c.487C>T		X	138630617	.	C	T	SpliceAI=T|F9|0.00|0.00|-0.00|0.33|7|-9|-36|33	SpliceAI=T	F9	0	0.33	0	0	0	0.33	7	-9	-36	33
YES	X	138630626	A	T	SpliceAI=T	F9	0	0.04	0	0.03	0	0.04	-670	-104	3088	24		FIX Exon 5 NM_000133.3 (n=17)	c.496A>T	Variants that increased exon skipping (n=12)	FIX	NM_000133.3	NM_000133.3:c.496A>T		X	138630626	.	A	T	SpliceAI=T|F9|0.00|0.00|0.00|0.04|24|22|-40|24	SpliceAI=T	F9	0	0.04	0	0	0	0.04	24	22	-40	24
YES	X	138630609	G	T	SpliceAI=T	F9	0.01	0.27	0.01	0.17	0.01	0.27	-1145	-87	-2	41		FIX Exon 5 NM_000133.3 (n=17)	c.479G>T	Variants that increased exon skipping (n=12)	FIX	NM_000133.3	NM_000133.3:c.479G>T		X	138630609	.	G	T	SpliceAI=T|F9|0.00|0.00|0.01|0.27|-1|39|-2|41	SpliceAI=T	F9	0.01	0.27	0	0	0.01	0.27	-1	39	-2	41
YES	X	138630636	C	G	SpliceAI=G	F9	0.01	0.17	0.01	0.15	0	0.17	-1172	-114	2783	14		FIX Exon 5 NM_000133.3 (n=17)	c.506C>G	Variants that increased exon skipping (n=12)	FIX	NM_000133.3	NM_000133.3:c.506C>G		X	138630636	.	C	G	SpliceAI=G|F9|0.00|0.00|0.00|0.17|14|-12|-50|14	SpliceAI=G	F9	0	0.17	0	0	0	0.17	14	-12	-50	14
YES	10	90770519	C	A	SpliceAI=A	FAS	0	0.08	0	0.04	0	0.08	886	-9	2415	53		FAS Exon 6 NM_000043.4 (n=171)	c.515C>A	Variants that increased exon skipping (n=63)	FAS	NM_000043.4	NM_000043.4:c.515C>A		10	90770519	.	C	A	SpliceAI=A|FAS|0.00|0.04|0.00|0.00|14|-9|9|42	SpliceAI=A	FAS	0	0.04	0	0.04	0	0	14	-9	9	42
YES	10	90770522	A	G	SpliceAI=G	FAS	0.01	0.16	0.01	0.16	0	0.1	928	-12	1320	50		FAS Exon 6 NM_000043.4 (n=171)	c.518A>G	Variants that increased exon skipping (n=63)	FAS	NM_000043.4	NM_000043.4:c.518A>G		10	90770522	.	A	G	SpliceAI=G|FAS|0.00|0.16|0.00|0.10|1|-12|1|50	SpliceAI=G	FAS	0	0.16	0	0.16	0	0.1	1	-12	1	50
YES	10	90770522	A	T	SpliceAI=T	FAS	0.12	0	0.06	0	0.12	0	-12	50	50	-611		FAS Exon 6 NM_000043.4 (n=171)	c.518A>T	Variants that increased exon skipping (n=63)	FAS	NM_000043.4	NM_000043.4:c.518A>T		10	90770522	.	A	T	SpliceAI=T|FAS|0.06|0.00|0.12|0.00|-12|50|50|39	SpliceAI=T	FAS	0.12	0	0.06	0	0.12	0	-12	50	50	39
YES	10	90770523	C	A	SpliceAI=A	FAS	0	0.01	0	0.01	0	0.01	927	-13	974	49		FAS Exon 6 NM_000043.4 (n=171)	c.519C>A	Variants that increased exon skipping (n=63)	FAS	NM_000043.4	NM_000043.4:c.519C>A		10	90770523	.	C	A	SpliceAI=A|FAS|0.00|0.01|0.00|0.01|-33|-13|5|49	SpliceAI=A	FAS	0	0.01	0	0.01	0	0.01	-33	-13	5	49
YES	10	90770523	C	G	SpliceAI=G	FAS	0	0.04	0	0.01	0	0.04	882	-13	1569	49		FAS Exon 6 NM_000043.4 (n=171)	c.519C>G	Variants that increased exon skipping (n=63)	FAS	NM_000043.4	NM_000043.4:c.519C>G		10	90770523	.	C	G	SpliceAI=G|FAS|0.00|0.01|0.00|0.04|1|-13|-1|49	SpliceAI=G	FAS	0	0.04	0	0.01	0	0.04	1	-13	-1	49
YES	10	90770523	C	T	SpliceAI=T	FAS	0	0.12	0	0.1	0	0.12	3334	-13	-612	49		FAS Exon 6 NM_000043.4 (n=171)	c.519C>T	Variants that increased exon skipping (n=63)	FAS	NM_000043.4	NM_000043.4:c.519C>T		10	90770523	.	C	T	SpliceAI=T|FAS|0.00|0.10|0.00|0.12|5|-13|5|49	SpliceAI=T	FAS	0	0.12	0	0.1	0	0.12	5	-13	5	49
YES	10	90770525	T	A	SpliceAI=A	FAS	0	0.18	0	0.16	0	0.18	2	-15	-614	47		FAS Exon 6 NM_000043.4 (n=171)	c.521T>A	Variants that increased exon skipping (n=63)	FAS	NM_000043.4	NM_000043.4:c.521T>A		10	90770525	.	T	A	SpliceAI=A|FAS|0.00|0.16|0.00|0.18|2|-15|3|47	SpliceAI=A	FAS	0	0.18	0	0.16	0	0.18	2	-15	3	47
YES	10	90770526	G	A	SpliceAI=A	FAS	0	0.42	0	0.42	0	0.31	3331	-16	-615	46		FAS Exon 6 NM_000043.4 (n=171)	c.522G>A	Variants that increased exon skipping (n=63)	FAS	NM_000043.4	NM_000043.4:c.522G>A		10	90770526	.	G	A	SpliceAI=A|FAS|0.00|0.42|0.00|0.31|2|-16|2|46	SpliceAI=A	FAS	0	0.42	0	0.42	0	0.31	2	-16	2	46
YES	10	90770527	G	A	SpliceAI=A	FAS	0.12	0	0.11	0	0.12	0	-17	874	45	-616		FAS Exon 6 NM_000043.4 (n=171)	c.523G>A	Variants that increased exon skipping (n=63)	FAS	NM_000043.4	NM_000043.4:c.523G>A		10	90770527	.	G	A	SpliceAI=A|FAS|0.11|0.00|0.12|0.00|-17|45|45|-17	SpliceAI=A	FAS	0.12	0	0.11	0	0.12	0	-17	45	45	-17
YES	10	90770529	G	T	SpliceAI=T	FAS	0	0.08	0	0.04	0	0.08	284	-19	-2	43		FAS Exon 6 NM_000043.4 (n=171)	c.525G>T	Variants that increased exon skipping (n=63)	FAS	NM_000043.4	NM_000043.4:c.525G>T		10	90770529	.	G	T	SpliceAI=T|FAS|0.00|0.04|0.00|0.08|43|-19|-2|43	SpliceAI=T	FAS	0	0.08	0	0.04	0	0.08	43	-19	-2	43
YES	10	90770530	T	G	SpliceAI=G	FAS	0	0.15	0	0.15	0	0.15	920	-20	1312	42		FAS Exon 6 NM_000043.4 (n=171)	c.526T>G	Variants that increased exon skipping (n=63)	FAS	NM_000043.4	NM_000043.4:c.526T>G		10	90770530	.	T	G	SpliceAI=G|FAS|0.00|0.15|0.00|0.15|42|-20|-3|42	SpliceAI=G	FAS	0	0.15	0	0.15	0	0.15	42	-20	-3	42
YES	10	90770531	G	A	SpliceAI=A	FAS	0	0.27	0	0.27	0	0.27	3326	-21	-3	41		FAS Exon 6 NM_000043.4 (n=171)	c.527G>A	Variants that increased exon skipping (n=63)	FAS	NM_000043.4	NM_000043.4:c.527G>A		10	90770531	.	G	A	SpliceAI=A|FAS|0.00|0.27|0.00|0.27|2|-21|-3|41	SpliceAI=A	FAS	0	0.27	0	0.27	0	0.27	2	-21	-3	41
YES	10	90770531	G	T	SpliceAI=T	FAS	0	0.08	0	0.08	0	0.07	1225	-21	1278	41		FAS Exon 6 NM_000043.4 (n=171)	c.527G>T	Variants that increased exon skipping (n=63)	FAS	NM_000043.4	NM_000043.4:c.527G>T		10	90770531	.	G	T	SpliceAI=T|FAS|0.00|0.08|0.00|0.07|41|-21|30|41	SpliceAI=T	FAS	0	0.08	0	0.08	0	0.07	41	-21	30	41
YES	10	90770532	G	C	SpliceAI=C	FAS	0.1	0	0.07	0	0.1	0	-22	3325	40	2592		FAS Exon 6 NM_000043.4 (n=171)	c.528G>C	Variants that increased exon skipping (n=63)	FAS	NM_000043.4	NM_000043.4:c.528G>C		10	90770532	.	G	C	SpliceAI=C|FAS|0.07|0.00|0.10|0.00|-22|1|40|-22	SpliceAI=C	FAS	0.1	0	0.07	0	0.1	0	-22	1	40	-22
YES	10	90770532	G	T	SpliceAI=T	FAS	0	0.01	0	0.01	0	0	281	-22	1306	965		FAS Exon 6 NM_000043.4 (n=171)	c.528G>T	Variants that increased exon skipping (n=63)	FAS	NM_000043.4	NM_000043.4:c.528G>T		10	90770532	.	G	T	SpliceAI=T|FAS|0.00|0.01|0.00|0.00|40|-22|40|-4	SpliceAI=T	FAS	0	0.01	0	0.01	0	0	40	-22	40	-4
YES	10	90770533	C	G	SpliceAI=G	FAS	0.01	0.51	0.01	0.41	0.01	0.51	280	-23	-5	39		FAS Exon 6 NM_000043.4 (n=171)	c.529C>G	Variants that increased exon skipping (n=63)	FAS	NM_000043.4	NM_000043.4:c.529C>G		10	90770533	.	C	G	SpliceAI=G|FAS|0.00|0.41|0.01|0.51|-5|-23|-5|39	SpliceAI=G	FAS	0.01	0.51	0	0.41	0.01	0.51	-5	-23	-5	39
YES	10	90770533	C	T	SpliceAI=T	FAS	0	0.18	0	0.18	0	0.17	280	-23	1276	39		FAS Exon 6 NM_000043.4 (n=171)	c.529C>T	Variants that increased exon skipping (n=63)	FAS	NM_000043.4	NM_000043.4:c.529C>T		10	90770533	.	C	T	SpliceAI=T|FAS|0.00|0.18|0.00|0.17|45|-23|-5|39	SpliceAI=T	FAS	0	0.18	0	0.18	0	0.17	45	-23	-5	39
YES	10	90770536	T	A	SpliceAI=A	FAS	0	0.26	0	0.26	0	0.16	2564	-26	2398	36		FAS Exon 6 NM_000043.4 (n=171)	c.532T>A	Variants that increased exon skipping (n=63)	FAS	NM_000043.4	NM_000043.4:c.532T>A		10	90770536	.	T	A	SpliceAI=A|FAS|0.00|0.26|0.00|0.16|2|-26|-26|36	SpliceAI=A	FAS	0	0.26	0	0.26	0	0.16	2	-26	-26	36
YES	10	90770537	G	A	SpliceAI=A	FAS	0	0.07	0	0.03	0	0.07	3320	-27	-9	35		FAS Exon 6 NM_000043.4 (n=171)	c.533G>A	Variants that increased exon skipping (n=63)	FAS	NM_000043.4	NM_000043.4:c.533G>A		10	90770537	.	G	A	SpliceAI=A|FAS|0.00|0.03|0.00|0.07|2|-27|-9|35	SpliceAI=A	FAS	0	0.07	0	0.03	0	0.07	2	-27	-9	35
YES	10	90770537	G	C	SpliceAI=C	FAS	0	0.06	0	0.06	0	0.06	276	-27	1272	35		FAS Exon 6 NM_000043.4 (n=171)	c.533G>C	Variants that increased exon skipping (n=63)	FAS	NM_000043.4	NM_000043.4:c.533G>C		10	90770537	.	G	C	SpliceAI=C|FAS|0.00|0.06|0.00|0.06|35|-27|-9|35	SpliceAI=C	FAS	0	0.06	0	0.06	0	0.06	35	-27	-9	35
YES	10	90770537	G	T	SpliceAI=T	FAS	0	0.13	0	0.13	0	0.13	3320	-27	2587	35		FAS Exon 6 NM_000043.4 (n=171)	c.533G>T	Variants that increased exon skipping (n=63)	FAS	NM_000043.4	NM_000043.4:c.533G>T		10	90770537	.	G	T	SpliceAI=T|FAS|0.00|0.13|0.00|0.13|35|-27|-9|35	SpliceAI=T	FAS	0	0.13	0	0.13	0	0.13	35	-27	-9	35
YES	10	90770538	T	G	SpliceAI=G	FAS	0.08	0	0.06	0	0.08	0	-28	275	34	-627		FAS Exon 6 NM_000043.4 (n=171)	c.534T>G	Variants that increased exon skipping (n=63)	FAS	NM_000043.4	NM_000043.4:c.534T>G		10	90770538	.	T	G	SpliceAI=G|FAS|0.06|0.00|0.08|0.00|-28|34|34|23	SpliceAI=G	FAS	0.08	0	0.06	0	0.08	0	-28	34	34	23
YES	10	90770539	C	A	SpliceAI=A	FAS	0	0.2	0	0.16	0	0.2	3318	-29	-182	33		FAS Exon 6 NM_000043.4 (n=171)	c.535C>A	Variants that increased exon skipping (n=63)	FAS	NM_000043.4	NM_000043.4:c.535C>A		10	90770539	.	C	A	SpliceAI=A|FAS|0.00|0.16|0.00|0.20|-3|-29|-3|33	SpliceAI=A	FAS	0	0.2	0	0.16	0	0.2	-3	-29	-3	33
YES	10	90770539	C	G	SpliceAI=G	FAS	0	0.15	0	0.13	0	0.15	3318	-29	2585	33		FAS Exon 6 NM_000043.4 (n=171)	c.535C>G	Variants that increased exon skipping (n=63)	FAS	NM_000043.4	NM_000043.4:c.535C>G		10	90770539	.	C	G	SpliceAI=G|FAS|0.00|0.13|0.00|0.15|22|-29|22|33	SpliceAI=G	FAS	0	0.15	0	0.13	0	0.15	22	-29	22	33
YES	10	90770539	C	T	SpliceAI=T	FAS	0	0.31	0	0.31	0	0.27	274	-29	1270	33		FAS Exon 6 NM_000043.4 (n=171)	c.535C>T	Variants that increased exon skipping (n=63)	FAS	NM_000043.4	NM_000043.4:c.535C>T		10	90770539	.	C	T	SpliceAI=T|FAS|0.00|0.31|0.00|0.27|33|-29|22|33	SpliceAI=T	FAS	0	0.31	0	0.31	0	0.27	33	-29	22	33
YES	10	90770542	C	A	SpliceAI=A	FAS	0	0.42	0	0.42	0	0.41	271	-32	2582	30		FAS Exon 6 NM_000043.4 (n=171)	c.538C>A	Variants that increased exon skipping (n=63)	FAS	NM_000043.4	NM_000043.4:c.538C>A		10	90770542	.	C	A	SpliceAI=A|FAS|0.00|0.42|0.00|0.41|2|-32|-3|30	SpliceAI=A	FAS	0	0.42	0	0.42	0	0.41	2	-32	-3	30
YES	10	90770542	C	G	SpliceAI=G	FAS	0	0.41	0	0.41	0	0.38	2558	-32	2582	30		FAS Exon 6 NM_000043.4 (n=171)	c.538C>G	Variants that increased exon skipping (n=63)	FAS	NM_000043.4	NM_000043.4:c.538C>G		10	90770542	.	C	G	SpliceAI=G|FAS|0.00|0.41|0.00|0.38|1|-32|-1|30	SpliceAI=G	FAS	0	0.41	0	0.41	0	0.38	1	-32	-1	30
YES	10	90770542	C	T	SpliceAI=T	FAS	0.01	0.54	0.01	0.54	0	0.45	271	-32	2582	30		FAS Exon 6 NM_000043.4 (n=171)	c.538C>T	Variants that increased exon skipping (n=63)	FAS	NM_000043.4	NM_000043.4:c.538C>T		10	90770542	.	C	T	SpliceAI=T|FAS|0.00|0.54|-0.00|0.45|30|-32|32|30	SpliceAI=T	FAS	0	0.54	0	0.54	0	0.45	30	-32	32	30
YES	10	90770545	C	A	SpliceAI=A	FAS	0	0.2	0	0.17	0	0.2	2555	-35	2579	27		FAS Exon 6 NM_000043.4 (n=171)	c.541C>A	Variants that increased exon skipping (n=63)	FAS	NM_000043.4	NM_000043.4:c.541C>A		10	90770545	.	C	A	SpliceAI=A|FAS|0.00|0.17|0.00|0.20|2|-35|7|27	SpliceAI=A	FAS	0	0.2	0	0.17	0	0.2	2	-35	7	27
YES	10	90770545	C	T	SpliceAI=T	FAS	0	0.33	0	0.33	0	0.32	2555	-35	2579	27		FAS Exon 6 NM_000043.4 (n=171)	c.541C>T	Variants that increased exon skipping (n=63)	FAS	NM_000043.4	NM_000043.4:c.541C>T		10	90770545	.	C	T	SpliceAI=T|FAS|0.00|0.33|0.00|0.32|27|-35|29|27	SpliceAI=T	FAS	0	0.33	0	0.33	0	0.32	27	-35	29	27
YES	10	90770513	C	A	SpliceAI=A	FAS	0	0.28	0	0.28	0	0.23	2587	-3	-602	59		FAS Exon 6 NM_000043.4 (n=171)	c.509C>A	Variants that increased exon skipping (n=63)	FAS	NM_000043.4	NM_000043.4:c.509C>A		10	90770513	.	C	A	SpliceAI=A|FAS|0.00|0.28|0.00|0.00|4|-3|-3|15	SpliceAI=A	FAS	0	0.28	0	0.28	0	0	4	-3	-3	15
YES	10	90770513	C	G	SpliceAI=G	FAS	0	0.1	0	0.1	0	0.1	2587	-3	1329	59		FAS Exon 6 NM_000043.4 (n=171)	c.509C>G	Variants that increased exon skipping (n=63)	FAS	NM_000043.4	NM_000043.4:c.509C>G		10	90770513	.	C	G	SpliceAI=G|FAS|0.00|0.10|0.00|0.00|4|-3|-3|15	SpliceAI=G	FAS	0	0.1	0	0.1	0	0	4	-3	-3	15
YES	10	90770513	C	T	SpliceAI=T	FAS	0	0.27	0	0.27	0	0.22	2587	-3	2611	59		FAS Exon 6 NM_000043.4 (n=171)	c.509C>T	Variants that increased exon skipping (n=63)	FAS	NM_000043.4	NM_000043.4:c.509C>T		10	90770513	.	C	T	SpliceAI=T|FAS|0.00|0.27|0.00|0.00|-17|-3|-3|15	SpliceAI=T	FAS	0	0.27	0	0.27	0	0	-17	-3	-3	15
YES	10	90770549	T	A	SpliceAI=A	FAS	0.23	0.2	0.23	0.2	0	0.15	2	-39	1293	23		FAS Exon 6 NM_000043.4 (n=171)	c.545T>A	Variants that increased exon skipping (n=63)	FAS	NM_000043.4	NM_000043.4:c.545T>A		10	90770549	.	T	A	SpliceAI=A|FAS|0.23|0.20|0.00|0.15|2|-39|2|23	SpliceAI=A	FAS	0.23	0.2	0.23	0.2	0	0.15	2	-39	2	23
YES	10	90770550	G	A	SpliceAI=A	FAS	0	0.07	0	0.05	0	0.07	3307	-40	-639	22		FAS Exon 6 NM_000043.4 (n=171)	c.546G>A	Variants that increased exon skipping (n=63)	FAS	NM_000043.4	NM_000043.4:c.546G>A		10	90770550	.	G	A	SpliceAI=A|FAS|0.00|0.05|0.00|0.07|2|-40|-22|22	SpliceAI=A	FAS	0	0.07	0	0.05	0	0.07	2	-40	-22	22
YES	10	90770550	G	C	SpliceAI=C	FAS	0	0.26	0	0.26	0	0.26	2550	-40	2574	22		FAS Exon 6 NM_000043.4 (n=171)	c.546G>C	Variants that increased exon skipping (n=63)	FAS	NM_000043.4	NM_000043.4:c.546G>C		10	90770550	.	G	C	SpliceAI=C|FAS|0.00|0.26|0.00|0.26|22|-40|-40|22	SpliceAI=C	FAS	0	0.26	0	0.26	0	0.26	22	-40	-40	22
YES	10	90770550	G	T	SpliceAI=T	FAS	0	0.16	0	0.16	0	0.15	2550	-40	2574	22		FAS Exon 6 NM_000043.4 (n=171)	c.546G>T	Variants that increased exon skipping (n=63)	FAS	NM_000043.4	NM_000043.4:c.546G>T		10	90770550	.	G	T	SpliceAI=T|FAS|0.00|0.16|0.00|0.15|22|-40|-40|22	SpliceAI=T	FAS	0	0.16	0	0.16	0	0.15	22	-40	-40	22
YES	10	90770551	C	A	SpliceAI=A	FAS	0.04	0	0.04	0	0.04	0	-41	262	21	2573		FAS Exon 6 NM_000043.4 (n=171)	c.547C>A	Variants that increased exon skipping (n=63)	FAS	NM_000043.4	NM_000043.4:c.547C>A		10	90770551	.	C	A	SpliceAI=A|FAS|0.04|0.00|0.04|0.00|-41|21|21|-41	SpliceAI=A	FAS	0.04	0	0.04	0	0.04	0	-41	21	21	-41
YES	10	90770551	C	T	SpliceAI=T	FAS	0	0.09	0	0.09	0	0.08	2549	-41	-640	21		FAS Exon 6 NM_000043.4 (n=171)	c.547C>T	Variants that increased exon skipping (n=63)	FAS	NM_000043.4	NM_000043.4:c.547C>T		10	90770551	.	C	T	SpliceAI=T|FAS|0.00|0.09|0.00|0.08|4|-41|-2|21	SpliceAI=T	FAS	0	0.09	0	0.09	0	0.08	4	-41	-2	21
YES	10	90770552	C	T	SpliceAI=T	FAS	0	0.21	0	0.21	0	0.2	3305	-42	-641	20		FAS Exon 6 NM_000043.4 (n=171)	c.548C>T	Variants that increased exon skipping (n=63)	FAS	NM_000043.4	NM_000043.4:c.548C>T		10	90770552	.	C	T	SpliceAI=T|FAS|0.00|0.21|0.00|0.20|13|-42|-2|20	SpliceAI=T	FAS	0	0.21	0	0.21	0	0.2	13	-42	-2	20
YES	10	90770553	A	C	SpliceAI=C	FAS	0	0.14	0	0.14	0	0.13	2547	-43	2571	19		FAS Exon 6 NM_000043.4 (n=171)	c.549A>C	Variants that increased exon skipping (n=63)	FAS	NM_000043.4	NM_000043.4:c.549A>C		10	90770553	.	A	C	SpliceAI=C|FAS|0.00|0.14|0.00|0.13|19|-43|-43|19	SpliceAI=C	FAS	0	0.14	0	0.14	0	0.13	19	-43	-43	19
YES	10	90770553	A	T	SpliceAI=T	FAS	0	0.11	0	0.11	0	0.11	2547	-43	-642	19		FAS Exon 6 NM_000043.4 (n=171)	c.549A>T	Variants that increased exon skipping (n=63)	FAS	NM_000043.4	NM_000043.4:c.549A>T		10	90770553	.	A	T	SpliceAI=T|FAS|0.00|0.11|0.00|0.11|19|-43|-2|19	SpliceAI=T	FAS	0	0.11	0	0.11	0	0.11	19	-43	-2	19
YES	10	90770554	A	C	SpliceAI=C	FAS	0.06	0	0.05	0	0.06	0	-44	3303	18	-197		FAS Exon 6 NM_000043.4 (n=171)	c.550A>C	Variants that increased exon skipping (n=63)	FAS	NM_000043.4	NM_000043.4:c.550A>C		10	90770554	.	A	C	SpliceAI=C|FAS|0.05|0.00|0.06|0.00|-44|7|18|7	SpliceAI=C	FAS	0.06	0	0.05	0	0.06	0	-44	7	18	7
YES	10	90770554	A	T	SpliceAI=T	FAS	0	0.06	0	0.06	0	0.06	2546	-44	1255	18		FAS Exon 6 NM_000043.4 (n=171)	c.550A>T	Variants that increased exon skipping (n=63)	FAS	NM_000043.4	NM_000043.4:c.550A>T		10	90770554	.	A	T	SpliceAI=T|FAS|0.00|0.06|0.00|0.06|18|-44|-44|18	SpliceAI=T	FAS	0	0.06	0	0.06	0	0.06	18	-44	-44	18
YES	10	90770556	T	C	SpliceAI=C	FAS	0	0.08	0	0.07	0	0.08	2544	-46	2568	16		FAS Exon 6 NM_000043.4 (n=171)	c.552T>C	Variants that increased exon skipping (n=63)	FAS	NM_000043.4	NM_000043.4:c.552T>C		10	90770556	.	T	C	SpliceAI=C|FAS|0.00|0.07|0.00|0.08|9|-46|-46|16	SpliceAI=C	FAS	0	0.08	0	0.07	0	0.08	9	-46	-46	16
YES	10	90770556	T	G	SpliceAI=G	FAS	0.02	0	0.02	0	0.02	0	-46	894	16	2378		FAS Exon 6 NM_000043.4 (n=171)	c.552T>G	Variants that increased exon skipping (n=63)	FAS	NM_000043.4	NM_000043.4:c.552T>G		10	90770556	.	T	G	SpliceAI=G|FAS|0.02|0.00|0.02|0.00|-46|5|16|-28	SpliceAI=G	FAS	0.02	0	0.02	0	0.02	0	-46	5	16	-28
YES	10	90770557	C	A	SpliceAI=A	FAS	0	0.15	0	0.13	0	0.15	2	-47	-646	15		FAS Exon 6 NM_000043.4 (n=171)	c.553C>A	Variants that increased exon skipping (n=63)	FAS	NM_000043.4	NM_000043.4:c.553C>A		10	90770557	.	C	A	SpliceAI=A|FAS|0.00|0.13|0.00|0.15|2|-47|-1|15	SpliceAI=A	FAS	0	0.15	0	0.13	0	0.15	2	-47	-1	15
YES	10	90770557	C	G	SpliceAI=G	FAS	0	0.09	0	0.08	0	0.09	2543	-47	-646	15		FAS Exon 6 NM_000043.4 (n=171)	c.553C>G	Variants that increased exon skipping (n=63)	FAS	NM_000043.4	NM_000043.4:c.553C>G		10	90770557	.	C	G	SpliceAI=G|FAS|0.00|0.08|0.00|0.09|15|-47|-1|15	SpliceAI=G	FAS	0	0.09	0	0.08	0	0.09	15	-47	-1	15
YES	10	90770557	C	T	SpliceAI=T	FAS	0	0.17	0	0.16	0	0.17	3300	-47	-646	15		FAS Exon 6 NM_000043.4 (n=171)	c.553C>T	Variants that increased exon skipping (n=63)	FAS	NM_000043.4	NM_000043.4:c.553C>T		10	90770557	.	C	T	SpliceAI=T|FAS|0.00|0.16|0.00|0.17|15|-47|10|15	SpliceAI=T	FAS	0	0.17	0	0.16	0	0.17	15	-47	10	15
YES	10	90770514	C	T	SpliceAI=T	FAS	0	0.48	0	0.48	0	0.41	299	-4	-603	58		FAS Exon 6 NM_000043.4 (n=171)	c.510C>T	Variants that increased exon skipping (n=63)	FAS	NM_000043.4	NM_000043.4:c.510C>T		10	90770514	.	C	T	SpliceAI=T|FAS|0.00|0.48|0.00|0.00|13|-4|-33|14	SpliceAI=T	FAS	0	0.48	0	0.48	0	0	13	-4	-33	14
YES	10	90770559	A	C	SpliceAI=C	FAS	0	0.15	0	0.14	0	0.15	2541	-49	2565	13		FAS Exon 6 NM_000043.4 (n=171)	c.555A>C	Variants that increased exon skipping (n=63)	FAS	NM_000043.4	NM_000043.4:c.555A>C		10	90770559	.	A	C	SpliceAI=C|FAS|0.00|0.14|0.00|0.15|13|-49|-49|13	SpliceAI=C	FAS	0	0.15	0	0.14	0	0.15	13	-49	-49	13
YES	10	90770559	A	T	SpliceAI=T	FAS	0	0.03	0	0.03	0	0.02	842	-49	1250	13		FAS Exon 6 NM_000043.4 (n=171)	c.555A>T	Variants that increased exon skipping (n=63)	FAS	NM_000043.4	NM_000043.4:c.555A>T		10	90770559	.	A	T	SpliceAI=T|FAS|0.00|0.03|0.00|0.02|5|-49|6|13	SpliceAI=T	FAS	0	0.03	0	0.03	0	0.02	5	-49	6	13
YES	10	90770560	C	A	SpliceAI=A	FAS	0	0.09	0	0.07	0	0.09	3297	-50	-649	12		FAS Exon 6 NM_000043.4 (n=171)	c.556C>A	Variants that increased exon skipping (n=63)	FAS	NM_000043.4	NM_000043.4:c.556C>A		10	90770560	.	C	A	SpliceAI=A|FAS|0.00|0.07|0.00|0.09|12|-50|-1|12	SpliceAI=A	FAS	0	0.09	0	0.07	0	0.09	12	-50	-1	12
YES	10	90770560	C	T	SpliceAI=T	FAS	0	0.13	0	0.12	0	0.13	3297	-50	-649	12		FAS Exon 6 NM_000043.4 (n=171)	c.556C>T	Variants that increased exon skipping (n=63)	FAS	NM_000043.4	NM_000043.4:c.556C>T		10	90770560	.	C	T	SpliceAI=T|FAS|0.00|0.12|0.00|0.13|5|-50|-50|12	SpliceAI=T	FAS	0	0.13	0	0.12	0	0.13	5	-50	-50	12
YES	10	90770565	T	A	SpliceAI=A	FAS	0.02	0.06	0.02	0.06	0	0.05	2	-55	2369	7		FAS Exon 6 NM_000043.4 (n=171)	c.561T>A	Variants that increased exon skipping (n=63)	FAS	NM_000043.4	NM_000043.4:c.561T>A		10	90770565	.	T	A	SpliceAI=A|FAS|0.02|0.00|0.00|0.05|2|7|2|7	SpliceAI=A	FAS	0.02	0.05	0.02	0	0	0.05	2	7	2	7
YES	10	90770566	G	C	SpliceAI=C	FAS	0.02	0	0.01	0	0.02	0	-56	247	6	-1375		FAS Exon 6 NM_000043.4 (n=171)	c.562G>C	Variants that increased exon skipping (n=63)	FAS	NM_000043.4	NM_000043.4:c.562G>C		10	90770566	.	G	C	SpliceAI=C|FAS|0.00|0.00|0.02|0.00|-49|6|6|-1	SpliceAI=C	FAS	0.02	0	0	0	0.02	0	-49	6	6	-1
YES	10	90770567	T	C	SpliceAI=C	FAS	0.04	0	0.04	0	0.04	0	-57	1117	5	2367		FAS Exon 6 NM_000043.4 (n=171)	c.563T>C	Variants that increased exon skipping (n=63)	FAS	NM_000043.4	NM_000043.4:c.563T>C		10	90770567	.	T	C	SpliceAI=C|FAS|0.00|0.00|0.04|0.00|-50|5|5|-2	SpliceAI=C	FAS	0.04	0	0	0	0.04	0	-50	5	5	-2
YES	10	90770569	T	A	SpliceAI=A	FAS	0	0.21	0	0.21	0	0.19	2	-59	2555	3		FAS Exon 6 NM_000043.4 (n=171)	c.565T>A	Variants that increased exon skipping (n=63)	FAS	NM_000043.4	NM_000043.4:c.565T>A		10	90770569	.	T	A	SpliceAI=A|FAS|0.00|0.00|0.00|0.19|2|32|-4|3	SpliceAI=A	FAS	0	0.19	0	0	0	0.19	2	32	-4	3
YES	10	90770569	T	G	SpliceAI=G	FAS	0	0.06	0	0.02	0	0.06	9	-59	2555	3		FAS Exon 6 NM_000043.4 (n=171)	c.565T>G	Variants that increased exon skipping (n=63)	FAS	NM_000043.4	NM_000043.4:c.565T>G		10	90770569	.	T	G	SpliceAI=G|FAS|0.00|0.00|0.00|0.06|9|3|1|3	SpliceAI=G	FAS	0	0.06	0	0	0	0.06	9	3	1	3
YES	10	90770516	G	A	SpliceAI=A	FAS	0	0.28	0	0.28	0	0.24	297	-6	-605	56		FAS Exon 6 NM_000043.4 (n=171)	c.512G>A	Variants that increased exon skipping (n=63)	FAS	NM_000043.4	NM_000043.4:c.512G>A		10	90770516	.	G	A	SpliceAI=A|FAS|0.00|0.28|0.00|0.00|8|-6|3|12	SpliceAI=A	FAS	0	0.28	0	0.28	0	0	8	-6	3	12
YES	10	90770516	G	C	SpliceAI=C	FAS	0	0.08	0	0.08	0	0.06	1440	-6	2418	56		FAS Exon 6 NM_000043.4 (n=171)	c.512G>C	Variants that increased exon skipping (n=63)	FAS	NM_000043.4	NM_000043.4:c.512G>C		10	90770516	.	G	C	SpliceAI=C|FAS|0.00|0.08|0.00|0.00|45|-6|-6|12	SpliceAI=C	FAS	0	0.08	0	0.08	0	0	45	-6	-6	12
YES	10	90770516	G	T	SpliceAI=T	FAS	0	0.34	0	0.34	0	0.27	3341	-6	-605	56		FAS Exon 6 NM_000043.4 (n=171)	c.512G>T	Variants that increased exon skipping (n=63)	FAS	NM_000043.4	NM_000043.4:c.512G>T		10	90770516	.	G	T	SpliceAI=T|FAS|0.00|0.34|0.00|0.00|48|-6|-2|12	SpliceAI=T	FAS	0	0.34	0	0.34	0	0	48	-6	-2	12
YES	10	90770517	A	T	SpliceAI=T	FAS	0	0.15	0	0.15	0	0.14	296	-7	-606	55		FAS Exon 6 NM_000043.4 (n=171)	c.513A>T	Variants that increased exon skipping (n=63)	FAS	NM_000043.4	NM_000043.4:c.513A>T		10	90770517	.	A	T	SpliceAI=T|FAS|0.00|0.15|0.00|0.00|47|-7|-7|11	SpliceAI=T	FAS	0	0.15	0	0.15	0	0	47	-7	-7	11
YES	3	37058999	C	A	SpliceAI=A	MLH1	0	0.29	0	0.19	0	0.29	2	-2	-1365	91		MLH1 Exon 10 NM_000249.2 (n=15)	c.793C>A	Variants that increased exon skipping (n=7)	MLH1	NM_000249.2	NM_000249.2:c.793C>A		3	37058999	.	C	A	SpliceAI=A|MLH1|0.00|0.19|0.00|0.00|2|-2|-37|43	SpliceAI=A	MLH1	0	0.19	0	0.19	0	0	2	-2	-37	43
YES	3	37058999	C	T	SpliceAI=T	MLH1	0	0.2	0	0.15	0	0.2	92	-2	3014	91		MLH1 Exon 10 NM_000249.2 (n=15)	c.793C>T	Variants that increased exon skipping (n=7)	MLH1	NM_000249.2	NM_000249.2:c.793C>T		3	37058999	.	C	T	SpliceAI=T|MLH1|-0.00|0.15|0.00|0.00|-42|-2|-26|43	SpliceAI=T	MLH1	0	0.15	0	0.15	0	0	-42	-2	-26	43
YES	3	37059000	G	A	SpliceAI=A	MLH1	0	0.1	0	0.08	0	0.1	-2965	-3	2941	90		MLH1 Exon 10 NM_000249.2 (n=15)	c.794G>A	Variants that increased exon skipping (n=7)	MLH1	NM_000249.2	NM_000249.2:c.794G>A		3	37059000	.	G	A	SpliceAI=A|MLH1|0.00|0.08|0.00|0.00|2|-3|4|42	SpliceAI=A	MLH1	0	0.08	0	0.08	0	0	2	-3	4	42
YES	3	37059046	T	A	SpliceAI=A	MLH1	0.05	0.14	0	0.01	0.05	0.14	-4	-49	-4	44		MLH1 Exon 10 NM_000249.2 (n=15)	c.840T>A	Variants that increased exon skipping (n=7)	MLH1	NM_000249.2	NM_000249.2:c.840T>A		3	37059046	.	T	A	SpliceAI=A|MLH1|0.00|0.01|0.05|0.14|-4|-49|-4|44	SpliceAI=A	MLH1	0.05	0.14	0	0.01	0.05	0.14	-4	-49	-4	44
YES	3	37059048	C	T	SpliceAI=T	MLH1	0.02	0.2	0	0.11	0.02	0.2	-6	-51	-6	42		MLH1 Exon 10 NM_000249.2 (n=15)	c.842C>T	Variants that increased exon skipping (n=7)	MLH1	NM_000249.2	NM_000249.2:c.842C>T		3	37059048	.	C	T	SpliceAI=T|MLH1|0.00|0.00|0.02|0.20|-6|43|-6|42	SpliceAI=T	MLH1	0.02	0.2	0	0	0.02	0.2	-6	43	-6	42
YES	3	37059051	C	G	SpliceAI=G	MLH1	0	0.11	0	0.09	0	0.11	-3016	-54	2890	39		MLH1 Exon 10 NM_000249.2 (n=15)	c.845C>G	Variants that increased exon skipping (n=7)	MLH1	NM_000249.2	NM_000249.2:c.845C>G		3	37059051	.	C	G	SpliceAI=G|MLH1|0.00|0.00|0.00|0.11|-12|40|-1|39	SpliceAI=G	MLH1	0	0.11	0	0	0	0.11	-12	40	-1	39
YES	3	37059057	T	A	SpliceAI=A	MLH1	0	0.09	0	0.07	0	0.09	-3022	-60	2956	33		MLH1 Exon 10 NM_000249.2 (n=15)	c.851T>A	Variants that increased exon skipping (n=7)	MLH1	NM_000249.2	NM_000249.2:c.851T>A		3	37059057	.	T	A	SpliceAI=A|MLH1|0.00|0.00|0.00|0.09|33|34|2|33	SpliceAI=A	MLH1	0	0.09	0	0	0	0.09	33	34	2	33
YES	17	29527461	C	T	SpliceAI=T	NF1	0	0.3	0	0.3	0	0.29	152	-21	504	152		NF1 Exon 9 NM_001042492.2 (n=36)	c.910C>T	Variants that increased exon skipping (n=19)	NF1	NM_001042492.2	NM_001042492.2:c.910C>T		17	29527461	.	C	T	SpliceAI=T|NF1|0.00|0.30|0.00|0.00|-36|-21|-21|27	SpliceAI=T	NF1	0	0.3	0	0.3	0	0	-36	-21	-21	27
YES	17	29527461	C	G	SpliceAI=G	NF1	0	0.59	0	0.59	0	0.47	-4	-21	504	152		NF1 Exon 9 NM_001042492.2 (n=36)	c.910C>G	Variants that increased exon skipping (n=19)	NF1	NM_001042492.2	NM_001042492.2:c.910C>G		17	29527461	.	C	G	SpliceAI=G|NF1|0.00|0.59|0.00|0.00|-4|-21|-21|27	SpliceAI=G	NF1	0	0.59	0	0.59	0	0	-4	-21	-21	27
YES	17	29527461	C	A	SpliceAI=A	NF1	0	0.38	0	0.38	0	0.34	-36	-21	504	152		NF1 Exon 9 NM_001042492.2 (n=36)	c.910C>A	Variants that increased exon skipping (n=19)	NF1	NM_001042492.2	NM_001042492.2:c.910C>A		17	29527461	.	C	A	SpliceAI=A|NF1|0.00|0.38|0.00|0.00|-36|-21|-21|27	SpliceAI=A	NF1	0	0.38	0	0.38	0	0	-36	-21	-21	27
YES	17	29527462	G	T	SpliceAI=T	NF1	0	0.34	0	0.34	0	0.28	24	-22	503	151		NF1 Exon 9 NM_001042492.2 (n=36)	c.911G>T	Variants that increased exon skipping (n=19)	NF1	NM_001042492.2	NM_001042492.2:c.911G>T		17	29527462	.	G	T	SpliceAI=T|NF1|0.00|0.34|0.00|0.00|24|-22|-22|26	SpliceAI=T	NF1	0	0.34	0	0.34	0	0	24	-22	-22	26
YES	17	29527462	G	A	SpliceAI=A	NF1	0	0.19	0	0.19	0	0.19	151	-22	503	151		NF1 Exon 9 NM_001042492.2 (n=36)	c.911G>A	Variants that increased exon skipping (n=19)	NF1	NM_001042492.2	NM_001042492.2:c.911G>A		17	29527462	.	G	A	SpliceAI=A|NF1|0.00|0.19|0.00|0.00|-37|-22|-22|26	SpliceAI=A	NF1	0	0.19	0	0.19	0	0	-37	-22	-22	26
YES	17	29527462	G	C	SpliceAI=C	NF1	0	0.2	0	0.2	0	0.19	151	-22	503	151		NF1 Exon 9 NM_001042492.2 (n=36)	c.911G>C	Variants that increased exon skipping (n=19)	NF1	NM_001042492.2	NM_001042492.2:c.911G>C		17	29527462	.	G	C	SpliceAI=C|NF1|0.00|0.20|0.00|0.00|-37|-22|-22|26	SpliceAI=C	NF1	0	0.2	0	0.2	0	0	-37	-22	-22	26
YES	17	29527494	C	T	SpliceAI=T	NF1	0.01	0.57	0	0.57	0.01	0.41	935	-54	-6	119		NF1 Exon 9 NM_001042492.2 (n=36)	c.943C>T	Variants that increased exon skipping (n=19)	NF1	NM_001042492.2	NM_001042492.2:c.943C>T		17	29527494	.	C	T	SpliceAI=T|NF1|0.00|0.00|0.01|0.00|-6|-37|-6|48	SpliceAI=T	NF1	0.01	0	0	0	0.01	0	-6	-37	-6	48
YES	17	29527494	C	G	SpliceAI=G	NF1	0	0.04	0	0.04	0	0.04	119	-54	471	119		NF1 Exon 9 NM_001042492.2 (n=36)	c.943C>G	Variants that increased exon skipping (n=19)	NF1	NM_001042492.2	NM_001042492.2:c.943C>G		17	29527494	.	C	G	SpliceAI=G|NF1|0.00|0.00|0.00|0.00|10|-37|48|-6	SpliceAI=G	NF1	0	0	0	0	0	0	10	-37	48	-6
YES	17	29527494	C	A	SpliceAI=A	NF1	0.09	0	0.07	0	0.09	0	-54	119	119	-6		NF1 Exon 9 NM_001042492.2 (n=36)	c.943C>A	Variants that increased exon skipping (n=19)	NF1	NM_001042492.2	NM_001042492.2:c.943C>A		17	29527494	.	C	A	SpliceAI=A|NF1|0.00|0.00|0.00|0.00|-37|-6|48|-6	SpliceAI=A	NF1	0	0	0	0	0	0	-37	-6	48	-6
YES	17	29527496	G	A	SpliceAI=A	NF1	0.04	0	0.04	0	0.04	0	-56	117	117	46		NF1 Exon 9 NM_001042492.2 (n=36)	c.945G>A	Variants that increased exon skipping (n=19)	NF1	NM_001042492.2	NM_001042492.2:c.945G>A		17	29527496	.	G	A	SpliceAI=A|NF1|0.00|0.00|0.00|0.00|-39|-10|-8|46	SpliceAI=A	NF1	0	0	0	0	0	0	-39	-10	-8	46
YES	17	29527496	G	T	SpliceAI=T	NF1	0.01	0	0.01	0	0	0	-56	-996	-8	46		NF1 Exon 9 NM_001042492.2 (n=36)	c.945G>T	Variants that increased exon skipping (n=19)	NF1	NM_001042492.2	NM_001042492.2:c.945G>T		17	29527496	.	G	T	SpliceAI=T|NF1|0.00|0.00|0.00|0.00|-39|-10|-8|46	SpliceAI=T	NF1	0	0	0	0	0	0	-39	-10	-8	46
YES	17	29527497	C	G	SpliceAI=G	NF1	0	0.29	0	0.27	0	0.29	116	-57	-1	116		NF1 Exon 9 NM_001042492.2 (n=36)	c.946C>G	Variants that increased exon skipping (n=19)	NF1	NM_001042492.2	NM_001042492.2:c.946C>G		17	29527497	.	C	G	SpliceAI=G|NF1|0.00|0.00|0.00|0.00|-1|-40|-1|45	SpliceAI=G	NF1	0	0	0	0	0	0	-1	-40	-1	45
YES	17	29527497	C	T	SpliceAI=T	NF1	0	0.17	0	0.15	0	0.17	116	-57	468	116		NF1 Exon 9 NM_001042492.2 (n=36)	c.946C>T	Variants that increased exon skipping (n=19)	NF1	NM_001042492.2	NM_001042492.2:c.946C>T		17	29527497	.	C	T	SpliceAI=T|NF1|0.00|0.00|0.00|0.00|-9|-40|-2|45	SpliceAI=T	NF1	0	0	0	0	0	0	-9	-40	-2	45
YES	17	29527497	C	A	SpliceAI=A	NF1	0	0.06	0	0.06	0	0.05	116	-57	-9	116		NF1 Exon 9 NM_001042492.2 (n=36)	c.946C>A	Variants that increased exon skipping (n=19)	NF1	NM_001042492.2	NM_001042492.2:c.946C>A		17	29527497	.	C	A	SpliceAI=A|NF1|0.00|0.00|0.00|0.00|-7|-40|-9|45	SpliceAI=A	NF1	0	0	0	0	0	0	-7	-40	-9	45
YES	17	29527523	T	A	SpliceAI=A	NF1	0	0.15	0	0.15	0	0.1	906	-83	15	90		NF1 Exon 9 NM_001042492.2 (n=36)	c.972T>A	Variants that increased exon skipping (n=19)	NF1	NM_001042492.2	NM_001042492.2:c.972T>A		17	29527523	.	T	A	SpliceAI=A|NF1|0.00|0.00|0.00|0.00|-30|17|15|-35	SpliceAI=A	NF1	0	0	0	0	0	0	-30	17	15	-35
YES	17	29527557	T	A	SpliceAI=A	NF1	0	0.26	0	0.26	0	0.26	2	-117	408	56		NF1 Exon 9 NM_001042492.2 (n=36)	c.1006T>A	Variants that increased exon skipping (n=19)	NF1	NM_001042492.2	NM_001042492.2:c.1006T>A		17	29527557	.	T	A	SpliceAI=A|NF1|0.00|0.00|0.00|0.00|2|36|2|-15	SpliceAI=A	NF1	0	0	0	0	0	0	2	36	2	-15
YES	17	29527558	G	A	SpliceAI=A	NF1	0	0.43	0	0.43	0	0.32	2	-118	407	55		NF1 Exon 9 NM_001042492.2 (n=36)	c.1007G>A	Variants that increased exon skipping (n=19)	NF1	NM_001042492.2	NM_001042492.2:c.1007G>A		17	29527558	.	G	A	SpliceAI=A|NF1|0.00|0.00|0.00|0.00|2|35|2|-16	SpliceAI=A	NF1	0	0	0	0	0	0	2	35	2	-16
YES	17	29527590	C	T	SpliceAI=T	NF1	0	0.46	0	0.46	0	0.34	839	-150	-48	23		NF1 Exon 9 NM_001042492.2 (n=36)	c.1039C>T	Variants that increased exon skipping (n=19)	NF1	NM_001042492.2	NM_001042492.2:c.1039C>T		17	29527590	.	C	T	SpliceAI=T|NF1|0.00|0.00|0.00|0.34|23|3|-48|23	SpliceAI=T	NF1	0	0.34	0	0	0	0.34	23	3	-48	23
YES	17	29527590	C	A	SpliceAI=A	NF1	0	0.19	0	0.19	0	0.15	23	-150	-48	23		NF1 Exon 9 NM_001042492.2 (n=36)	c.1039C>A	Variants that increased exon skipping (n=19)	NF1	NM_001042492.2	NM_001042492.2:c.1039C>A		17	29527590	.	C	A	SpliceAI=A|NF1|0.00|0.00|0.00|0.15|23|3|-48|23	SpliceAI=A	NF1	0	0.15	0	0	0	0.15	23	3	-48	23
YES	5	70247773	C	T	SpliceAI=T	SMN1	0	0.11	0	0.08	0	0.11	48	-5	634	48		SMN1 Exon 7 NM_000344.3 (n=36)	c.840C>T	Variants that increased exon skipping (n=8)	SMN1	NM_000344.3	NM_000344.3:c.840C>T		5	70247773	.	C	T	SpliceAI=T|SMN1|0.00|0.08|0.00|0.11|48|-5|-5|48	SpliceAI=T	SMN1	0	0.11	0	0.08	0	0.11	48	-5	-5	48
YES	5	70247773	C	A	SpliceAI=A	SMN1	0	0.02	0	0.02	0	0	-39	-5	48	23		SMN1 Exon 7 NM_000344.3 (n=36)	c.840C>A	Variants that increased exon skipping (n=8)	SMN1	NM_000344.3	NM_000344.3:c.840C>A		5	70247773	.	C	A	SpliceAI=A|SMN1|0.00|0.02|0.00|0.00|-39|-5|48|23	SpliceAI=A	SMN1	0	0.02	0	0.02	0	0	-39	-5	48	23
YES	5	70247787	A	T	SpliceAI=T	SMN1	0	0.08	0	0.05	0	0.08	34	-19	57	34		SMN1 Exon 7 NM_000344.3 (n=36)	c.854A>T	Variants that increased exon skipping (n=8)	SMN1	NM_000344.3	NM_000344.3:c.854A>T		5	70247787	.	A	T	SpliceAI=T|SMN1|0.00|0.05|0.00|0.08|34|-19|-19|34	SpliceAI=T	SMN1	0	0.08	0	0.05	0	0.08	34	-19	-19	34
YES	5	70247791	A	G	SpliceAI=G	SMN1	0	0.06	0	0.05	0	0.06	-666	-23	53	30		SMN1 Exon 7 NM_000344.3 (n=36)	c.858A>G	Variants that increased exon skipping (n=8)	SMN1	NM_000344.3	NM_000344.3:c.858A>G		5	70247791	.	A	G	SpliceAI=G|SMN1|0.00|0.05|0.00|0.06|1|-23|0|30	SpliceAI=G	SMN1	0	0.06	0	0.05	0	0.06	1	-23	0	30
YES	5	70247794	A	C	SpliceAI=C	SMN1	0.01	0.23	0	0.08	0.01	0.23	27	-26	-2	27		SMN1 Exon 7 NM_000344.3 (n=36)	c.861A>C	Variants that increased exon skipping (n=8)	SMN1	NM_000344.3	NM_000344.3:c.861A>C		5	70247794	.	A	C	SpliceAI=C|SMN1|0.00|0.08|0.01|0.23|27|-26|-2|27	SpliceAI=C	SMN1	0.01	0.23	0	0.08	0.01	0.23	27	-26	-2	27
YES	5	70247804	C	T	SpliceAI=T	SMN1	0	0.07	0	0.01	0	0.07	-28	-36	68	17		SMN1 Exon 7 NM_000344.3 (n=36)	c.871C>T	Variants that increased exon skipping (n=8)	SMN1	NM_000344.3	NM_000344.3:c.871C>T		5	70247804	.	C	T	SpliceAI=T|SMN1|0.00|0.01|0.00|0.07|-28|-36|21|17	SpliceAI=T	SMN1	0	0.07	0	0.01	0	0.07	-28	-36	21	17
YES	5	70247806	T	C	SpliceAI=C	SMN1	0.03	0	0.01	0	0.03	0	-38	15	15	-10		SMN1 Exon 7 NM_000344.3 (n=36)	c.873T>C	Variants that increased exon skipping (n=8)	SMN1	NM_000344.3	NM_000344.3:c.873T>C		5	70247806	.	T	C	SpliceAI=C|SMN1|0.01|0.00|0.03|0.00|-38|15|15|-10	SpliceAI=C	SMN1	0.03	0	0.01	0	0.03	0	-38	15	15	-10
YES	5	70247818	A	G	SpliceAI=G	SMN1	0	0.52	0	0.17	0	0.52	3	-50	-22	3		SMN1 Exon 7 NM_000344.3 (n=36)	c.885A>G	Variants that increased exon skipping (n=8)	SMN1	NM_000344.3	NM_000344.3:c.885A>G		5	70247818	.	A	G	SpliceAI=G|SMN1|0.00|0.17|0.00|0.52|3|-50|-22|3	SpliceAI=G	SMN1	0	0.52	0	0.17	0	0.52	3	-50	-22	3
YES	5	69372388	C	A	SpliceAI=A	SMN2	0	0.12	0	0.07	0	0.12	13	-40	599	13		SMN2 Exon 7 NM_017411.3 (n=43)	c.875C>A	Variants that increased exon skipping (n=4)	SMN2	NM_017411.3	NM_017411.3:c.875C>A		5	69372388	.	C	A	SpliceAI=A|SMN2|0.00|0.07|0.00|0.12|13|-40|-40|13	SpliceAI=A	SMN2	0	0.12	0	0.07	0	0.12	13	-40	-40	13
YES	5	69372392	A	T	SpliceAI=T	SMN2	0.11	0	0.06	0	0.11	0	-44	9	9	60		SMN2 Exon 7 NM_017411.3 (n=43)	c.879A>T	Variants that increased exon skipping (n=4)	SMN2	NM_017411.3	NM_017411.3:c.879A>T		5	69372392	.	A	T	SpliceAI=T|SMN2|0.06|0.00|0.11|0.00|-44|9|9|32	SpliceAI=T	SMN2	0.11	0	0.06	0	0.11	0	-44	9	9	32
YES	5	69372397	A	T	SpliceAI=T	SMN2	0	0.23	0	0.16	0	0.23	4	-49	590	4		SMN2 Exon 7 NM_017411.3 (n=43)	c.884A>T	Variants that increased exon skipping (n=4)	SMN2	NM_017411.3	NM_017411.3:c.884A>T		5	69372397	.	A	T	SpliceAI=T|SMN2|0.00|0.16|0.00|0.23|4|-49|-49|4	SpliceAI=T	SMN2	0	0.23	0	0.16	0	0.23	4	-49	-49	4
YES	5	69372398	A	G	SpliceAI=G	SMN2	0	0.58	0	0.58	0	0.52	392	-50	589	3		SMN2 Exon 7 NM_017411.3 (n=43)	c.885A>G	Variants that increased exon skipping (n=4)	SMN2	NM_017411.3	NM_017411.3:c.885A>G		5	69372398	.	A	G	SpliceAI=G|SMN2|0.00|0.58|0.00|0.52|1|-50|-50|3	SpliceAI=G	SMN2	0	0.58	0	0.58	0	0.52	1	-50	-50	3
YES	11	32438084	A	G	SpliceAI=G	WT1	0.03	0.01	0.02	0.01	0.03	0	2	0	-48	-137		WT1 Exon 5 NM_024426.4 (n=139)	c.953T>C	Variants that increased exon skipping (n=44)	WT1	NM_024426.4	NM_024426.4:c.953T>C		11	32438084	.	A	G	SpliceAI=G|WT1|0.02|0.01|0.03|0.00|2|0|-48|2	SpliceAI=G	WT1	0.03	0.01	0.02	0.01	0.03	0	2	0	-48	2
YES	11	32438084	A	C	SpliceAI=C	WT1	0.04	0.1	0.04	0.1	0	0.07	0	2	1	-48		WT1 Exon 5 NM_024426.4 (n=139)	c.953T>G	Variants that increased exon skipping (n=44)	WT1	NM_024426.4	NM_024426.4:c.953T>G		11	32438084	.	A	C	SpliceAI=C|WT1|0.04|0.10|0.00|0.07|0|2|1|-48	SpliceAI=C	WT1	0.04	0.1	0.04	0.1	0	0.07	0	2	1	-48
YES	11	32438083	A	T	SpliceAI=T	WT1	0.04	0.38	0.04	0.38	0	0.35	-2	3	1040	-47		WT1 Exon 5 NM_024426.4 (n=139)	c.954T>A	Variants that increased exon skipping (n=44)	WT1	NM_024426.4	NM_024426.4:c.954T>A		11	32438083	.	A	T	SpliceAI=T|WT1|0.04|0.38|0.00|0.35|-2|3|3|-47	SpliceAI=T	WT1	0.04	0.38	0.04	0.38	0	0.35	-2	3	3	-47
YES	11	32438083	A	C	SpliceAI=C	WT1	0	0.09	0	0.09	0	0.08	-893	3	1117	-47		WT1 Exon 5 NM_024426.4 (n=139)	c.954T>G	Variants that increased exon skipping (n=44)	WT1	NM_024426.4	NM_024426.4:c.954T>G		11	32438083	.	A	C	SpliceAI=C|WT1|0.00|0.09|0.00|0.08|-2|3|-1|-47	SpliceAI=C	WT1	0	0.09	0	0.09	0	0.08	-2	3	-1	-47
YES	11	32438082	C	T	SpliceAI=T	WT1	0	0.08	0	0.07	0	0.08	-2	4	4	-46		WT1 Exon 5 NM_024426.4 (n=139)	c.955G>A	Variants that increased exon skipping (n=44)	WT1	NM_024426.4	NM_024426.4:c.955G>A		11	32438082	.	C	T	SpliceAI=T|WT1|0.00|0.07|0.00|0.08|-2|4|4|-46	SpliceAI=T	WT1	0	0.08	0	0.07	0	0.08	-2	4	4	-46
YES	11	32438081	G	T	SpliceAI=T	WT1	0	0.11	0	0.11	0	0.1	-891	5	5	-45		WT1 Exon 5 NM_024426.4 (n=139)	c.956C>A	Variants that increased exon skipping (n=44)	WT1	NM_024426.4	NM_024426.4:c.956C>A		11	32438081	.	G	T	SpliceAI=T|WT1|0.00|0.11|0.00|0.10|-45|5|5|-45	SpliceAI=T	WT1	0	0.11	0	0.11	0	0.1	-45	5	5	-45
YES	11	32438081	G	C	SpliceAI=C	WT1	0	0.22	0	0.22	0	0.19	-891	5	5	-45		WT1 Exon 5 NM_024426.4 (n=139)	c.956C>G	Variants that increased exon skipping (n=44)	WT1	NM_024426.4	NM_024426.4:c.956C>G		11	32438081	.	G	C	SpliceAI=C|WT1|0.00|0.22|0.00|0.19|-45|5|5|-45	SpliceAI=C	WT1	0	0.22	0	0.22	0	0.19	-45	5	5	-45
YES	11	32438081	G	A	SpliceAI=A	WT1	0	0.16	0	0.16	0	0.14	-891	5	5	-45		WT1 Exon 5 NM_024426.4 (n=139)	c.956C>T	Variants that increased exon skipping (n=44)	WT1	NM_024426.4	NM_024426.4:c.956C>T		11	32438081	.	G	A	SpliceAI=A|WT1|0.00|0.16|0.00|0.14|-45|5|5|-45	SpliceAI=A	WT1	0	0.16	0	0.16	0	0.14	-45	5	5	-45
YES	11	32438074	C	G	SpliceAI=G	WT1	0.01	0.01	0	0.01	0.01	0.01	10	12	-123	-38		WT1 Exon 5 NM_024426.4 (n=139)	c.963G>C	Variants that increased exon skipping (n=44)	WT1	NM_024426.4	NM_024426.4:c.963G>C		11	32438074	.	C	G	SpliceAI=G|WT1|0.00|0.01|0.00|0.01|10|12|-34|-38	SpliceAI=G	WT1	0	0.01	0	0.01	0	0.01	10	12	-34	-38
YES	11	32438074	C	A	SpliceAI=A	WT1	0	0.23	0	0.22	0	0.23	-3	12	2	-38		WT1 Exon 5 NM_024426.4 (n=139)	c.963G>T	Variants that increased exon skipping (n=44)	WT1	NM_024426.4	NM_024426.4:c.963G>T		11	32438074	.	C	A	SpliceAI=A|WT1|0.00|0.22|0.00|0.23|-3|12|2|-38	SpliceAI=A	WT1	0	0.23	0	0.22	0	0.23	-3	12	2	-38
YES	11	32438073	T	A	SpliceAI=A	WT1	0	0.13	0	0.13	0	0.13	-8	13	13	-37		WT1 Exon 5 NM_024426.4 (n=139)	c.964A>T	Variants that increased exon skipping (n=44)	WT1	NM_024426.4	NM_024426.4:c.964A>T		11	32438073	.	T	A	SpliceAI=A|WT1|0.00|0.13|0.00|0.13|-8|13|13|-37	SpliceAI=A	WT1	0	0.13	0	0.13	0	0.13	-8	13	13	-37
YES	11	32438072	C	T	SpliceAI=T	WT1	0.01	0	0	0	0.01	0	1128	14	-36	-1913		WT1 Exon 5 NM_024426.4 (n=139)	c.965G>A	Variants that increased exon skipping (n=44)	WT1	NM_024426.4	NM_024426.4:c.965G>A		11	32438072	.	C	T	SpliceAI=T|WT1|0.00|0.00|0.01|0.00|12|14|-36|-39	SpliceAI=T	WT1	0.01	0	0	0	0.01	0	12	14	-36	-39
YES	11	32438072	C	A	SpliceAI=A	WT1	0.03	0	0.03	0	0.02	0	14	12	-36	1231		WT1 Exon 5 NM_024426.4 (n=139)	c.965G>T	Variants that increased exon skipping (n=44)	WT1	NM_024426.4	NM_024426.4:c.965G>T		11	32438072	.	C	A	SpliceAI=A|WT1|0.03|0.00|0.02|0.00|14|12|-36|5	SpliceAI=A	WT1	0.03	0	0.03	0	0.02	0	14	12	-36	5
YES	11	32438071	G	T	SpliceAI=T	WT1	0.03	0	0.02	0	0.03	0	15	-2415	-35	-120		WT1 Exon 5 NM_024426.4 (n=139)	c.966C>A	Variants that increased exon skipping (n=44)	WT1	NM_024426.4	NM_024426.4:c.966C>A		11	32438071	.	G	T	SpliceAI=T|WT1|0.02|0.00|0.03|0.00|15|-35|-35|15	SpliceAI=T	WT1	0.03	0	0.02	0	0.03	0	15	-35	-35	15
YES	11	32438071	G	A	SpliceAI=A	WT1	0.01	0.01	0	0.01	0.01	0.01	13	15	-124	-35		WT1 Exon 5 NM_024426.4 (n=139)	c.966C>T	Variants that increased exon skipping (n=44)	WT1	NM_024426.4	NM_024426.4:c.966C>T		11	32438071	.	G	A	SpliceAI=A|WT1|0.00|0.01|0.00|0.01|13|15|13|-35	SpliceAI=A	WT1	0	0.01	0	0.01	0	0.01	13	15	13	-35
YES	11	32438070	A	G	SpliceAI=G	WT1	0	0.08	0	0.06	0	0.08	-880	16	1233	-34		WT1 Exon 5 NM_024426.4 (n=139)	c.967T>C	Variants that increased exon skipping (n=44)	WT1	NM_024426.4	NM_024426.4:c.967T>C		11	32438070	.	A	G	SpliceAI=G|WT1|0.00|0.06|0.00|0.08|-34|16|-1|-34	SpliceAI=G	WT1	0	0.08	0	0.06	0	0.08	-34	16	-1	-34
YES	11	32438063	G	C	SpliceAI=C	WT1	0.06	0	0.06	0	0.06	0	23	-2407	-27	-1904		WT1 Exon 5 NM_024426.4 (n=139)	c.974C>G	Variants that increased exon skipping (n=44)	WT1	NM_024426.4	NM_024426.4:c.974C>G		11	32438063	.	G	C	SpliceAI=C|WT1|0.06|0.00|0.06|0.00|23|-27|-27|-25	SpliceAI=C	WT1	0.06	0	0.06	0	0.06	0	23	-27	-27	-25
YES	11	32438063	G	A	SpliceAI=A	WT1	0	0.22	0	0.21	0	0.22	-873	23	23	-27		WT1 Exon 5 NM_024426.4 (n=139)	c.974C>T	Variants that increased exon skipping (n=44)	WT1	NM_024426.4	NM_024426.4:c.974C>T		11	32438063	.	G	A	SpliceAI=A|WT1|0.00|0.21|0.00|0.22|-27|23|23|-27	SpliceAI=A	WT1	0	0.22	0	0.21	0	0.22	-27	23	23	-27
YES	11	32438060	A	C	SpliceAI=C	WT1	0	0.14	0	0.14	0	0.13	-870	26	1243	-24		WT1 Exon 5 NM_024426.4 (n=139)	c.977T>G	Variants that increased exon skipping (n=44)	WT1	NM_024426.4	NM_024426.4:c.977T>G		11	32438060	.	A	C	SpliceAI=C|WT1|0.00|0.14|0.00|0.13|-24|26|1|-24	SpliceAI=C	WT1	0	0.14	0	0.14	0	0.13	-24	26	1	-24
YES	11	32438059	C	T	SpliceAI=T	WT1	0	0.13	0	0.13	0	0.13	-23	27	27	-23		WT1 Exon 5 NM_024426.4 (n=139)	c.978G>A	Variants that increased exon skipping (n=44)	WT1	NM_024426.4	NM_024426.4:c.978G>A		11	32438059	.	C	T	SpliceAI=T|WT1|0.00|0.13|0.00|0.13|-23|27|27|-23	SpliceAI=T	WT1	0	0.13	0	0.13	0	0.13	-23	27	27	-23
YES	11	32438059	C	A	SpliceAI=A	WT1	0	0.17	0	0.16	0	0.17	-23	27	27	-23		WT1 Exon 5 NM_024426.4 (n=139)	c.978G>T	Variants that increased exon skipping (n=44)	WT1	NM_024426.4	NM_024426.4:c.978G>T		11	32438059	.	C	A	SpliceAI=A|WT1|0.00|0.16|0.00|0.17|-23|27|27|-23	SpliceAI=A	WT1	0	0.17	0	0.16	0	0.17	-23	27	27	-23
YES	11	32438058	T	G	SpliceAI=G	WT1	0	0.01	0	0	0	0.01	26	28	1065	-107		WT1 Exon 5 NM_024426.4 (n=139)	c.979A>C	Variants that increased exon skipping (n=44)	WT1	NM_024426.4	NM_024426.4:c.979A>C		11	32438058	.	T	G	SpliceAI=G|WT1|0.00|0.00|0.00|0.01|26|28|-18|-22	SpliceAI=G	WT1	0	0.01	0	0	0	0.01	26	28	-18	-22
YES	11	32438058	T	A	SpliceAI=A	WT1	0	0.14	0	0.11	0	0.14	-868	28	2	-22		WT1 Exon 5 NM_024426.4 (n=139)	c.979A>T	Variants that increased exon skipping (n=44)	WT1	NM_024426.4	NM_024426.4:c.979A>T		11	32438058	.	T	A	SpliceAI=A|WT1|0.00|0.11|0.00|0.14|-18|28|2|-22	SpliceAI=A	WT1	0	0.14	0	0.11	0	0.14	-18	28	2	-22
YES	11	32438057	T	A	SpliceAI=A	WT1	0	0.07	0	0.07	0	0.06	-21	29	29	-21		WT1 Exon 5 NM_024426.4 (n=139)	c.980A>T	Variants that increased exon skipping (n=44)	WT1	NM_024426.4	NM_024426.4:c.980A>T		11	32438057	.	T	A	SpliceAI=A|WT1|0.00|0.07|0.00|0.06|-21|29|29|-21	SpliceAI=A	WT1	0	0.07	0	0.07	0	0.06	-21	29	29	-21
YES	11	32438055	A	C	SpliceAI=C	WT1	0	0.26	0	0.23	0	0.26	-19	31	31	-19		WT1 Exon 5 NM_024426.4 (n=139)	c.982T>G	Variants that increased exon skipping (n=44)	WT1	NM_024426.4	NM_024426.4:c.982T>G		11	32438055	.	A	C	SpliceAI=C|WT1|0.00|0.23|0.00|0.26|-19|31|31|-19	SpliceAI=C	WT1	0	0.26	0	0.23	0	0.26	-19	31	31	-19
YES	11	32438054	C	T	SpliceAI=T	WT1	0	0.36	0	0.35	0	0.36	-18	32	1069	-18		WT1 Exon 5 NM_024426.4 (n=139)	c.983G>A	Variants that increased exon skipping (n=44)	WT1	NM_024426.4	NM_024426.4:c.983G>A		11	32438054	.	C	T	SpliceAI=T|WT1|0.00|0.35|0.00|0.36|-18|32|-2|-18	SpliceAI=T	WT1	0	0.36	0	0.35	0	0.36	-18	32	-2	-18
YES	11	32438054	C	A	SpliceAI=A	WT1	0	0.12	0	0.09	0	0.12	-18	32	32	-18		WT1 Exon 5 NM_024426.4 (n=139)	c.983G>T	Variants that increased exon skipping (n=44)	WT1	NM_024426.4	NM_024426.4:c.983G>T		11	32438054	.	C	A	SpliceAI=A|WT1|0.00|0.09|0.00|0.12|-18|32|32|-18	SpliceAI=A	WT1	0	0.12	0	0.09	0	0.12	-18	32	32	-18
YES	11	32438053	C	T	SpliceAI=T	WT1	0	0.1	0	0.1	0	0.09	-17	33	33	-17		WT1 Exon 5 NM_024426.4 (n=139)	c.984G>A	Variants that increased exon skipping (n=44)	WT1	NM_024426.4	NM_024426.4:c.984G>A		11	32438053	.	C	T	SpliceAI=T|WT1|0.00|0.10|0.00|0.09|-17|33|33|-17	SpliceAI=T	WT1	0	0.1	0	0.1	0	0.09	-17	33	33	-17
YES	11	32438053	C	G	SpliceAI=G	WT1	0	0.15	0	0.15	0	0.15	-863	33	33	-17		WT1 Exon 5 NM_024426.4 (n=139)	c.984G>C	Variants that increased exon skipping (n=44)	WT1	NM_024426.4	NM_024426.4:c.984G>C		11	32438053	.	C	G	SpliceAI=G|WT1|0.00|0.15|0.00|0.15|-17|33|33|-17	SpliceAI=G	WT1	0	0.15	0	0.15	0	0.15	-17	33	33	-17
YES	11	32438053	C	A	SpliceAI=A	WT1	0	0.19	0	0.18	0	0.19	-17	33	2	-17		WT1 Exon 5 NM_024426.4 (n=139)	c.984G>T	Variants that increased exon skipping (n=44)	WT1	NM_024426.4	NM_024426.4:c.984G>T		11	32438053	.	C	A	SpliceAI=A|WT1|0.00|0.18|0.00|0.19|-17|33|2|-17	SpliceAI=A	WT1	0	0.19	0	0.18	0	0.19	-17	33	2	-17
YES	11	32438052	T	G	SpliceAI=G	WT1	0	0.1	0	0.09	0	0.1	-862	34	34	-16		WT1 Exon 5 NM_024426.4 (n=139)	c.985A>C	Variants that increased exon skipping (n=44)	WT1	NM_024426.4	NM_024426.4:c.985A>C		11	32438052	.	T	G	SpliceAI=G|WT1|0.00|0.09|0.00|0.10|-16|34|34|-16	SpliceAI=G	WT1	0	0.1	0	0.09	0	0.1	-16	34	34	-16
YES	11	32438052	T	C	SpliceAI=C	WT1	0	0.25	0	0.22	0	0.25	-862	34	34	-16		WT1 Exon 5 NM_024426.4 (n=139)	c.985A>G	Variants that increased exon skipping (n=44)	WT1	NM_024426.4	NM_024426.4:c.985A>G		11	32438052	.	T	C	SpliceAI=C|WT1|0.00|0.22|0.00|0.25|-16|34|34|-16	SpliceAI=C	WT1	0	0.25	0	0.22	0	0.25	-16	34	34	-16
YES	11	32438052	T	A	SpliceAI=A	WT1	0	0.25	0	0.24	0	0.25	-16	34	2	-16		WT1 Exon 5 NM_024426.4 (n=139)	c.985A>T	Variants that increased exon skipping (n=44)	WT1	NM_024426.4	NM_024426.4:c.985A>T		11	32438052	.	T	A	SpliceAI=A|WT1|0.00|0.24|0.00|0.25|-16|34|2|-16	SpliceAI=A	WT1	0	0.25	0	0.24	0	0.25	-16	34	2	-16
YES	11	32438051	G	C	SpliceAI=C	WT1	0	0.08	0	0.06	0	0.08	-861	35	35	-15		WT1 Exon 5 NM_024426.4 (n=139)	c.986C>G	Variants that increased exon skipping (n=44)	WT1	NM_024426.4	NM_024426.4:c.986C>G		11	32438051	.	G	C	SpliceAI=C|WT1|0.00|0.06|0.00|0.08|-11|35|35|-15	SpliceAI=C	WT1	0	0.08	0	0.06	0	0.08	-11	35	35	-15
YES	11	32438051	G	A	SpliceAI=A	WT1	0	0.21	0	0.2	0	0.21	-15	35	1252	-15		WT1 Exon 5 NM_024426.4 (n=139)	c.986C>T	Variants that increased exon skipping (n=44)	WT1	NM_024426.4	NM_024426.4:c.986C>T		11	32438051	.	G	A	SpliceAI=A|WT1|0.00|0.20|0.00|0.21|-15|35|35|-15	SpliceAI=A	WT1	0	0.21	0	0.2	0	0.21	-15	35	35	-15
YES	11	32438049	C	T	SpliceAI=T	WT1	0	0.07	0	0.06	0	0.07	35	37	1074	-13		WT1 Exon 5 NM_024426.4 (n=139)	c.988G>A	Variants that increased exon skipping (n=44)	WT1	NM_024426.4	NM_024426.4:c.988G>A		11	32438049	.	C	T	SpliceAI=T|WT1|0.00|0.06|0.00|0.07|35|37|37|-13	SpliceAI=T	WT1	0	0.07	0	0.06	0	0.07	35	37	37	-13
YES	11	32438049	C	G	SpliceAI=G	WT1	0.01	0.01	0.01	0.01	0	0.01	35	37	1074	-102		WT1 Exon 5 NM_024426.4 (n=139)	c.988G>C	Variants that increased exon skipping (n=44)	WT1	NM_024426.4	NM_024426.4:c.988G>C		11	32438049	.	C	G	SpliceAI=G|WT1|0.01|0.01|0.00|0.01|35|37|-9|-13	SpliceAI=G	WT1	0.01	0.01	0.01	0.01	0	0.01	35	37	-9	-13
YES	11	32438049	C	A	SpliceAI=A	WT1	0	0.23	0	0.2	0	0.23	-859	37	1074	-13		WT1 Exon 5 NM_024426.4 (n=139)	c.988G>T	Variants that increased exon skipping (n=44)	WT1	NM_024426.4	NM_024426.4:c.988G>T		11	32438049	.	C	A	SpliceAI=A|WT1|0.00|0.20|0.00|0.23|-13|37|37|-13	SpliceAI=A	WT1	0	0.23	0	0.2	0	0.23	-13	37	37	-13
YES	11	32438048	T	G	SpliceAI=G	WT1	0	0.04	0	0.02	0	0.04	36	38	1075	-12		WT1 Exon 5 NM_024426.4 (n=139)	c.989A>C	Variants that increased exon skipping (n=44)	WT1	NM_024426.4	NM_024426.4:c.989A>C		11	32438048	.	T	G	SpliceAI=G|WT1|0.00|0.02|0.00|0.04|36|38|-8|-12	SpliceAI=G	WT1	0	0.04	0	0.02	0	0.04	36	38	-8	-12
YES	11	32438048	T	C	SpliceAI=C	WT1	0	0.13	0	0.1	0	0.13	-12	38	1	-12		WT1 Exon 5 NM_024426.4 (n=139)	c.989A>G	Variants that increased exon skipping (n=44)	WT1	NM_024426.4	NM_024426.4:c.989A>G		11	32438048	.	T	C	SpliceAI=C|WT1|0.00|0.10|0.00|0.13|-12|38|1|-12	SpliceAI=C	WT1	0	0.13	0	0.1	0	0.13	-12	38	1	-12
YES	11	32438048	T	A	SpliceAI=A	WT1	0	0.38	0	0.32	0	0.38	-12	38	1075	-12		WT1 Exon 5 NM_024426.4 (n=139)	c.989A>T	Variants that increased exon skipping (n=44)	WT1	NM_024426.4	NM_024426.4:c.989A>T		11	32438048	.	T	A	SpliceAI=A|WT1|0.00|0.32|0.00|0.38|-12|38|2|-12	SpliceAI=A	WT1	0	0.38	0	0.32	0	0.38	-12	38	2	-12
YES	11	32438046	C	T	SpliceAI=T	WT1	0.01	0.02	0	0.02	0.01	0.02	1169	40	-10	-95		WT1 Exon 5 NM_024426.4 (n=139)	c.991G>A	Variants that increased exon skipping (n=44)	WT1	NM_024426.4	NM_024426.4:c.991G>A		11	32438046	.	C	T	SpliceAI=T|WT1|0.00|0.02|0.01|0.01|-10|40|-10|-46	SpliceAI=T	WT1	0.01	0.02	0	0.02	0.01	0.01	-10	40	-10	-46
YES	11	32438043	G	A	SpliceAI=A	WT1	0	0.22	0	0.21	0	0.22	-7	43	2	-7		WT1 Exon 5 NM_024426.4 (n=139)	c.994C>T	Variants that increased exon skipping (n=44)	WT1	NM_024426.4	NM_024426.4:c.994C>T		11	32438043	.	G	A	SpliceAI=A|WT1|0.00|0.21|0.00|0.22|-7|43|2|-7	SpliceAI=A	WT1	0	0.22	0	0.21	0	0.22	-7	43	2	-7
YES	11	32438040	T	C	SpliceAI=C	WT1	0	0.47	0	0.36	0	0.47	-850	46	-40	-4		WT1 Exon 5 NM_024426.4 (n=139)	c.997A>G	Variants that increased exon skipping (n=44)	WT1	NM_024426.4	NM_024426.4:c.997A>G		11	32438040	.	T	C	SpliceAI=C|WT1|0.00|0.36|0.00|0.47|0|46|-40|-4	SpliceAI=C	WT1	0	0.47	0	0.36	0	0.47	0	46	-40	-4
YES	2	169851970	G	A	SpliceAI=A	ABCB11	0	0.13	0	0.13	0	0.05	-40	22	-1940	-111		ABCB11 NM_003742.2 (n=82)	c.500C>T	Variants that increased exon skipping (n=20)	ABCB11	NM_003742.2	NM_003742.2:c.500C>T		2	169851970	.	G	A	SpliceAI=A|ABCB11|0.00|0.13|0.00|0.00|-40|22|22|-10	SpliceAI=A	ABCB11	0	0.13	0	0.13	0	0	-40	22	22	-10
YES	2	169851913	T	C	SpliceAI=C	ABCB11	0	0.15	0	0.15	0	0.11	-54	79	-1883	-54		ABCB11 NM_003742.2 (n=82)	c.557A>G	Variants that increased exon skipping (n=20)	ABCB11	NM_003742.2	NM_003742.2:c.557A>G		2	169851913	.	T	C	SpliceAI=C|ABCB11|0.00|0.00|0.00|0.00|-27|17|47|-6	SpliceAI=C	ABCB11	0	0	0	0	0	0	-27	17	47	-6
YES	2	169847330	C	T	SpliceAI=T	ABCB11	0.75	0.41	0	0	0.75	0.41	2927	2318	3	-19		ABCB11 NM_003742.2 (n=82)	c.889G>A	Variants that increased exon skipping (n=20)	ABCB11	NM_003742.2	NM_003742.2:c.889G>A		2	169847330	.	C	T	SpliceAI=T|ABCB11|0.00|0.00|0.75|0.41|-19|3|3|-19	SpliceAI=T	ABCB11	0.75	0.41	0	0	0.75	0.41	-19	3	3	-19
YES	2	169842746	T	C	SpliceAI=C	ABCB11	0.01	0.1	0	0.07	0.01	0.1	-98	48	49	-126		ABCB11 NM_003742.2 (n=82)	c.957A>G	Variants that increased exon skipping (n=20)	ABCB11	NM_003742.2	NM_003742.2:c.957A>G		2	169842746	.	T	C	SpliceAI=C|ABCB11|0.00|0.07|0.01|0.00|-23|48|49|20	SpliceAI=C	ABCB11	0.01	0.07	0	0.07	0.01	0	-23	48	49	20
YES	2	169830271	G	A	SpliceAI=A	ABCB11	0.03	0	0	0	0.03	0	-1753	79	29	-46		ABCB11 NM_003742.2 (n=82)	c.1388C>T	Variants that increased exon skipping (n=20)	ABCB11	NM_003742.2	NM_003742.2:c.1388C>T		2	169830271	.	G	A	SpliceAI=A|ABCB11|0.00|0.00|0.03|0.00|-42|45|29|-46	SpliceAI=A	ABCB11	0.03	0	0	0	0.03	0	-42	45	29	-46
YES	2	169828550	T	C	SpliceAI=C	ABCB11	0.3	0.17	0.3	0.17	0	0	-96	10	532	-193		ABCB11 NM_003742.2 (n=82)	c.1445A>G	Variants that increased exon skipping (n=20)	ABCB11	NM_003742.2	NM_003742.2:c.1445A>G		2	169828550	.	T	C	SpliceAI=C|ABCB11|0.13|0.17|0.00|0.00|-32|10|11|-2	SpliceAI=C	ABCB11	0.13	0.17	0.13	0.17	0	0	-32	10	11	-2
YES	2	169826607	G	A	SpliceAI=A	ABCB11	0.01	0	0.01	0	0.01	0	118	-6	-52	59		ABCB11 NM_003742.2 (n=82)	c.1757C>T	Variants that increased exon skipping (n=20)	ABCB11	NM_003742.2	NM_003742.2:c.1757C>T		2	169826607	.	G	A	SpliceAI=A|ABCB11|0.00|0.00|0.01|0.00|22|-6|-47|-20	SpliceAI=A	ABCB11	0.01	0	0	0	0.01	0	22	-6	-47	-20
YES	2	169801231	G	A	SpliceAI=A	ABCB11	0.34	0.36	0.34	0.36	0	0.1	-17	45	116	136		ABCB11 NM_003742.2 (n=82)	c.2494C>T	Variants that increased exon skipping (n=20)	ABCB11	NM_003742.2	NM_003742.2:c.2494C>T		2	169801231	.	G	A	SpliceAI=A|ABCB11|0.34|0.36|0.00|0.00|-17|45|-11|0	SpliceAI=A	ABCB11	0.34	0.36	0.34	0.36	0	0	-17	45	-11	0
YES	2	169792778	C	G	SpliceAI=G	ABCB11	0	0.04	0	0.04	0	0	1697	32	70	-38		ABCB11 NM_003742.2 (n=82)	c.2776G>C	Variants that increased exon skipping (n=20)	ABCB11	NM_003742.2	NM_003742.2:c.2776G>C		2	169792778	.	C	G	SpliceAI=G|ABCB11|0.00|0.04|0.00|0.00|-18|32|32|-38	SpliceAI=G	ABCB11	0	0.04	0	0.04	0	0	-18	32	32	-38
YES	2	169789016	T	C	SpliceAI=C	ABCB11	0.01	0	0.01	0	0.01	0	27	217	-129	2678		ABCB11 NM_003742.2 (n=82)	c.3084A>G	Variants that increased exon skipping (n=20)	ABCB11	NM_003742.2	NM_003742.2:c.3084A>G		2	169789016	.	T	C	SpliceAI=C|ABCB11|0.01|0.00|0.00|0.00|27|-5|5|27	SpliceAI=C	ABCB11	0.01	0	0.01	0	0	0	27	-5	5	27
YES	2	169787257	G	T	SpliceAI=T	ABCB11	0.03	0	0.01	0	0.03	0	1786	27	-82	72		ABCB11 NM_003742.2 (n=82)	c.3329C>A	Variants that increased exon skipping (n=20)	ABCB11	NM_003742.2	NM_003742.2:c.3329C>A		2	169787257	.	G	T	SpliceAI=T|ABCB11|0.00|0.00|0.00|0.00|45|27|37|27	SpliceAI=T	ABCB11	0	0	0	0	0	0	45	27	37	27
YES	2	169787240	C	G	SpliceAI=G	ABCB11	0.02	0	0.01	0	0.02	0	1803	62	-65	89		ABCB11 NM_003742.2 (n=82)	c.3346G>C	Variants that increased exon skipping (n=20)	ABCB11	NM_003742.2	NM_003742.2:c.3346G>C		2	169787240	.	C	G	SpliceAI=G|ABCB11|0.00|0.00|0.00|0.00|44|1|-3|1	SpliceAI=G	ABCB11	0	0	0	0	0	0	44	1	-3	1
YES	2	169787204	G	A	SpliceAI=A	ABCB11	0	0.13	0	0.06	0	0.13	-29	168	125	-29		ABCB11 NM_003742.2 (n=82)	c.3382C>T	Variants that increased exon skipping (n=20)	ABCB11	NM_003742.2	NM_003742.2:c.3382C>T		2	169787204	.	G	A	SpliceAI=A|ABCB11|0.00|0.00|0.00|0.13|-29|37|-22|-29	SpliceAI=A	ABCB11	0	0.13	0	0	0	0.13	-29	37	-22	-29
YES	2	169787203	C	T	SpliceAI=T	ABCB11	0	0.04	0	0.01	0	0.04	-28	169	-1789	-28		ABCB11 NM_003742.2 (n=82)	c.3383G>A	Variants that increased exon skipping (n=20)	ABCB11	NM_003742.2	NM_003742.2:c.3383G>A		2	169787203	.	C	T	SpliceAI=T|ABCB11|0.00|0.00|0.00|0.04|-28|38|-21|-28	SpliceAI=T	ABCB11	0	0.04	0	0	0	0.04	-28	38	-21	-28
YES	2	169783852	G	T	SpliceAI=T	ABCB11	0.04	0	0.04	0	0.01	0	-52	20	1950	3326		ABCB11 NM_003742.2 (n=82)	c.3432C>A	Variants that increased exon skipping (n=20)	ABCB11	NM_003742.2	NM_003742.2:c.3432C>A		2	169783852	.	G	T	SpliceAI=T|ABCB11|0.00|0.00|0.00|0.00|13|20|20|-6	SpliceAI=T	ABCB11	0	0	0	0	0	0	13	20	20	-6
YES	2	169783826	C	T	SpliceAI=T	ABCB11	0.22	0.01	0.22	0.01	0	0	-26	46	-1016	1976		ABCB11 NM_003742.2 (n=82)	c.3458G>A	Variants that increased exon skipping (n=20)	ABCB11	NM_003742.2	NM_003742.2:c.3458G>A		2	169783826	.	C	T	SpliceAI=T|ABCB11|0.22|0.01|0.00|0.00|-26|46|-26|20	SpliceAI=T	ABCB11	0.22	0.01	0.22	0.01	0	0	-26	46	-26	20
YES	2	169783824	A	G	SpliceAI=G	ABCB11	0	0.2	0	0.2	0	0	48	-24	3354	1978		ABCB11 NM_003742.2 (n=82)	c.3460T>C	Variants that increased exon skipping (n=20)	ABCB11	NM_003742.2	NM_003742.2:c.3460T>C		2	169783824	.	A	G	SpliceAI=G|ABCB11|0.00|0.20|0.00|0.00|48|-24|22|-24	SpliceAI=G	ABCB11	0	0.2	0	0.2	0	0	48	-24	22	-24
YES	2	169783728	C	T	SpliceAI=T	ABCB11	0.01	0.03	0.01	0.03	0	0	2133	72	2074	-62		ABCB11 NM_003742.2 (n=82)	c.3556G>A	Variants that increased exon skipping (n=20)	ABCB11	NM_003742.2	NM_003742.2:c.3556G>A		2	169783728	.	C	T	SpliceAI=T|ABCB11|0.00|0.00|0.00|0.00|-16|49|32|1	SpliceAI=T	ABCB11	0	0	0	0	0	0	-16	49	32	1
YES	2	169781241	G	A	SpliceAI=A	ABCB11	0	0.01	0	0.01	0	0	2559	45	-440	-74		ABCB11 NM_003742.2 (n=82)	c.3691C>T	Variants that increased exon skipping (n=20)	ABCB11	NM_003742.2	NM_003742.2:c.3691C>T		2	169781241	.	G	A	SpliceAI=A|ABCB11|0.00|0.01|0.00|0.00|-37|45|27|28	SpliceAI=A	ABCB11	0	0.01	0	0.01	0	0	-37	45	27	28
YES	2	169781240	C	T	SpliceAI=T	ABCB11	0	0.01	0	0.01	0	0	2560	46	-439	-73		ABCB11 NM_003742.2 (n=82)	c.3692G>A	Variants that increased exon skipping (n=20)	ABCB11	NM_003742.2	NM_003742.2:c.3692G>A		2	169781240	.	C	T	SpliceAI=T|ABCB11|0.00|0.01|0.00|0.00|-2|46|-2|46	SpliceAI=T	ABCB11	0	0.01	0	0.01	0	0	-2	46	-2	46
YES	17	41249297	G	T	SpliceAI=T	BRCA1	0	0.04	0	0.04	0	0.04	-37	9	-1358	-36		BRCA1 NM_007294.3 (n=14)	c.557C>A	Variants that increased exon skipping (n=5)	BRCA1	NM_007294.3	NM_007294.3:c.557C>A		17	41249297	.	G	T	SpliceAI=T|BRCA1|0.00|0.04|0.00|0.04|-37|9|9|-36	SpliceAI=T	BRCA1	0	0.04	0	0.04	0	0.04	-37	9	9	-36
YES	17	41247865	T	C	SpliceAI=C	BRCA1	0.01	0.38	0	0.38	0.01	0.22	521	74	-44	-2		BRCA1 NM_007294.3 (n=14)	c.668A>G	Variants that increased exon skipping (n=5)	BRCA1	NM_007294.3	NM_007294.3:c.668A>G		17	41247865	.	T	C	SpliceAI=C|BRCA1|0.00|0.00|0.01|0.22|-44|-2|-44|-2	SpliceAI=C	BRCA1	0.01	0.22	0	0	0.01	0.22	-44	-2	-44	-2
YES	17	41219627	G	A	SpliceAI=A	BRCA1	0	0.66	0	0.35	0	0.66	3692	85	-1000	-2		BRCA1 NM_007294.3 (n=14)	c.5072C>T	Variants that increased exon skipping (n=5)	BRCA1	NM_007294.3	NM_007294.3:c.5072C>T		17	41219627	.	G	A	SpliceAI=A|BRCA1|0.00|0.03|0.00|0.66|-24|-3|2|-2	SpliceAI=A	BRCA1	0	0.66	0	0.03	0	0.66	-24	-3	2	-2
YES	17	41199693	G	C	SpliceAI=C	BRCA1	0.01	0.18	0.01	0.18	0	0.12	0	27	2965	-33		BRCA1 NM_007294.3 (n=14)	c.5434C>G	Variants that increased exon skipping (n=5)	BRCA1	NM_007294.3	NM_007294.3:c.5434C>G		17	41199693	.	G	C	SpliceAI=C|BRCA1|0.01|0.18|0.00|0.12|0|27|27|-33	SpliceAI=C	BRCA1	0.01	0.18	0.01	0.18	0	0.12	0	27	27	-33
YES	13	32893239	G	T	SpliceAI=T	BRCA2	0.03	0.05	0.03	0.03	0	0.05	8	-25	-1298	223		BRCA2 NM_000059.3 (n=51)	c.93G>T	Variants that increased exon skipping (n=17)	BRCA2	NM_000059.3	NM_000059.3:c.93G>T		13	32893239	.	G	T	SpliceAI=T|BRCA2|0.03|0.03|0.00|0.00|8|-25|8|-1	SpliceAI=T	BRCA2	0.03	0.03	0.03	0.03	0	0	8	-25	8	-1
YES	13	32893291	G	T	SpliceAI=T	BRCA2	0.02	0.23	0.02	0.21	0	0.23	-1372	-77	-1350	171		BRCA2 NM_000059.3 (n=51)	c.145G>T	Variants that increased exon skipping (n=17)	BRCA2	NM_000059.3	NM_000059.3:c.145G>T		13	32893291	.	G	T	SpliceAI=T|BRCA2|0.01|0.00|0.00|0.00|-2|-44|-2|14	SpliceAI=T	BRCA2	0.01	0	0.01	0	0	0	-2	-44	-2	14
YES	13	32893377	T	G	SpliceAI=G	BRCA2	0.01	0	0.01	0	0.01	0	-163	-1458	85	-1377		BRCA2 NM_000059.3 (n=51)	c.231T>G	Variants that increased exon skipping (n=17)	BRCA2	NM_000059.3	NM_000059.3:c.231T>G		13	32893377	.	T	G	SpliceAI=G|BRCA2|0.00|0.00|0.00|0.00|-30|17|3|6	SpliceAI=G	BRCA2	0	0	0	0	0	0	-30	17	3	6
YES	13	32900267	C	A	SpliceAI=A	BRCA2	0	0.02	0	0.02	0	0.02	378	-29	1783	20		BRCA2 NM_000059.3 (n=51)	c.455C>A	Variants that increased exon skipping (n=17)	BRCA2	NM_000059.3	NM_000059.3:c.455C>A		13	32900267	.	C	A	SpliceAI=A|BRCA2|0.00|0.02|0.00|0.02|-5|-29|-5|20	SpliceAI=A	BRCA2	0	0.02	0	0.02	0	0.02	-5	-29	-5	20
YES	13	32900251	C	T	SpliceAI=T	BRCA2	0.01	0.23	0	0.23	0.01	0.2	394	-13	1799	36		BRCA2 NM_000059.3 (n=51)	c.439C>T	Variants that increased exon skipping (n=17)	BRCA2	NM_000059.3	NM_000059.3:c.439C>T		13	32900251	.	C	T	SpliceAI=T|BRCA2|0.00|0.23|0.00|0.20|12|-13|-13|36	SpliceAI=T	BRCA2	0	0.23	0	0.23	0	0.2	12	-13	-13	36
YES	13	32944585	G	A	SpliceAI=A	BRCA2	0.05	0.03	0.05	0.02	0	0.03	52	-46	-15	109		BRCA2 NM_000059.3 (n=51)	c.8378G>A	Variants that increased exon skipping (n=17)	BRCA2	NM_000059.3	NM_000059.3:c.8378G>A		13	32944585	.	G	A	SpliceAI=A|BRCA2|0.05|0.02|0.00|0.00|19|-46|-15|50	SpliceAI=A	BRCA2	0.05	0.02	0.05	0.02	0	0	19	-46	-15	50
YES	13	32954009	C	T	SpliceAI=T	BRCA2	0.02	0.32	0	0.32	0.02	0.15	135	-71	-24	41		BRCA2 NM_000059.3 (n=51)	c.9076C>T	Variants that increased exon skipping (n=17)	BRCA2	NM_000059.3	NM_000059.3:c.9076C>T		13	32954009	.	C	T	SpliceAI=T|BRCA2|0.00|0.00|0.02|0.15|-24|-22|-24|41	SpliceAI=T	BRCA2	0.02	0.15	0	0	0.02	0.15	-24	-22	-24	41
YES	13	32954260	C	T	SpliceAI=T	BRCA2	0	0.06	0	0.06	0	0	-373	-92	-194	22		BRCA2 NM_000059.3 (n=51)	c.9234C>T	Variants that increased exon skipping (n=17)	BRCA2	NM_000059.3	NM_000059.3:c.9234C>T		13	32954260	.	C	T	SpliceAI=T|BRCA2|0.00|0.00|0.00|0.00|23|-49|-21|22	SpliceAI=T	BRCA2	0	0	0	0	0	0	23	-49	-21	22
YES	2	71740851	G	A	SpliceAI=A	DYSF	0	0.59	0	0.59	0	0.01	2	1	-2301	-389		DYSF NM_003494.3 (n=23)	c.463G>A	Variants that increased exon skipping (n=3)	DYSF	NM_003494.3	NM_003494.3:c.463G>A		2	71740851	.	G	A	SpliceAI=A|DYSF|0.00|0.59|0.00|0.00|2|1|-5|1	SpliceAI=A	DYSF	0	0.59	0	0.59	0	0	2	1	-5	1
YES	2	71795210	A	C	SpliceAI=C	DYSF	0	0.02	0	0.02	0	0	-587	-267	6	2		DYSF NM_003494.3 (n=23)	c.2641A>C	Variants that increased exon skipping (n=3)	DYSF	NM_003494.3	NM_003494.3:c.2641A>C		2	71795210	.	A	C	SpliceAI=C|DYSF|0.00|0.00|0.00|0.00|8|-45|6|2	SpliceAI=C	DYSF	0	0	0	0	0	0	8	-45	6	2
YES	2	71896337	G	A	SpliceAI=A	DYSF	0.01	0.7	0	0.7	0.01	0.65	539	-95	-136	0		DYSF NM_003494.3 (n=23)	c.5525G>A	Variants that increased exon skipping (n=3)	DYSF	NM_003494.3	NM_003494.3:c.5525G>A		2	71896337	.	G	A	SpliceAI=A|DYSF|0.00|0.00|0.00|0.65|32|0|-8|0	SpliceAI=A	DYSF	0	0.65	0	0	0	0.65	32	0	-8	0
YES	3	37042452	G	C	SpliceAI=C	MLH1	0	0.12	0	0.08	0	0.12	-2537	-6	1329	87		MLH1 NM_000249.2 (n=71)	c.214G>C	Variants that increased exon skipping (n=9)	MLH1	NM_000249.2	NM_000249.2:c.214G>C		3	37042452	.	G	C	SpliceAI=C|MLH1|0.00|0.08|0.00|0.00|23|-6|-6|-8	SpliceAI=C	MLH1	0	0.08	0	0.08	0	0	23	-6	-6	-8
YES	3	37042452	G	T	SpliceAI=T	MLH1	0	0.36	0	0.29	0	0.36	-2537	-6	1329	87		MLH1 NM_000249.2 (n=71)	c.214G>T	Variants that increased exon skipping (n=9)	MLH1	NM_000249.2	NM_000249.2:c.214G>T		3	37042452	.	G	T	SpliceAI=T|MLH1|0.00|0.29|0.00|0.00|23|-6|-6|11	SpliceAI=T	MLH1	0	0.29	0	0.29	0	0	23	-6	-6	11
YES	3	37042454	T	C	SpliceAI=C	MLH1	0.02	0	0.01	0	0.02	0	-4	-1	85	1327		MLH1 NM_000249.2 (n=71)	c.216T>C	Variants that increased exon skipping (n=9)	MLH1	NM_000249.2	NM_000249.2:c.216T>C		3	37042454	.	T	C	SpliceAI=C|MLH1|0.01|0.00|0.00|0.00|-4|-1|9|-48	SpliceAI=C	MLH1	0.01	0	0.01	0	0	0	-4	-1	9	-48
YES	3	37067465	C	T	SpliceAI=T	MLH1	0.08	0.06	0	0.04	0.08	0.06	-2108	-337	-227	33		MLH1 NM_000249.2 (n=71)	c.1376C>T	Variants that increased exon skipping (n=9)	MLH1	NM_000249.2	NM_000249.2:c.1376C>T		3	37067465	.	C	T	SpliceAI=T|MLH1|0.00|0.00|0.00|0.06|33|-40|-3|33	SpliceAI=T	MLH1	0	0.06	0	0	0	0.06	33	-40	-3	33
YES	3	37067470	A	T	SpliceAI=T	MLH1	0.12	0.25	0	0.17	0.12	0.25	-2991	-342	-232	28		MLH1 NM_000249.2 (n=71)	c.1381A>T	Variants that increased exon skipping (n=9)	MLH1	NM_000249.2	NM_000249.2:c.1381A>T		3	37067470	.	A	T	SpliceAI=T|MLH1|0.00|0.00|0.00|0.25|28|20|-2|28	SpliceAI=T	MLH1	0	0.25	0	0	0	0.25	28	20	-2	28
YES	3	37067478	A	C	SpliceAI=C	MLH1	0.05	0.06	0	0.03	0.05	0.06	20	-350	-240	20		MLH1 NM_000249.2 (n=71)	c.1389A>C	Variants that increased exon skipping (n=9)	MLH1	NM_000249.2	NM_000249.2:c.1389A>C		3	37067478	.	A	C	SpliceAI=C|MLH1|0.00|0.00|0.00|0.06|20|12|-16|20	SpliceAI=C	MLH1	0	0.06	0	0	0	0.06	20	12	-16	20
YES	3	37090087	G	C	SpliceAI=C	MLH1	0.01	0.03	0.01	0.03	0	0	-431	-82	837	13		MLH1 NM_000249.2 (n=71)	c.1976G>C	Variants that increased exon skipping (n=9)	MLH1	NM_000249.2	NM_000249.2:c.1976G>C		3	37090087	.	G	C	SpliceAI=C|MLH1|0.00|0.00|0.00|0.00|6|-22|44|13	SpliceAI=C	MLH1	0	0	0	0	0	0	6	-22	44	13
YES	3	37090087	G	T	SpliceAI=T	MLH1	0	0.01	0	0.01	0	0	-431	-82	421	13		MLH1 NM_000249.2 (n=71)	c.1976G>T	Variants that increased exon skipping (n=9)	MLH1	NM_000249.2	NM_000249.2:c.1976G>T		3	37090087	.	G	T	SpliceAI=T|MLH1|0.00|0.00|0.00|0.00|6|-22|10|13	SpliceAI=T	MLH1	0	0	0	0	0	0	6	-22	10	13
YES	2	47637246	A	G	SpliceAI=G	MSH2	0.04	0.04	0.04	0.04	0.01	0	1	11	111	-106		MSH2 (n=31) NM_000251.2	c.380A>G	Variants that increased exon skipping (n=4)	MSH2	NM_000251.2	NM_000251.2:c.380A>G		2	47637246	.	A	G	SpliceAI=G|MSH2|0.04|0.04|0.00|0.00|1|11|29|11	SpliceAI=G	MSH2	0.04	0.04	0.04	0.04	0	0	1	11	29	11
YES	2	47641421	C	T	SpliceAI=T	MSH2	0	0	0	0	0	0	-1553	-13	1497	-2555		MSH2 (n=31) NM_000251.3	c.806C>T	Variants that increased exon skipping (n=4)	MSH2	NM_000251.2	NM_000251.2:c.806C>T		2	47641421	.	C	T	SpliceAI=T|MSH2|0.00|0.00|0.00|0.00|20|-13|-14|10	SpliceAI=T	MSH2	0	0	0	0	0	0	20	-13	-14	10
YES	2	47693802	G	T	SpliceAI=T	MSH2	0.01	0.06	0.01	0.01	0	0.06	15	-5	2231	63		MSH2 (n=31) NM_000251.4	c.1516G>T	Variants that increased exon skipping (n=4)	MSH2	NM_000251.2	NM_000251.2:c.1516G>T		2	47693802	.	G	T	SpliceAI=T|MSH2|0.01|0.01|0.00|0.00|15|-5|15|37	SpliceAI=T	MSH2	0.01	0.01	0.01	0.01	0	0	15	-5	15	37
YES	2	47693886	C	T	SpliceAI=T	MSH2	0.07	0.15	0	0.03	0.07	0.15	20	-89	-21	61		MSH2 (n=31) NM_000251.5	c.1600C>T	Variants that increased exon skipping (n=4)	MSH2	NM_000251.2	NM_000251.2:c.1600C>T		2	47693886	.	C	T	SpliceAI=T|MSH2|0.00|0.00|0.07|0.00|20|23|-21|23	SpliceAI=T	MSH2	0.07	0	0	0	0.07	0	20	23	-21	23
YES	1	76199288	C	T	SpliceAI=T	ACADM	0	0.09	0	0.07	0	0.09	78	-75	313	25		ACADM NM_001286043.1	c.461C>T	Variants that increased exon skipping (n=78)	ACADM	NM_001286043.1	NM_001286043.1:c.461C>T		1	76199288	.	C	T	SpliceAI=T|ACADM|0.00|0.01|0.00|0.09|25|-35|-16|25	SpliceAI=T	ACADM	0	0.09	0	0.01	0	0.09	25	-35	-16	25
YES	10	124812613	A	G	SpliceAI=G	ACADSB	0	0.52	0	0.52	0	0.48	13	-36	151	63		ACADSB NM_001609.3	c.1165A>G	Variants that increased exon skipping (n=78)	ACADSB	NM_001609.3	NM_001609.3:c.1165A>G		10	124812613	.	A	G	SpliceAI=G|ACADSB|0.00|0.52|0.00|0.00|13|-36|-36|-18	SpliceAI=G	ACADSB	0	0.52	0	0.52	0	0	13	-36	-36	-18
YES	20	43251683	C	T	SpliceAI=T	ADA	0	0.01	0	0.01	0	0.01	105	33	3047	-8		ADA NM_000022.3	c.643G>A	Variants that increased exon skipping (n=78)	ADA	NM_000022.3	NM_000022.3:c.643G>A		20	43251683	.	C	T	SpliceAI=T|ADA|0.00|0.01|0.00|0.01|-2|33|12|-8	SpliceAI=T	ADA	0	0.01	0	0.01	0	0.01	-2	33	12	-8
YES	11	108186796	G	A	SpliceAI=A	ATM	0.01	0.01	0.01	0.01	0	0.01	-1932	-58	353	44		ATM NM_000051.3	c.6154G>A	Variants that increased exon skipping (n=78)	ATM	NM_000051.3	NM_000051.3:c.6154G>A		11	108186796	.	G	A	SpliceAI=A|ATM|0.00|0.00|0.00|0.01|7|-35|29|44	SpliceAI=A	ATM	0	0.01	0	0	0	0.01	7	-35	29	44
YES	X	77298185	G	A	SpliceAI=A	ATP7A	0.01	0.09	0.01	0.09	0.01	0.01	58	-57	-1941	101		ATP7A NM_000052.4	c.3904G>A	Variants that increased exon skipping (n=78)	ATP7A	NM_000052.4	NM_000052.4:c.3904G>A		X	77298185	.	G	A	SpliceAI=A|ATP7A|0.00|0.00|0.00|0.00|2|19|-10|35	SpliceAI=A	ATP7A	0	0	0	0	0	0	2	19	-10	35
YES	3	142275308	T	C	SpliceAI=C	ATR	0.91	0.57	0.27	0.02	0.91	0.57	101	1029	0	-83		ATR NM_001184.3	c.1995A>G	Variants that increased exon skipping (n=78)	ATR	NM_001184.3	NM_001184.3:c.1995A>G		3	142275308	.	T	C	SpliceAI=C|ATR|0.00|0.00|0.91|0.15|34|-46|0|-18	SpliceAI=C	ATR	0.91	0.15	0	0	0.91	0.15	34	-46	0	-18
YES	4	185569730	C	T	SpliceAI=T	CASP3	0	0.06	0	0.06	0	0.06	-25	55	50	-73		CASP3 NM_004346.3	c.-127G>A	Variants that increased exon skipping (n=78)	CASP3	NM_004346.3	NM_004346.3:c.-127G>A		4	185569730	.	C	T	SpliceAI=T|CASP3|0.00|0.00|0.00|0.00|-25|35|50|19	SpliceAI=T	CASP3	0	0	0	0	0	0	-25	35	50	19
YES	20	44751769	A	T	SpliceAI=T	CD40	0	0.34	0	0.34	0	0.26	-175	2	-51	89		CD40 NM_001322421.1	c.408A>T	Variants that increased exon skipping (n=78)	CD40	NM_001322421.1	NM_001322421.1:c.408A>T		20	44751769	.	A	T	SpliceAI=T|CD40|0.00|0.34|0.00|0.00|25|2|-4|2	SpliceAI=T	CD40	0	0.34	0	0.34	0	0	25	2	-4	2
YES	7	117267701	G	T	SpliceAI=T	CFTR	0.13	0.07	0.02	0.01	0.13	0.07	-1643	-125	-77	123		CFTR NM_000492.3	c.3594G>T	Variants that increased exon skipping (n=78)	CFTR	NM_000492.3	NM_000492.3:c.3594G>T		7	117267701	.	G	T	SpliceAI=T|CFTR|0.00|0.00|0.00|0.00|26|-25|-27|-25	SpliceAI=T	CFTR	0	0	0	0	0	0	26	-25	-27	-25
YES	7	117180199	C	T	SpliceAI=T	CFTR	0.34	0.24	0.34	0.24	0	0.03	26	-40	-1107	201		CFTR NM_000492.3	c.915C>T	Variants that increased exon skipping (n=78)	CFTR	NM_000492.3	NM_000492.3:c.915C>T		7	117180199	.	C	T	SpliceAI=T|CFTR|0.34|0.24|0.00|0.00|26|-40|-12|26	SpliceAI=T	CFTR	0.34	0.24	0.34	0.24	0	0	26	-40	-12	26
YES	17	4804889	A	C	SpliceAI=C	CHRNE	0.02	0.06	0.02	0.06	0.01	0.01	-319	31	385	-69,C		CHRNE NM_000080.3	c.532T>G	Variants that increased exon skipping (n=78)	CHRNE	NM_000080.3	NM_000080.3:c.532T>G		17	4804889	.	A	C	SpliceAI=C|CHRNE|0.00|0.06|0.00|0.00|24|31|1|7,C|C17orf107|0.00|0.00|0.00|0.00|-3|-5|18|-5	SpliceAI=C	CHRNE	0	0.06	0	0.06	0	0	24	31	1	7
YES	4	103806378	G	C	SpliceAI=C	CISD2	0.12	0.82	0.12	0.82	0.01	0.41	58	-5	1254	209		CISD2 NM_001008388.4	c.109G>C	Variants that increased exon skipping (n=78)	CISD2	NM_001008388.4	NM_001008388.4:c.109G>C		4	103806378	.	G	C	SpliceAI=C|CISD2|0.04|0.82|0.00|0.00|-39|-5|-39|1	SpliceAI=C	CISD2	0.04	0.82	0.04	0.82	0	0	-39	-5	-39	1
YES	3	48610158	C	G	SpliceAI=G	COL7A1	0.02	0.04	0.02	0.02	0	0.04	4	14	-333	-54		COL7A1 NM_000094.3	c.6846G>C	Variants that increased exon skipping (n=78)	COL7A1	NM_000094.3	NM_000094.3:c.6846G>C		3	48610158	.	C	G	SpliceAI=G|COL7A1|0.02|0.02|0.00|0.01|4|14|14|5	SpliceAI=G	COL7A1	0.02	0.02	0.02	0.02	0	0.01	4	14	14	5
YES	2	211473157	C	A	SpliceAI=A	CPS1	0	0	0	0	0	0	-846	-44	-706	-951		CPS1 NM_001122633.2	c.2283C>A	Variants that increased exon skipping (n=78)	CPS1	NM_001122633.2	NM_001122633.2:c.2283C>A		2	211473157	.	C	A	SpliceAI=A|CPS1|0.00|0.00|0.00|0.00|2|-44|1|-6	SpliceAI=A	CPS1	0	0	0	0	0	0	2	-44	1	-6
YES	X	32366535	G	A	SpliceAI=A	DMD	0	0.01	0	0	0	0.01	-759	110	-819	-12		DMD NM_004006.2	c.5436C>T	Variants that increased exon skipping (n=78)	DMD	NM_004006.2	NM_004006.2:c.5436C>T		X	32366535	.	G	A	SpliceAI=A|DMD|0.00|0.00|0.00|0.01|-12|-8|24|-12	SpliceAI=A	DMD	0	0.01	0	0	0	0.01	-12	-8	24	-12
YES	X	32366534	T	A	SpliceAI=A	DMD	0	0	0	0	0	0	-758	-1458	-818	275		DMD NM_004006.2	c.5437A>T	Variants that increased exon skipping (n=78)	DMD	NM_004006.2	NM_004006.2:c.5437A>T		X	32366534	.	T	A	SpliceAI=A|DMD|0.00|0.00|0.00|0.00|-7|-11|-6|-8	SpliceAI=A	DMD	0	0	0	0	0	0	-7	-11	-6	-8
YES	X	32366535	G	C	SpliceAI=C	DMD	0	0	0	0	0	0	128	110	1129	-12		DMD NM_004006.2	c.5436C>G	Variants that increased exon skipping (n=78)	DMD	NM_004006.2	NM_004006.2:c.5436C>G		X	32366535	.	G	C	SpliceAI=C|DMD|0.00|0.00|0.00|0.00|-12|-6|-7|-12	SpliceAI=C	DMD	0	0	0	0	0	0	-12	-6	-7	-12
YES	X	32366535	G	T	SpliceAI=T	DMD	0	0.01	0	0.01	0	0.01	-759	110	-819	-12		DMD NM_004006.2	c.5436C>A	Variants that increased exon skipping (n=78)	DMD	NM_004006.2	NM_004006.2:c.5436C>A		X	32366535	.	G	T	SpliceAI=T|DMD|0.00|0.00|0.00|0.01|-12|-27|24|-12	SpliceAI=T	DMD	0	0.01	0	0	0	0.01	-12	-27	24	-12
YES	X	32366536	A	T	SpliceAI=T	DMD	0	0	0	0	0	0	-2293	-1460	1128	273		DMD NM_004006.2	c.5435T>A	Variants that increased exon skipping (n=78)	DMD	NM_004006.2	NM_004006.2:c.5435T>A		X	32366536	.	A	T	SpliceAI=T|DMD|0.00|0.00|0.00|0.00|-13|25|-13|-8	SpliceAI=T	DMD	0	0	0	0	0	0	-13	25	-13	-8
YES	X	32366537	A	T	SpliceAI=T	DMD	0	0	0	0	0	0	-2294	-761	-9	-821		DMD NM_004006.2	c.5434T>A	Variants that increased exon skipping (n=78)	DMD	NM_004006.2	NM_004006.2:c.5434T>A		X	32366537	.	A	T	SpliceAI=T|DMD|0.00|0.00|0.00|0.00|-14|24|-9|22	SpliceAI=T	DMD	0	0	0	0	0	0	-14	24	-9	22
YES	X	154130395	G	A	SpliceAI=A	F8	0.01	0.17	0	0.17	0.01	0.12	1363	47	2	-69		F8 NM_000132.3	c.6046C>T	Variants that increased exon skipping (n=78)	F8	NM_000132.3	NM_000132.3:c.6046C>T		X	154130395	.	G	A	SpliceAI=A|F8|0.00|0.17|0.01|0.00|2|47|2|32	SpliceAI=A	F8	0.01	0.17	0	0.17	0.01	0	2	47	2	32
YES	15	80464580	C	T	SpliceAI=T	FAH	0	0.32	0	0.29	0	0.32	751	-89	-95	10		FAH NM_000137.2	c.696C>T	Variants that increased exon skipping (n=78)	FAH	NM_000137.2	NM_000137.2:c.696C>T		15	80464580	.	C	T	SpliceAI=T|FAH|0.00|0.00|0.00|0.32|40|10|-12|10	SpliceAI=T	FAH	0	0.32	0	0	0	0.32	40	10	-12	10
YES	15	48729544	G	A	SpliceAI=A	FBN1	0.01	0.21	0	0.11	0.01	0.21	570	40	364	-25		FBN1 NM_000138.4	c.6354C>T	Variants that increased exon skipping (n=78)	FBN1	NM_000138.4	NM_000138.4:c.6354C>T		15	48729544	.	G	A	SpliceAI=A|FBN1|-0.00|0.11|0.00|0.21|-49|40|0|-25	SpliceAI=A	FBN1	0	0.21	0	0.11	0	0.21	-49	40	0	-25
YES	17	61995491	T	C	SpliceAI=C	GH1	0.04	0.27	0.04	0.27	0	0.04	-93	5	219	-114		GH1 NM_000515.3	c.177A>G	Variants that increased exon skipping (n=78)	GH1	NM_000515.3	NM_000515.3:c.177A>G		17	61995491	.	T	C	SpliceAI=C|GH1|0.03|0.27|0.00|0.00|-40|5|5|-23	SpliceAI=C	GH1	0.03	0.27	0.03	0.27	0	0	-40	5	5	-23
YES	17	61995468	T	C	SpliceAI=C	GH1	0.08	0.31	0.06	0.31	0.08	0.08	-45	28	0	-91		GH1 NM_000515.3	c.200A>G	Variants that increased exon skipping (n=78)	GH1	NM_000515.3	NM_000515.3:c.200A>G		17	61995468	.	T	C	SpliceAI=C|GH1|0.06|0.31|0.08|0.00|-45|28|0|21	SpliceAI=C	GH1	0.08	0.31	0.06	0.31	0.08	0	-45	28	0	21
YES	17	61995470	C	A	SpliceAI=A	GH1	0.09	0.45	0.09	0.45	0.01	0.06	-19	26	236	-93		GH1 NM_000515.3	c.198G>T	Variants that increased exon skipping (n=78)	GH1	NM_000515.3	NM_000515.3:c.198G>T		17	61995470	.	C	A	SpliceAI=A|GH1|0.09|0.45|0.00|0.00|-19|26|2|-2	SpliceAI=A	GH1	0.09	0.45	0.09	0.45	0	0	-19	26	2	-2
YES	17	61995473	T	A	SpliceAI=A	GH1	0	0.13	0	0.13	0	0.01	-7	-22	237	-96		GH1 NM_000515.3	c.195A>T	Variants that increased exon skipping (n=78)	GH1	NM_000515.3	NM_000515.3:c.195A>T		17	61995473	.	T	A	SpliceAI=A|GH1|0.00|0.13|0.00|0.00|-7|-22|2|-5	SpliceAI=A	GH1	0	0.13	0	0.13	0	0	-7	-22	2	-5
YES	17	61995474	T	A	SpliceAI=A	GH1	0.08	0.5	0.02	0.5	0.08	0.14	-5	22	2	-97		GH1 NM_000515.3	c.194A>T	Variants that increased exon skipping (n=78)	GH1	NM_000515.3	NM_000515.3:c.194A>T		17	61995474	.	T	A	SpliceAI=A|GH1|0.02|0.50|0.08|0.00|-5|22|2|-6	SpliceAI=A	GH1	0.08	0.5	0.02	0.5	0.08	0	-5	22	2	-6
YES	17	61995491	T	G	SpliceAI=G	GH1	0.09	0.07	0.09	0.07	0	0	1	5	-351	215		GH1 NM_000515.3	c.177A>C	Variants that increased exon skipping (n=78)	GH1	NM_000515.3	NM_000515.3:c.177A>C		17	61995491	.	T	G	SpliceAI=G|GH1|0.09|0.07|0.00|0.00|1|5|-23|-2	SpliceAI=G	GH1	0.09	0.07	0.09	0.07	0	0	1	5	-23	-2
YES	17	61995492	T	C	SpliceAI=C	GH1	0.05	0.23	0.05	0.23	0.01	0.04	-94	4	214	-115		GH1 NM_000515.3	c.176A>G	Variants that increased exon skipping (n=78)	GH1	NM_000515.3	NM_000515.3:c.176A>G		17	61995492	.	T	C	SpliceAI=C|GH1|0.04|0.23|0.00|0.00|-41|4|4|-24	SpliceAI=C	GH1	0.04	0.23	0.04	0.23	0	0	-41	4	4	-24
YES	17	61995493	C	G	SpliceAI=G	GH1	0.04	0.21	0.04	0.21	0	0.04	-95	3	213	-116		GH1 NM_000515.3	c.175G>C	Variants that increased exon skipping (n=78)	GH1	NM_000515.3	NM_000515.3:c.175G>C		17	61995493	.	C	G	SpliceAI=G|GH1|0.03|0.21|0.00|0.00|-42|3|3|-25	SpliceAI=G	GH1	0.03	0.21	0.03	0.21	0	0	-42	3	3	-25
YES	5	74016316	A	G	SpliceAI=G	HEXB	0.01	0.09	0.01	0.08	0.01	0.09	-1731	-63	-5	27		HEXB NM_000521.3	c.1481A>G	Variants that increased exon skipping (n=78)	HEXB	NM_000521.3	NM_000521.3:c.1481A>G		5	74016316	.	A	G	SpliceAI=G|HEXB|0.00|0.00|0.01|0.09|-49|-24|-5|27	SpliceAI=G	HEXB	0.01	0.09	0	0	0.01	0.09	-49	-24	-5	27
YES	11	118958997	C	G	SpliceAI=G	HMBS	0.3	0.66	0	0.33	0.3	0.66	900	-32	0	21		HMBS NM_000190.3	c.66C>G	Variants that increased exon skipping (n=78)	HMBS	NM_000190.3	NM_000190.3:c.66C>G		11	118958997	.	C	G	SpliceAI=G|HMBS|0.00|0.33|0.30|0.66|0|-32|0|21	SpliceAI=G	HMBS	0.3	0.66	0	0.33	0.3	0.66	0	-32	0	21
YES	X	133632702	C	T	SpliceAI=T	HPRT1	0.01	0.05	0	0.05	0.01	0.04	-267	1762	-236	12		HPRT1 NM_000194.2	c.597C>T	Variants that increased exon skipping (n=78)	HPRT1	NM_000194.2	NM_000194.2:c.597C>T		X	133632702	.	C	T	SpliceAI=T|HPRT1|0.00|0.00|0.00|0.04|12|-43|-33|12	SpliceAI=T	HPRT1	0	0.04	0	0	0	0.04	12	-43	-33	12
YES	X	133607480	G	T	SpliceAI=T	HPRT1	0.01	0.01	0.01	0.01	0	0	-1455	-86	1573	-3731		HPRT1 NM_000194.2	c.119G>T	Variants that increased exon skipping (n=78)	HPRT1	NM_000194.2	NM_000194.2:c.119G>T		X	133607480	.	G	T	SpliceAI=T|HPRT1|0.00|0.00|0.00|0.00|-17|-28|-17|15	SpliceAI=T	HPRT1	0	0	0	0	0	0	-17	-28	-17	15
YES	X	133609219	G	A	SpliceAI=A	HPRT1	0	0	0	0	0	0	-262	-124	-3076	-99		HPRT1 NM_000194.2	c.143G>A	Variants that increased exon skipping (n=78)	HPRT1	NM_000194.2	NM_000194.2:c.143G>A		X	133609219	.	G	A	SpliceAI=A|HPRT1|0.00|0.00|0.00|0.00|2|0|8|13	SpliceAI=A	HPRT1	0	0	0	0	0	0	2	0	8	13
YES	X	133627617	C	A	SpliceAI=A	HPRT1	0.01	0	0	0	0.01	0	228	-79	3	3234		HPRT1 NM_000194.2	c.482C>A	Variants that increased exon skipping (n=78)	HPRT1	NM_000194.2	NM_000194.2:c.482C>A		X	133627617	.	C	A	SpliceAI=A|HPRT1|0.00|0.00|0.01|0.00|4|-29|3|0	SpliceAI=A	HPRT1	0.01	0	0	0	0.01	0	4	-29	3	0
YES	X	133632643	G	A	SpliceAI=A	HPRT1	0.06	0.04	0.06	0.04	0.01	0.02	2	1821	-177	71		HPRT1 NM_000194.2	c.538G>A	Variants that increased exon skipping (n=78)	HPRT1	NM_000194.2	NM_000194.2:c.538G>A		X	133632643	.	G	A	SpliceAI=A|HPRT1|0.06|0.01|0.00|0.00|2|-5|2|19	SpliceAI=A	HPRT1	0.06	0.01	0.06	0.01	0	0	2	-5	2	19
YES	X	133632644	G	T	SpliceAI=T	HPRT1	0.13	0.04	0.13	0.04	0.01	0.02	15	1820	-178	70		HPRT1 NM_000194.2	c.539G>T	Variants that increased exon skipping (n=78)	HPRT1	NM_000194.2	NM_000194.2:c.539G>T		X	133632644	.	G	T	SpliceAI=T|HPRT1|0.13|0.01|0.00|0.00|15|-6|15|18	SpliceAI=T	HPRT1	0.13	0.01	0.13	0.01	0	0	15	-6	15	18
YES	X	133632649	G	A	SpliceAI=A	HPRT1	0.01	0.02	0	0.02	0.01	0.01	10	1815	-183	65		HPRT1 NM_000194.2	c.544G>A	Variants that increased exon skipping (n=78)	HPRT1	NM_000194.2	NM_000194.2:c.544G>A		X	133632649	.	G	A	SpliceAI=A|HPRT1|0.00|0.01|0.00|0.00|10|-11|25|20	SpliceAI=A	HPRT1	0	0.01	0	0.01	0	0	10	-11	25	20
YES	X	133632656	C	T	SpliceAI=T	HPRT1	0.01	0.03	0	0.03	0.01	0.02	18	1808	-190	58		HPRT1 NM_000194.2	c.551C>T	Variants that increased exon skipping (n=78)	HPRT1	NM_000194.2	NM_000194.2:c.551C>T		X	133632656	.	C	T	SpliceAI=T|HPRT1|0.00|0.01|0.00|0.00|18|-18|18|6	SpliceAI=T	HPRT1	0	0.01	0	0.01	0	0	18	-18	18	6
YES	X	133632685	G	T	SpliceAI=T	HPRT1	0	0.02	0	0.02	0	0.01	-304	1779	-219	29		HPRT1 NM_000194.2	c.580G>T	Variants that increased exon skipping (n=78)	HPRT1	NM_000194.2	NM_000194.2:c.580G>T		X	133632685	.	G	T	SpliceAI=T|HPRT1|0.00|0.00|0.00|0.01|3|-47|33|29	SpliceAI=T	HPRT1	0	0.01	0	0	0	0.01	3	-47	33	29
YES	X	133632695	A	T	SpliceAI=T	HPRT1	0.01	0.04	0	0.04	0.01	0.01	-314	1769	-229	19		HPRT1 NM_000194.2	c.590A>T	Variants that increased exon skipping (n=78)	HPRT1	NM_000194.2	NM_000194.2:c.590A>T		X	133632695	.	A	T	SpliceAI=T|HPRT1|0.00|0.00|0.00|0.01|10|-36|-2|19	SpliceAI=T	HPRT1	0	0.01	0	0	0	0.01	10	-36	-2	19
YES	X	133632707	A	T	SpliceAI=T	HPRT1	0	0.02	0	0.02	0	0	-2	1757	-241	7		HPRT1 NM_000194.2	c.602A>T	Variants that increased exon skipping (n=78)	HPRT1	NM_000194.2	NM_000194.2:c.602A>T		X	133632707	.	A	T	SpliceAI=T|HPRT1|0.00|0.00|0.00|0.00|-2|-33|-2|7	SpliceAI=T	HPRT1	0	0	0	0	0	0	-2	-33	-2	7
YES	X	53458767	G	T	SpliceAI=T	HSD17B10	0.09	0.18	0.01	0.11	0.09	0.18	-560	87	155	-21		HSD17B10 NM_004493.2	c.574C>A	Variants that increased exon skipping (n=78)	HSD17B10	NM_004493.2	NM_004493.2:c.574C>A		X	53458767	.	G	T	SpliceAI=T|HSD17B10|0.00|0.00|0.00|0.18|-2|5|49|-21	SpliceAI=T	HSD17B10	0	0.18	0	0	0	0.18	-2	5	49	-21
YES	15	40699840	C	T	SpliceAI=T	IVD	0.11	0.03	0.11	0.03	0.01	0.01	6	-49	171	86		IVD NM_002225.3	c.157C>T	Variants that increased exon skipping (n=78)	IVD	NM_002225.3	NM_002225.3:c.157C>T		15	40699840	.	C	T	SpliceAI=T|IVD|0.11|0.03|0.00|0.00|6|-49|6|11	SpliceAI=T	IVD	0.11	0.03	0.11	0.03	0	0	6	-49	6	11
YES	15	40699841	G	T	SpliceAI=T	IVD	0.18	0.03	0.18	0.03	0	0	5	-50	170	85		IVD NM_002225.3	c.158G>T	Variants that increased exon skipping (n=78)	IVD	NM_002225.3	NM_002225.3:c.158G>T		15	40699841	.	G	T	SpliceAI=T|IVD|0.18|0.03|0.00|0.00|5|-50|5|-1	SpliceAI=T	IVD	0.18	0.03	0.18	0.03	0	0	5	-50	5	-1
YES	15	40699897	G	A	SpliceAI=A	IVD	0	0.01	0	0.01	0	0.01	-106	-51	2776	29		IVD NM_002225.3	c.214G>A	Variants that increased exon skipping (n=78)	IVD	NM_002225.3	NM_002225.3:c.214G>A		15	40699897	.	G	A	SpliceAI=A|IVD|0.00|0.00|0.00|0.01|29|-30|41|29	SpliceAI=A	IVD	0	0.01	0	0	0	0.01	29	-30	41	29
YES	19	11227602	C	T	SpliceAI=T	LDLR	0	0.02	0	0.01	0	0.02	73	-12	-6	83		LDLR NM_000527.4	c.1773C>T	Variants that increased exon skipping (n=78)	LDLR	NM_000527.4	NM_000527.4:c.1773C>T		19	11227602	.	C	T	SpliceAI=T|LDLR|0.00|0.01|0.00|0.00|16|-12|-6|10	SpliceAI=T	LDLR	0	0.01	0	0.01	0	0	16	-12	-6	10
YES	2	48921418	C	T	SpliceAI=T	RP11-310N16.1	0	0.39	0	0.35	0	0.39	1957	25	4336	-55,T		LHCGR NM_000233.3	c.892G>A	Variants that increased exon skipping (n=78)	LHCGR	NM_000233.3	NM_000233.3:c.892G>A		2	48921418	.	C	T	SpliceAI=T|RP11-310N16.1|0.00|0.35|0.00|0.00|-2|25|1|-29,T|LHCGR|0.00|0.35|0.00|0.00|-2|25|1|-29	SpliceAI=T	RP11-310N16.1	0	0.35	0	0.35	0	0	-2	25	1	-29
YES	17	29496986	A	T	SpliceAI=T	NF1	0	0.07	0	0.07	0	0.02	-237	-77	-145	29		NF1 NM_000267.3	c.557A>T	Variants that increased exon skipping (n=78)	NF1	NM_000267.3	NM_000267.3:c.557A>T		17	29496986	.	A	T	SpliceAI=T|NF1|0.00|0.00|0.00|0.02|29|-13|-2|29	SpliceAI=T	NF1	0	0.02	0	0	0	0.02	29	-13	-2	29
YES	17	29559765	A	G	SpliceAI=G	NF1	0.01	0.1	0	0.1	0.01	0.06	255	-47	-598	134		NF1 NM_000267.4	c.3362A>G	Variants that increased exon skipping (n=78)	NF1	NM_000267.4	NM_000267.4:c.3362A>G		17	29559765	.	A	G	SpliceAI=G|NF1|0.00|0.10|0.00|0.00|1|-47|-10|20	SpliceAI=G	NF1	0	0.1	0	0.1	0	0	1	-47	-10	20
YES	17	29559870	A	G	SpliceAI=G	NF1	0	0.05	0	0.02	0	0.05	150	-152	-703	29		NF1 NM_000267.5	c.3467A>G	Variants that increased exon skipping (n=78)	NF1	NM_000267.5	NM_000267.5:c.3467A>G		17	29559870	.	A	G	SpliceAI=G|NF1|0.00|0.00|0.00|0.05|1|10|-37|29	SpliceAI=G	NF1	0	0.05	0	0	0	0.05	1	10	-37	29
YES	17	29654742	G	T	SpliceAI=T	NF1	0.53	0.04	0	0.04	0.53	0.02	-1396	2698	-2	115		NF1 NM_000267.6	c.5431G>T	Variants that increased exon skipping (n=78)	NF1	NM_000267.6	NM_000267.6:c.5431G>T		17	29654742	.	G	T	SpliceAI=T|NF1|0.00|0.00|0.53|0.00|12|-48|-2|-47	SpliceAI=T	NF1	0.53	0	0	0	0.53	0	12	-48	-2	-47
YES	17	29654769	C	T	SpliceAI=T	NF1	0	0.01	0	0.01	0	0.01	-1423	2545	1738	2747		NF1 NM_000267.7	c.5458C>T	Variants that increased exon skipping (n=78)	NF1	NM_000267.7	NM_000267.7:c.5458C>T		17	29654769	.	C	T	SpliceAI=T|NF1|0.00|0.00|0.00|0.00|12|6|-45|11	SpliceAI=T	NF1	0	0	0	0	0	0	12	6	-45	11
YES	17	29654751	C	T	SpliceAI=T	NF1	0	0.03	0	0.03	0	0.01	-1405	2689	1756	2765		NF1 NM_000267.8	c.5440C>T	Variants that increased exon skipping (n=78)	NF1	NM_000267.8	NM_000267.8:c.5440C>T		17	29654751	.	C	T	SpliceAI=T|NF1|0.00|0.00|0.00|0.00|30|3|-27|29	SpliceAI=T	NF1	0	0	0	0	0	0	30	3	-27	29
YES	17	29663729	G	A	SpliceAI=A	NF1	0.06	0.19	0.03	0.08	0.06	0.19	660	-76	-3	203		NF1 NM_000267.9	c.6161G>A	Variants that increased exon skipping (n=78)	NF1	NM_000267.9	NM_000267.9:c.6161G>A		17	29663729	.	G	A	SpliceAI=A|NF1|0.00|0.02|0.06|0.00|2|-15|-3|16	SpliceAI=A	NF1	0.06	0.02	0	0.02	0.06	0	2	-15	-3	16
YES	17	29665071	C	T	SpliceAI=T	NF1	0	0.39	0	0.34	0	0.39	35	-28	-442	86		NF1 NM_000267.10	c.6670C>T	Variants that increased exon skipping (n=78)	NF1	NM_000267.10	NM_000267.10:c.6670C>T		17	29665071	.	C	T	SpliceAI=T|NF1|0.00|0.34|0.00|0.00|35|-28|-2|-28	SpliceAI=T	NF1	0	0.34	0	0.34	0	0	35	-28	-2	-28
YES	17	29665806	C	T	SpliceAI=T	NF1	0	0.29	0	0.26	0	0.29	17	-84	1613	17		NF1 NM_000267.11	c.6841C>T	Variants that increased exon skipping (n=78)	NF1	NM_000267.11	NM_000267.11:c.6841C>T		17	29665806	.	C	T	SpliceAI=T|NF1|0.00|0.00|0.00|0.29|17|3|-22|17	SpliceAI=T	NF1	0	0.29	0	0	0	0.29	17	3	-22	17
YES	17	29684312	A	G	SpliceAI=G	NF1	0.43	0.27	0.01	0.12	0.43	0.27	-83	-25	-1	75		NF1 NM_000267.12	c.7832A>G	Variants that increased exon skipping (n=78)	NF1	NM_000267.12	NM_000267.12:c.7832A>G		17	29684312	.	A	G	SpliceAI=G|NF1|0.00|0.12|0.43|0.00|0|-25|-1|0	SpliceAI=G	NF1	0.43	0.12	0	0.12	0.43	0	0	-25	-1	0
YES	X	19371264	C	T	SpliceAI=T	PDHA1	0	0.39	0	0.39	0	0.3	1341	-64	2203	27		PDHA1 NM_001173454.1	c.597C>T	Variants that increased exon skipping (n=78)	PDHA1	NM_001173454.1	NM_001173454.1:c.597C>T		X	19371264	.	C	T	SpliceAI=T|PDHA1|0.00|0.00|0.00|0.30|27|-40|-41|27	SpliceAI=T	PDHA1	0	0.3	0	0	0	0.3	27	-40	-41	27
YES	X	19371279	C	T	SpliceAI=T	PDHA1	0	0.56	0	0.52	0	0.56	1326	-79	1360	12		PDHA1 NM_001173454.1	c.612C>T	Variants that increased exon skipping (n=78)	PDHA1	NM_001173454.1	NM_001173454.1:c.612C>T		X	19371279	.	C	T	SpliceAI=T|PDHA1|0.00|0.00|-0.00|0.56|12|46|-2|12	SpliceAI=T	PDHA1	0	0.56	0	0	0	0.56	12	46	-2	12
YES	X	19372653	A	G	SpliceAI=G	PDHA1	0	0.27	0	0.27	0	0.2	48	-44	814	48		PDHA1 NM_001173454.1	c.669A>G	Variants that increased exon skipping (n=78)	PDHA1	NM_001173454.1	NM_001173454.1:c.669A>G		X	19372653	.	A	G	SpliceAI=G|PDHA1|0.00|0.27|0.00|0.20|48|-44|-44|48	SpliceAI=G	PDHA1	0	0.27	0	0.27	0	0.2	48	-44	-44	48
YES	X	19372621	G	A	SpliceAI=A	PDHA1	0	0.14	0	0.14	0	0.06	16	-12	846	80		PDHA1 NM_001173454.1	c.637G>A	Variants that increased exon skipping (n=78)	PDHA1	NM_001173454.1	NM_001173454.1:c.637G>A		X	19372621	.	G	A	SpliceAI=A|PDHA1|0.00|0.14|0.00|0.02|16|-12|2|18	SpliceAI=A	PDHA1	0	0.14	0	0.14	0	0.02	16	-12	2	18
YES	X	19372690	G	A	SpliceAI=A	PDHA1	0.01	0.14	0	0.14	0.01	0.07	-3	-81	-51	11		PDHA1 NM_001173454.1	c.706G>A	Variants that increased exon skipping (n=78)	PDHA1	NM_001173454.1	NM_001173454.1:c.706G>A		X	19372690	.	G	A	SpliceAI=A|PDHA1|0.00|0.00|0.00|0.07|-3|-45|-3|11	SpliceAI=A	PDHA1	0	0.07	0	0	0	0.07	-3	-45	-3	11
YES	X	103041611	C	T	SpliceAI=T	PLP1	0.01	0.09	0.01	0	0	0.09	352	-141	2716	44		PLP1 NM_001128834.2	c.409C>T	Variants that increased exon skipping (n=78)	PLP1	NM_001128834.2	NM_001128834.2:c.409C>T		X	103041611	.	C	T	SpliceAI=T|PLP1|0.00|0.00|0.00|0.09|-2|44|-2|44	SpliceAI=T	PLP1	0	0.09	0	0	0	0.09	-2	44	-2	44
YES	X	103041611	C	G	SpliceAI=G	PLP1	0.01	0.15	0.01	0	0	0.15	352	-141	2716	44		PLP1 NM_001128834.2	c.409C>G	Variants that increased exon skipping (n=78)	PLP1	NM_001128834.2	NM_001128834.2:c.409C>G		X	103041611	.	C	G	SpliceAI=G|PLP1|-0.00|0.00|0.00|0.15|-25|44|-36|44	SpliceAI=G	PLP1	0	0.15	0	0	0	0.15	-25	44	-36	44
YES	16	8905003	G	A	SpliceAI=A	PMM2	0	0.06	0	0.06	0	0.05	-544	-67	948	32		PMM2 NM_000303.2	c.415G>A	Variants that increased exon skipping (n=78)	PMM2	NM_000303.2	NM_000303.2:c.415G>A		16	8905003	.	G	A	SpliceAI=A|PMM2|0.00|0.00|0.00|0.05|32|-13|2|32	SpliceAI=A	PMM2	0	0.05	0	0	0	0.05	32	-13	2	32
YES	1	198665917	C	G	SpliceAI=G	PTPRC	0.15	0	0.13	0	0.15	0	-76	6	121	-38		PTPRC NM_002838.4	c.177C>G	Variants that increased exon skipping (n=78)	PTPRC	NM_002838.4	NM_002838.4:c.177C>G		1	198665917	.	C	G	SpliceAI=G|PTPRC|0.00|0.00|0.00|0.00|-36|6|0|-38	SpliceAI=G	PTPRC	0	0	0	0	0	0	-36	6	0	-38
YES	13	48953742	G	A	SpliceAI=A	RB1	0	0.39	0	0.39	0	0.39	614	-12	-2572	44		RB1 NM_000321.2	c.1345G>A	Variants that increased exon skipping (n=78)	RB1	NM_000321.2	NM_000321.2:c.1345G>A		13	48953742	.	G	A	SpliceAI=A|RB1|0.00|0.39|0.00|0.39|2|-12|-12|44	SpliceAI=A	RB1	0	0.39	0	0.39	0	0.39	2	-12	-12	44
YES	14	23374862	C	T	SpliceAI=T	RBM23	0	0.11	0	0.11	0	0.03	227	0	-773	-47		RBM23 NM_001077351.1	c.408G>A	Variants that increased exon skipping (n=78)	RBM23	NM_001077351.1	NM_001077351.1:c.408G>A		14	23374862	.	C	T	SpliceAI=T|RBM23|0.00|0.11|0.00|0.03|37|0|6|-47	SpliceAI=T	RBM23	0	0.11	0	0.11	0	0.03	37	0	6	-47
YES	10	43609989	C	T	SpliceAI=T	RET	0.06	0	0.06	0	0	0	46	-202	703	-556		RET NM_020975.4	c.1941C>T	Variants that increased exon skipping (n=78)	RET	NM_020975.4	NM_020975.4:c.1941C>T		10	43609989	.	C	T	SpliceAI=T|RET|0.06|0.00|0.00|0.00|46|-44|6|44	SpliceAI=T	RET	0.06	0	0.06	0	0	0	46	-44	6	44
YES	16	56920366	G	A	SpliceAI=A	SLC12A3	0.01	0	0	0	0.01	0	-649	-6	-412	21		SLC12A3 NM_000339.2	c.2016G>A	Variants that increased exon skipping (n=78)	SLC12A3	NM_000339.2	NM_000339.2:c.2016G>A		16	56920366	.	G	A	SpliceAI=A|SLC12A3|0.00|0.00|0.00|0.00|21|-6|12|21	SpliceAI=A	SLC12A3	0	0	0	0	0	0	21	-6	12	21
YES	16	56906670	C	T	SpliceAI=T	SLC12A3	0.1	0.01	0	0.01	0.1	0	-1897	-9	-2	28		SLC12A3 NM_000339.2	c.1067C>T	Variants that increased exon skipping (n=78)	SLC12A3	NM_000339.2	NM_000339.2:c.1067C>T		16	56906670	.	C	T	SpliceAI=T|SLC12A3|0.00|0.01|0.10|0.00|-2|-9|-2|28	SpliceAI=T	SLC12A3	0.1	0.01	0	0.01	0.1	0	-2	-9	-2	28
YES	5	147477438	C	T	SpliceAI=T	SPINK5	0	0.45	0	0.45	0	0.45	48	-8	1508	119		SPINK5 NM_001127698.1	c.891C>T	Variants that increased exon skipping (n=78)	SPINK5	NM_001127698.1	NM_001127698.1:c.891C>T		5	147477438	.	C	T	SpliceAI=T|SPINK5|0.00|0.45|0.00|0.00|48|-8|-8|18	SpliceAI=T	SPINK5	0	0.45	0	0.45	0	0	48	-8	-8	18
YES	10	114200355	G	A	SpliceAI=A	ZDHHC6	0.01	0.12	0.01	0.06	0	0.12	1215	98	-189	-63		ZDHHC6 NM_022494.2	c.618C>T	Variants that increased exon skipping (n=78)	ZDHHC6	NM_022494.2	NM_022494.2:c.618C>T		10	114200355	.	G	A	SpliceAI=A|ZDHHC6|0.00|0.00|0.00|0.00|-20|16|33|-20	SpliceAI=A	ZDHHC6	0	0	0	0	0	0	-20	16	33	-20
NO	17	41256970	G	T	SpliceAI=T	BRCA1	0.02	0.04	0.02	0.04	0	0.03	0	3	-191	-85		BRCA1 Exon 6 NM_007294.3 (n=43)	c.216C>A	Variants that did not affect splicing (n=31)	BRCA1	NM_007294.3	NM_007294.3:c.216C>A		17	41256970	.	G	T	SpliceAI=T|BRCA1|0.02|0.04|0.00|0.00|0|3|3|-10	SpliceAI=T	BRCA1	0.02	0.04	0.02	0.04	0	0	0	3	3	-10
NO	17	41256962	T	C	SpliceAI=C	BRCA1	0.1	0	0.1	0	0.08	0	11	70	-68	-2		BRCA1 Exon 6 NM_007294.3 (n=43)	c.224A>G	Variants that did not affect splicing (n=31)	BRCA1	NM_007294.3	NM_007294.3:c.224A>G		17	41256962	.	T	C	SpliceAI=C|BRCA1|0.10|0.00|0.00|0.00|11|8|12|-2	SpliceAI=C	BRCA1	0.1	0	0.1	0	0	0	11	8	12	-2
NO	17	41256961	T	G	SpliceAI=G	BRCA1	0.01	0.01	0	0.01	0.01	0.01	1015	71	-67	-1		BRCA1 Exon 6 NM_007294.3 (n=43)	c.225A>C	Variants that did not affect splicing (n=31)	BRCA1	NM_007294.3	NM_007294.3:c.225A>C		17	41256961	.	T	G	SpliceAI=G|BRCA1|0.00|0.00|0.00|0.01|-3|12|-5|-1	SpliceAI=G	BRCA1	0	0.01	0	0	0	0.01	-3	12	-5	-1
NO	17	41256961	T	C	SpliceAI=C	BRCA1	0	0.03	0	0.03	0	0.02	1589	12	-558	-76		BRCA1 Exon 6 NM_007294.3 (n=43)	c.225A>G	Variants that did not affect splicing (n=31)	BRCA1	NM_007294.3	NM_007294.3:c.225A>G		17	41256961	.	T	C	SpliceAI=C|BRCA1|0.00|0.03|0.00|0.01|-1|12|3|-1	SpliceAI=C	BRCA1	0	0.03	0	0.03	0	0.01	-1	12	3	-1
NO	17	41256961	T	A	SpliceAI=A	BRCA1	0	0.19	0	0.19	0	0.19	1589	12	-558	-76		BRCA1 Exon 6 NM_007294.3 (n=43)	c.225A>T	Variants that did not affect splicing (n=31)	BRCA1	NM_007294.3	NM_007294.3:c.225A>T		17	41256961	.	T	A	SpliceAI=A|BRCA1|0.00|0.19|0.00|0.01|-3|12|2|-1	SpliceAI=A	BRCA1	0	0.19	0	0.19	0	0.01	-3	12	2	-1
NO	17	41256960	T	G	SpliceAI=G	BRCA1	0.16	0	0.14	0	0.16	0	13	10	-66	-557		BRCA1 Exon 6 NM_007294.3 (n=43)	c.226A>C	Variants that did not affect splicing (n=31)	BRCA1	NM_007294.3	NM_007294.3:c.226A>C		17	41256960	.	T	G	SpliceAI=G|BRCA1|0.14|0.00|0.00|0.00|13|10|42|0	SpliceAI=G	BRCA1	0.14	0	0.14	0	0	0	13	10	42	0
NO	17	41256960	T	C	SpliceAI=C	BRCA1	0.46	0.11	0.1	0.06	0.46	0.11	72	13	0	-66		BRCA1 Exon 6 NM_007294.3 (n=43)	c.226A>G	Variants that did not affect splicing (n=31)	BRCA1	NM_007294.3	NM_007294.3:c.226A>G		17	41256960	.	T	C	SpliceAI=C|BRCA1|0.00|0.06|0.46|0.00|-1|13|0|42	SpliceAI=C	BRCA1	0.46	0.06	0	0.06	0.46	0	-1	13	0	42
NO	17	41256960	T	A	SpliceAI=A	BRCA1	0.04	0	0.04	0	0.03	0	13	1016	-66	0		BRCA1 Exon 6 NM_007294.3 (n=43)	c.226A>T	Variants that did not affect splicing (n=31)	BRCA1	NM_007294.3	NM_007294.3:c.226A>T		17	41256960	.	T	A	SpliceAI=A|BRCA1|0.04|0.00|0.00|0.00|13|10|2|0	SpliceAI=A	BRCA1	0.04	0	0.04	0	0	0	13	10	2	0
NO	17	41256959	C	T	SpliceAI=T	BRCA1	0.06	0.01	0.03	0	0.06	0.01	14	11	-65	1		BRCA1 Exon 6 NM_007294.3 (n=43)	c.227G>A	Variants that did not affect splicing (n=31)	BRCA1	NM_007294.3	NM_007294.3:c.227G>A		17	41256959	.	C	T	SpliceAI=T|BRCA1|0.03|0.00|0.00|0.01|14|11|43|1	SpliceAI=T	BRCA1	0.03	0.01	0.03	0	0	0.01	14	11	43	1
NO	17	41256959	C	G	SpliceAI=G	BRCA1	0.18	0.01	0.16	0	0.18	0.01	14	11	-65	1		BRCA1 Exon 6 NM_007294.3 (n=43)	c.227G>C	Variants that did not affect splicing (n=31)	BRCA1	NM_007294.3	NM_007294.3:c.227G>C		17	41256959	.	C	G	SpliceAI=G|BRCA1|0.16|0.00|0.00|0.01|14|11|43|1	SpliceAI=G	BRCA1	0.16	0.01	0.16	0	0	0.01	14	11	43	1
NO	17	41256959	C	A	SpliceAI=A	BRCA1	0.03	0.01	0.01	0	0.03	0.01	-56	11	-65	1		BRCA1 Exon 6 NM_007294.3 (n=43)	c.227G>T	Variants that did not affect splicing (n=31)	BRCA1	NM_007294.3	NM_007294.3:c.227G>T		17	41256959	.	C	A	SpliceAI=A|BRCA1|0.01|0.00|0.00|0.01|14|11|43|1	SpliceAI=A	BRCA1	0.01	0.01	0.01	0	0	0.01	14	11	43	1
NO	17	41256957	T	G	SpliceAI=G	BRCA1	0.07	0.01	0.06	0.01	0.07	0.01	16	75	-63	3		BRCA1 Exon 6 NM_007294.3 (n=43)	c.229A>C	Variants that did not affect splicing (n=31)	BRCA1	NM_007294.3	NM_007294.3:c.229A>C		17	41256957	.	T	G	SpliceAI=G|BRCA1|0.06|0.00|0.00|0.01|16|13|16|3	SpliceAI=G	BRCA1	0.06	0.01	0.06	0	0	0.01	16	13	16	3
NO	17	41256956	G	A	SpliceAI=A	BRCA1	0	0.37	0	0.31	0	0.37	-71	17	-553	-71		BRCA1 Exon 6 NM_007294.3 (n=43)	c.230C>T	Variants that did not affect splicing (n=31)	BRCA1	NM_007294.3	NM_007294.3:c.230C>T		17	41256956	.	G	A	SpliceAI=A|BRCA1|0.00|0.31|0.00|0.01|28|17|17|4	SpliceAI=A	BRCA1	0	0.31	0	0.31	0	0.01	28	17	17	4
NO	17	41256955	C	T	SpliceAI=T	BRCA1	0	0.05	0	0.01	0	0.05	1595	18	-61	-70		BRCA1 Exon 6 NM_007294.3 (n=43)	c.231G>A	Variants that did not affect splicing (n=31)	BRCA1	NM_007294.3	NM_007294.3:c.231G>A		17	41256955	.	C	T	SpliceAI=T|BRCA1|0.00|0.01|0.00|0.01|45|18|18|5	SpliceAI=T	BRCA1	0	0.01	0	0.01	0	0.01	45	18	18	5
NO	17	41256955	C	G	SpliceAI=G	BRCA1	0	0.16	0	0.09	0	0.16	-70	18	-552	-70		BRCA1 Exon 6 NM_007294.3 (n=43)	c.231G>C	Variants that did not affect splicing (n=31)	BRCA1	NM_007294.3	NM_007294.3:c.231G>C		17	41256955	.	C	G	SpliceAI=G|BRCA1|0.00|0.09|0.00|0.01|-3|18|18|5	SpliceAI=G	BRCA1	0	0.09	0	0.09	0	0.01	-3	18	18	5
NO	17	41256954	T	C	SpliceAI=C	BRCA1	0.06	0	0.04	0	0.06	0	19	78	-60	-175		BRCA1 Exon 6 NM_007294.3 (n=43)	c.232A>G	Variants that did not affect splicing (n=31)	BRCA1	NM_007294.3	NM_007294.3:c.232A>G		17	41256954	.	T	C	SpliceAI=C|BRCA1|0.04|0.00|0.00|0.00|19|25|6|-6	SpliceAI=C	BRCA1	0.04	0	0.04	0	0	0	19	25	6	-6
NO	17	41256954	T	A	SpliceAI=A	BRCA1	0.05	0.14	0.01	0.14	0.05	0.12	78	19	6	-69		BRCA1 Exon 6 NM_007294.3 (n=43)	c.232A>T	Variants that did not affect splicing (n=31)	BRCA1	NM_007294.3	NM_007294.3:c.232A>T		17	41256954	.	T	A	SpliceAI=A|BRCA1|0.00|0.14|0.05|0.00|-8|19|6|48	SpliceAI=A	BRCA1	0.05	0.14	0	0.14	0.05	0	-8	19	6	48
NO	17	41256953	C	T	SpliceAI=T	BRCA1	0	0.06	0	0.06	0	0.05	-50	20	7	-68		BRCA1 Exon 6 NM_007294.3 (n=43)	c.233G>A	Variants that did not affect splicing (n=31)	BRCA1	NM_007294.3	NM_007294.3:c.233G>A		17	41256953	.	C	T	SpliceAI=T|BRCA1|0.00|0.06|0.00|0.00|-50|20|7|-50	SpliceAI=T	BRCA1	0	0.06	0	0.06	0	0	-50	20	7	-50
NO	17	41256953	C	G	SpliceAI=G	BRCA1	0.09	0	0.09	0	0.08	0	20	1597	-59	-550		BRCA1 Exon 6 NM_007294.3 (n=43)	c.233G>C	Variants that did not affect splicing (n=31)	BRCA1	NM_007294.3	NM_007294.3:c.233G>C		17	41256953	.	C	G	SpliceAI=G|BRCA1|0.09|0.00|0.01|0.00|20|17|7|49	SpliceAI=G	BRCA1	0.09	0	0.09	0	0.01	0	20	17	7	49
NO	17	41256953	C	A	SpliceAI=A	BRCA1	0.01	0.16	0	0.15	0.01	0.16	-50	20	7	-68		BRCA1 Exon 6 NM_007294.3 (n=43)	c.233G>T	Variants that did not affect splicing (n=31)	BRCA1	NM_007294.3	NM_007294.3:c.233G>T		17	41256953	.	C	A	SpliceAI=A|BRCA1|0.00|0.15|0.01|0.00|-50|20|7|-50	SpliceAI=A	BRCA1	0.01	0.15	0	0.15	0.01	0	-50	20	7	-50
NO	17	41256952	T	G	SpliceAI=G	BRCA1	0	0.01	0	0.01	0	0.01	1024	21	935	-67		BRCA1 Exon 6 NM_007294.3 (n=43)	c.234A>C	Variants that did not affect splicing (n=31)	BRCA1	NM_007294.3	NM_007294.3:c.234A>C		17	41256952	.	T	G	SpliceAI=G|BRCA1|0.00|0.01|0.00|0.00|48|21|21|8	SpliceAI=G	BRCA1	0	0.01	0	0.01	0	0	48	21	21	8
NO	17	41256952	T	C	SpliceAI=C	BRCA1	0	0.1	0	0.08	0	0.1	1598	21	1	-67		BRCA1 Exon 6 NM_007294.3 (n=43)	c.234A>G	Variants that did not affect splicing (n=31)	BRCA1	NM_007294.3	NM_007294.3:c.234A>G		17	41256952	.	T	C	SpliceAI=C|BRCA1|0.00|0.08|0.00|0.00|6|21|1|8	SpliceAI=C	BRCA1	0	0.08	0	0.08	0	0	6	21	1	8
NO	17	41256952	T	A	SpliceAI=A	BRCA1	0	0.11	0	0.11	0	0.1	1598	21	-549	-67		BRCA1 Exon 6 NM_007294.3 (n=43)	c.234A>T	Variants that did not affect splicing (n=31)	BRCA1	NM_007294.3	NM_007294.3:c.234A>T		17	41256952	.	T	A	SpliceAI=A|BRCA1|0.00|0.11|0.00|0.00|18|21|21|8	SpliceAI=A	BRCA1	0	0.11	0	0.11	0	0	18	21	21	8
NO	17	41256951	A	T	SpliceAI=T	BRCA1	0.05	0	0.05	0	0.05	0	22	-66	-66	-1110		BRCA1 Exon 6 NM_007294.3 (n=43)	c.235T>A	Variants that did not affect splicing (n=31)	BRCA1	NM_007294.3	NM_007294.3:c.235T>A		17	41256951	.	A	T	SpliceAI=T|BRCA1|0.05|0.00|0.00|0.00|22|9|9|13	SpliceAI=T	BRCA1	0.05	0	0.05	0	0	0	22	9	9	13
NO	17	41256951	A	C	SpliceAI=C	BRCA1	0	0.05	0	0.05	0	0.03	1599	22	1	-66		BRCA1 Exon 6 NM_007294.3 (n=43)	c.235T>G	Variants that did not affect splicing (n=31)	BRCA1	NM_007294.3	NM_007294.3:c.235T>G		17	41256951	.	A	C	SpliceAI=C|BRCA1|0.00|0.05|0.00|0.00|1|22|1|9	SpliceAI=C	BRCA1	0	0.05	0	0.05	0	0	1	22	1	9
NO	17	41256938	A	C	SpliceAI=C	BRCA1	0.06	0	0.04	0	0.06	0	35	-35	-44	-159		BRCA1 Exon 6 NM_007294.3 (n=43)	c.248T>G	Variants that did not affect splicing (n=31)	BRCA1	NM_007294.3	NM_007294.3:c.248T>G		17	41256938	.	A	C	SpliceAI=C|BRCA1|0.04|0.00|0.06|0.00|35|-35|-44|22	SpliceAI=C	BRCA1	0.06	0	0.04	0	0.06	0	35	-35	-44	22
NO	17	41256927	A	C	SpliceAI=C	BRCA1	0	0.15	0	0.13	0	0.15	-1	46	-524	-42		BRCA1 Exon 6 NM_007294.3 (n=43)	c.259T>G	Variants that did not affect splicing (n=31)	BRCA1	NM_007294.3	NM_007294.3:c.259T>G		17	41256927	.	A	C	SpliceAI=C|BRCA1|0.00|0.13|0.00|0.15|-1|46|1|-42	SpliceAI=C	BRCA1	0	0.15	0	0.13	0	0.15	-1	46	1	-42
NO	17	41256920	A	G	SpliceAI=G	BRCA1	0.12	0	0.08	0	0.12	0	53	-17	-26	-141		BRCA1 Exon 6 NM_007294.3 (n=43)	c.266T>C	Variants that did not affect splicing (n=31)	BRCA1	NM_007294.3	NM_007294.3:c.266T>C		17	41256920	.	A	G	SpliceAI=G|BRCA1|0.00|0.00|0.12|0.00|50|-17|-26|-17	SpliceAI=G	BRCA1	0.12	0	0	0	0.12	0	50	-17	-26	-17
NO	17	41256917	A	G	SpliceAI=G	BRCA1	0.06	0.01	0.06	0.01	0.06	0	56	-14	-32	-138		BRCA1 Exon 6 NM_007294.3 (n=43)	c.269T>C	Variants that did not affect splicing (n=31)	BRCA1	NM_007294.3	NM_007294.3:c.269T>C		17	41256917	.	A	G	SpliceAI=G|BRCA1|0.00|0.01|0.06|0.00|45|-14|-32|-30	SpliceAI=G	BRCA1	0.06	0.01	0	0.01	0.06	0	45	-14	-32	-30
NO	17	41256900	C	T	SpliceAI=T	BRCA1	0	0.14	0	0.09	0	0.14	1650	73	-497	-15		BRCA1 Exon 6 NM_007294.3 (n=43)	c.286G>A	Variants that did not affect splicing (n=31)	BRCA1	NM_007294.3	NM_007294.3:c.286G>A		17	41256900	.	C	T	SpliceAI=T|BRCA1|0.00|0.01|0.00|0.14|-15|3|3|-15	SpliceAI=T	BRCA1	0	0.14	0	0.01	0	0.14	-15	3	3	-15
NO	17	41256894	C	G	SpliceAI=G	BRCA1	0.22	0.22	0.15	0	0.22	0.22	79	-1	-9	0		BRCA1 Exon 6 NM_007294.3 (n=43)	c.292G>C	Variants that did not affect splicing (n=31)	BRCA1	NM_007294.3	NM_007294.3:c.292G>C		17	41256894	.	C	G	SpliceAI=G|BRCA1|0.00|0.00|0.22|0.22|9|-1|-9|0	SpliceAI=G	BRCA1	0.22	0.22	0	0	0.22	0.22	9	-1	-9	0
NO	17	41256958	A	T	SpliceAI=T	BRCA1	0.1	0.01	0.08	0	0.1	0.01	15	74	-64	2		BRCA1 Exon 6 NM_007294.3 (n=43)	c.228T>A	Variants that did not affect splicing (n=31)	BRCA1	NM_007294.3	NM_007294.3:c.228T>A		17	41256958	.	A	T	SpliceAI=T|BRCA1|0.08|0.00|0.00|0.01|15|12|44|2	SpliceAI=T	BRCA1	0.08	0.01	0.08	0	0	0.01	15	12	44	2
NO	17	41256958	A	G	SpliceAI=G	BRCA1	0.08	0.01	0.07	0	0.08	0.01	15	74	-64	2		BRCA1 Exon 6 NM_007294.3 (n=43)	c.228T>C	Variants that did not affect splicing (n=31)	BRCA1	NM_007294.3	NM_007294.3:c.228T>C		17	41256958	.	A	G	SpliceAI=G|BRCA1|0.07|0.00|0.00|0.01|15|12|44|2	SpliceAI=G	BRCA1	0.07	0.01	0.07	0	0	0.01	15	12	44	2
NO	17	41256958	A	C	SpliceAI=C	BRCA1	0.17	0.01	0.15	0	0.17	0.01	15	-55	-64	2		BRCA1 Exon 6 NM_007294.3 (n=43)	c.228T>G	Variants that did not affect splicing (n=31)	BRCA1	NM_007294.3	NM_007294.3:c.228T>G		17	41256958	.	A	C	SpliceAI=C|BRCA1|0.15|0.00|0.00|0.01|15|2|16|2	SpliceAI=C	BRCA1	0.15	0.01	0.15	0	0	0.01	15	2	16	2
NO	17	41256957	T	C	SpliceAI=C	BRCA1	0.07	0.01	0.07	0.01	0.06	0.01	16	75	-63	3		BRCA1 Exon 6 NM_007294.3 (n=43)	c.229A>G	Variants that did not affect splicing (n=31)	BRCA1	NM_007294.3	NM_007294.3:c.229A>G		17	41256957	.	T	C	SpliceAI=C|BRCA1|0.07|0.00|0.00|0.01|16|13|17|3	SpliceAI=C	BRCA1	0.07	0.01	0.07	0	0	0.01	16	13	17	3
NO	17	41256957	T	A	SpliceAI=A	BRCA1	0.08	0.01	0.08	0.01	0.08	0.01	16	75	-63	3		BRCA1 Exon 6 NM_007294.3 (n=43)	c.229A>T	Variants that did not affect splicing (n=31)	BRCA1	NM_007294.3	NM_007294.3:c.229A>T		17	41256957	.	T	A	SpliceAI=A|BRCA1|0.08|0.00|0.00|0.01|16|13|16|3	SpliceAI=A	BRCA1	0.08	0.01	0.08	0	0	0.01	16	13	16	3
NO	17	41256954	T	G	SpliceAI=G	BRCA1	0.09	0	0.09	0	0.09	0	19	1174	-69	-175		BRCA1 Exon 6 NM_007294.3 (n=43)	c.232A>C	Variants that did not affect splicing (n=31)	BRCA1	NM_007294.3	NM_007294.3:c.232A>C		17	41256954	.	T	G	SpliceAI=G|BRCA1|0.09|0.00|0.02|0.00|19|16|6|48	SpliceAI=G	BRCA1	0.09	0	0.09	0	0.02	0	19	16	6	48
NO	17	41256951	A	G	SpliceAI=G	BRCA1	0.06	0	0.06	0	0.05	0	22	81	-66	-548		BRCA1 Exon 6 NM_007294.3 (n=43)	c.235T>C	Variants that did not affect splicing (n=31)	BRCA1	NM_007294.3	NM_007294.3:c.235T>C		17	41256951	.	A	G	SpliceAI=G|BRCA1|0.06|0.00|0.00|0.00|22|-48|9|22	SpliceAI=G	BRCA1	0.06	0	0.06	0	0	0	22	-48	9	22
NO	17	41246609	T	C	SpliceAI=C	BRCA1	0	0.04	0	0	0	0.04	268	-2453	1254	152		BRCA1 Exon 11 NM_007294.3 (n=125)	c.939A>G	Variants that did not affect splicing (n=110)	BRCA1	NM_007294.3	NM_007294.3:c.939A>G		17	41246609	.	T	C	SpliceAI=C|BRCA1|0.00|0.00|0.00|0.00|15|-21|-31|49	SpliceAI=C	BRCA1	0	0	0	0	0	0	15	-21	-31	49
NO	17	41246611	A	G	SpliceAI=G	BRCA1	0	0.03	0	0	0	0.03	266	-2455	-3159	150		BRCA1 Exon 11 NM_007294.3 (n=125)	c.937T>C	Variants that did not affect splicing (n=110)	BRCA1	NM_007294.3	NM_007294.3:c.937T>C		17	41246611	.	A	G	SpliceAI=G|BRCA1|0.00|0.00|0.00|0.00|13|-23|-33|47	SpliceAI=G	BRCA1	0	0	0	0	0	0	13	-23	-33	47
NO	17	41246611	A	A	SpliceAI=A	BRCA1	0	0	0	0	0	0	-4999	-4999	-4999	-4999		BRCA1 Exon 11 NM_007294.3 (n=125)	c.937_939delinsCTG	Variants that did not affect splicing (n=110)	BRCA1	NM_007294.3	NM_007294.3:c.937_939delinsCTG		17	41246611	.	A	A	SpliceAI=A|BRCA1|0.00|0.00|0.00|0.00|-50|-50|-50|-50	SpliceAI=A	BRCA1	0	0	0	0	0	0	-50	-50	-50	-50
NO	17	41246611	A	A	SpliceAI=A	BRCA1	0	0	0	0	0	0	-4999	-4999	-4999	-4999		BRCA1 Exon 11 NM_007294.3 (n=125)	c.937_939delinsCTC	Variants that did not affect splicing (n=110)	BRCA1	NM_007294.3	NM_007294.3:c.937_939delinsCTC		17	41246611	.	A	A	SpliceAI=A|BRCA1|0.00|0.00|0.00|0.00|-50|-50|-50|-50	SpliceAI=A	BRCA1	0	0	0	0	0	0	-50	-50	-50	-50
NO	17	41246812	A	C	SpliceAI=C	BRCA1	0.06	0	0	0	0.06	0	65	1772	-51	12		BRCA1 Exon 11 NM_007294.3 (n=125)	c.736T>G	Variants that did not affect splicing (n=110)	BRCA1	NM_007294.3	NM_007294.3:c.736T>G		17	41246812	.	A	C	SpliceAI=C|BRCA1|0.00|0.00|0.00|0.00|10|-18|-43|12	SpliceAI=C	BRCA1	0	0	0	0	0	0	10	-18	-43	12
NO	17	41246793	C	T	SpliceAI=T	BRCA1	0	0.02	0	0	0	0.02	1791	-2637	1070	-32		BRCA1 Exon 11 NM_007294.3 (n=125)	c.755G>A	Variants that did not affect splicing (n=110)	BRCA1	NM_007294.3	NM_007294.3:c.755G>A		17	41246793	.	C	T	SpliceAI=T|BRCA1|0.00|0.00|0.00|0.02|-32|1|31|-32	SpliceAI=T	BRCA1	0	0.02	0	0	0	0.02	-32	1	31	-32
NO	17	41246712	T	G	SpliceAI=G	BRCA1	0	0.09	0	0	0	0.09	1872	-2556	2549	49		BRCA1 Exon 11 NM_007294.3 (n=125)	c.836A>C	Variants that did not affect splicing (n=110)	BRCA1	NM_007294.3	NM_007294.3:c.836A>C		17	41246712	.	T	G	SpliceAI=G|BRCA1|0.00|0.00|0.00|0.09|44|-17|45|49	SpliceAI=G	BRCA1	0	0.09	0	0	0	0.09	44	-17	45	49
NO	17	41246694	T	C	SpliceAI=C	BRCA1	0.02	0.06	0	0	0.02	0.06	2612	-2538	1	67		BRCA1 Exon 11 NM_007294.3 (n=125)	c.854A>G	Variants that did not affect splicing (n=110)	BRCA1	NM_007294.3	NM_007294.3:c.854A>G		17	41246694	.	T	C	SpliceAI=C|BRCA1|0.00|0.00|0.02|0.00|1|-25|1|-4	SpliceAI=C	BRCA1	0.02	0	0	0	0.02	0	1	-25	1	-4
NO	17	41246613	C	G	SpliceAI=G	BRCA1	0	0.01	0	0	0	0.01	264	-2457	1250	148		BRCA1 Exon 11 NM_007294.3 (n=125)	c.935G>C	Variants that did not affect splicing (n=110)	BRCA1	NM_007294.3	NM_007294.3:c.935G>C		17	41246613	.	C	G	SpliceAI=G|BRCA1|0.00|0.00|0.00|0.00|11|47|-47|-35	SpliceAI=G	BRCA1	0	0	0	0	0	0	11	47	-47	-35
NO	17	41246602	T	C	SpliceAI=C	BRCA1	0.04	0	0	0	0.04	0	-2446	275	159	1261		BRCA1 Exon 11 NM_007294.3 (n=125)	c.946A>G	Variants that did not affect splicing (n=110)	BRCA1	NM_007294.3	NM_007294.3:c.946A>G		17	41246602	.	T	C	SpliceAI=C|BRCA1|0.00|0.00|0.00|0.00|-47|22|33|-24	SpliceAI=C	BRCA1	0	0	0	0	0	0	-47	22	33	-24
NO	17	41246567	T	C	SpliceAI=C	BRCA1	0	0.03	0	0	0	0.03	310	-2411	-3115	194		BRCA1 Exon 11 NM_007294.3 (n=125)	c.981A>G	Variants that did not affect splicing (n=110)	BRCA1	NM_007294.3	NM_007294.3:c.981A>G		17	41246567	.	T	C	SpliceAI=C|BRCA1|0.00|0.00|0.00|0.00|50|-12|-36|11	SpliceAI=C	BRCA1	0	0	0	0	0	0	50	-12	-36	11
NO	17	41246553	C	T	SpliceAI=T	BRCA1	0.05	0	0	0	0.05	0	-2397	324	208	1310		BRCA1 Exon 11 NM_007294.3 (n=125)	c.995G>A	Variants that did not affect splicing (n=110)	BRCA1	NM_007294.3	NM_007294.3:c.995G>A		17	41246553	.	C	T	SpliceAI=T|BRCA1|0.00|0.00|0.00|0.00|-2|-15|-2|-22	SpliceAI=T	BRCA1	0	0	0	0	0	0	-2	-15	-2	-22
NO	17	41246547	G	A	SpliceAI=A	BRCA1	0	0	0	0	0	0	2037	1392	214	1316		BRCA1 Exon 11 NM_007294.3 (n=125)	c.1001C>T	Variants that did not affect splicing (n=110)	BRCA1	NM_007294.3	NM_007294.3:c.1001C>T		17	41246547	.	G	A	SpliceAI=A|BRCA1|0.00|0.00|0.00|0.00|-9|8|31|-16	SpliceAI=A	BRCA1	0	0	0	0	0	0	-9	8	31	-16
NO	17	41246527	C	T	SpliceAI=T	BRCA1	0	0.02	0	0	0	0.02	350	2057	4	234		BRCA1 Exon 11 NM_007294.3 (n=125)	c.1021G>A	Variants that did not affect splicing (n=110)	BRCA1	NM_007294.3	NM_007294.3:c.1021G>A		17	41246527	.	C	T	SpliceAI=T|BRCA1|0.00|0.00|0.00|0.00|4|28|4|39	SpliceAI=T	BRCA1	0	0	0	0	0	0	4	28	4	39
NO	17	41246483	C	T	SpliceAI=T	BRCA1	0	0.02	0	0	0	0.02	394	-2327	3027	278		BRCA1 Exon 11 NM_007294.3 (n=125)	c.1065G>A	Variants that did not affect splicing (n=110)	BRCA1	NM_007294.3	NM_007294.3:c.1065G>A		17	41246483	.	C	T	SpliceAI=T|BRCA1|0.00|0.00|0.00|0.00|-4|43|48|-31	SpliceAI=T	BRCA1	0	0	0	0	0	0	-4	43	48	-31
NO	17	41246481	T	C	SpliceAI=C	BRCA1	0	0.03	0	0	0	0.03	396	-2325	1382	280		BRCA1 Exon 11 NM_007294.3 (n=125)	c.1067A>G	Variants that did not affect splicing (n=110)	BRCA1	NM_007294.3	NM_007294.3:c.1067A>G		17	41246481	.	T	C	SpliceAI=C|BRCA1|0.00|0.00|0.00|0.00|12|-2|50|-2	SpliceAI=C	BRCA1	0	0	0	0	0	0	12	-2	50	-2
NO	17	41246441	A	C	SpliceAI=C	BRCA1	0.05	0	0	0	0.05	0	-2285	436	320	3069		BRCA1 Exon 11 NM_007294.3 (n=125)	c.1107T>G	Variants that did not affect splicing (n=110)	BRCA1	NM_007294.3	NM_007294.3:c.1107T>G		17	41246441	.	A	C	SpliceAI=C|BRCA1|0.00|0.00|0.00|0.00|-1|-24|0|-36	SpliceAI=C	BRCA1	0	0	0	0	0	0	-1	-24	0	-36
NO	17	41246411	A	C	SpliceAI=C	BRCA1	0	0.01	0	0	0	0.01	466	-2255	1452	350		BRCA1 Exon 11 NM_007294.3 (n=125)	c.1137T>G	Variants that did not affect splicing (n=110)	BRCA1	NM_007294.3	NM_007294.3:c.1137T>G		17	41246411	.	A	C	SpliceAI=C|BRCA1|0.00|0.00|0.00|0.00|-44|-27|6|-6	SpliceAI=C	BRCA1	0	0	0	0	0	0	-44	-27	6	-6
NO	17	41246402	A	G	SpliceAI=G	BRCA1	0	0.02	0	0	0	0.02	475	1558	-2950	359		BRCA1 Exon 11 NM_007294.3 (n=125)	c.1146T>C	Variants that did not affect splicing (n=110)	BRCA1	NM_007294.3	NM_007294.3:c.1146T>C		17	41246402	.	A	G	SpliceAI=G|BRCA1|0.00|0.00|0.00|0.00|15|-35|-34|3	SpliceAI=G	BRCA1	0	0	0	0	0	0	15	-35	-34	3
NO	17	41246389	A	T	SpliceAI=T	BRCA1	0	0.01	0	0	0	0.01	488	1571	-2937	372		BRCA1 Exon 11 NM_007294.3 (n=125)	c.1159T>A	Variants that did not affect splicing (n=110)	BRCA1	NM_007294.3	NM_007294.3:c.1159T>A		17	41246389	.	A	T	SpliceAI=T|BRCA1|0.00|0.00|0.00|0.00|-22|-5|16|-5	SpliceAI=T	BRCA1	0	0	0	0	0	0	-22	-5	16	-5
NO	17	41246304	A	G	SpliceAI=G	BRCA1	0	0	0	0	0	0	-2148	1656	457	-2852		BRCA1 Exon 11 NM_007294.3 (n=125)	c.1244T>C	Variants that did not affect splicing (n=110)	BRCA1	NM_007294.3	NM_007294.3:c.1244T>C		17	41246304	.	A	G	SpliceAI=G|BRCA1|0.00|0.00|0.00|0.00|15|-36|-10|11	SpliceAI=G	BRCA1	0	0	0	0	0	0	15	-36	-10	11
NO	17	41246298	T	C	SpliceAI=C	BRCA1	0.02	0	0	0	0.02	0	3308	-2142	463	-2846		BRCA1 Exon 11 NM_007294.3 (n=125)	c.1250A>G	Variants that did not affect splicing (n=110)	BRCA1	NM_007294.3	NM_007294.3:c.1250A>G		17	41246298	.	T	C	SpliceAI=C|BRCA1|0.00|0.00|0.00|0.00|-1|-9|1|-4	SpliceAI=C	BRCA1	0	0	0	0	0	0	-1	-9	1	-4
NO	17	41246285	T	G	SpliceAI=G	BRCA1	0	0	0	0	0	0	592	-2129	-2833	476		BRCA1 Exon 11 NM_007294.3 (n=125)	c.1263A>C	Variants that did not affect splicing (n=110)	BRCA1	NM_007294.3	NM_007294.3:c.1263A>C		17	41246285	.	T	G	SpliceAI=G|BRCA1|0.00|0.00|0.00|0.00|-17|4|9|5	SpliceAI=G	BRCA1	0	0	0	0	0	0	-17	4	9	5
NO	17	41246164	C	T	SpliceAI=T	BRCA1	0.05	0	0	0	0.05	0	1796	1775	597	-2310		BRCA1 Exon 11 NM_007294.3 (n=125)	c.1384G>A	Variants that did not affect splicing (n=110)	BRCA1	NM_007294.3	NM_007294.3:c.1384G>A		17	41246164	.	C	T	SpliceAI=T|BRCA1|0.00|0.00|0.00|0.00|-2|26|-2|-20	SpliceAI=T	BRCA1	0	0	0	0	0	0	-2	26	-2	-20
NO	17	41246158	T	C	SpliceAI=C	BRCA1	0.01	0	0	0	0.01	0	-61	719	603	1705		BRCA1 Exon 11 NM_007294.3 (n=125)	c.1390A>G	Variants that did not affect splicing (n=110)	BRCA1	NM_007294.3	NM_007294.3:c.1390A>G		17	41246158	.	T	C	SpliceAI=C|BRCA1|0.00|0.00|0.00|0.00|-1|-12|-1|-14	SpliceAI=C	BRCA1	0	0	0	0	0	0	-1	-12	-1	-14
NO	17	41246121	T	C	SpliceAI=C	BRCA1	0	0.01	0	0	0	0.01	756	-2471	-2669	640		BRCA1 Exon 11 NM_007294.3 (n=125)	c.1427A>G	Variants that did not affect splicing (n=110)	BRCA1	NM_007294.3	NM_007294.3:c.1427A>G		17	41246121	.	T	C	SpliceAI=C|BRCA1|0.00|0.00|0.00|0.00|-27|-24|23|-1	SpliceAI=C	BRCA1	0	0	0	0	0	0	-27	-24	23	-1
NO	17	41246092	A	G	SpliceAI=G	BRCA1	0	0	0	0	0	0	5	-1936	669	-219		BRCA1 Exon 11 NM_007294.3 (n=125)	c.1456T>C	Variants that did not affect splicing (n=110)	BRCA1	NM_007294.3	NM_007294.3:c.1456T>C		17	41246092	.	A	G	SpliceAI=G|BRCA1|0.00|0.00|0.00|0.00|5|-18|5|28	SpliceAI=G	BRCA1	0	0	0	0	0	0	5	-18	5	28
NO	17	41246061	C	T	SpliceAI=T	BRCA1	0.01	0	0	0	0.01	0	-2411	816	700	-2609		BRCA1 Exon 11 NM_007294.3 (n=125)	c.1487G>A	Variants that did not affect splicing (n=110)	BRCA1	NM_007294.3	NM_007294.3:c.1487G>A		17	41246061	.	C	T	SpliceAI=T|BRCA1|0.00|0.00|0.00|0.00|-23|36|3|-23	SpliceAI=T	BRCA1	0	0	0	0	0	0	-23	36	3	-23
NO	17	41246062	G	A	SpliceAI=A	BRCA1	0.02	0	0	0	0.02	0	-1906	815	699	-2610		BRCA1 Exon 11 NM_007294.3 (n=125)	c.1486C>T	Variants that did not affect splicing (n=110)	BRCA1	NM_007294.3	NM_007294.3:c.1486C>T		17	41246062	.	G	A	SpliceAI=A|BRCA1|0.00|0.00|0.00|0.00|-24|35|-24|35	SpliceAI=A	BRCA1	0	0	0	0	0	0	-24	35	-24	35
NO	17	41246014	G	C	SpliceAI=C	BRCA1	0	0	0	0	0	0	83	-1858	747	1849		BRCA1 Exon 11 NM_007294.3 (n=125)	c.1534C>G	Variants that did not affect splicing (n=110)	BRCA1	NM_007294.3	NM_007294.3:c.1534C>G		17	41246014	.	G	C	SpliceAI=C|BRCA1|0.00|0.00|0.00|0.00|24|-12|1|30	SpliceAI=C	BRCA1	0	0	0	0	0	0	24	-12	1	30
NO	17	41245986	G	A	SpliceAI=A	BRCA1	0.02	0	0	0	0.02	0	-2336	891	775	-2534		BRCA1 Exon 11 NM_007294.3 (n=125)	c.1562C>T	Variants that did not affect splicing (n=110)	BRCA1	NM_007294.3	NM_007294.3:c.1562C>T		17	41245986	.	G	A	SpliceAI=A|BRCA1|0.00|0.00|0.00|0.00|-41|-3|2|-31	SpliceAI=A	BRCA1	0	0	0	0	0	0	-41	-3	2	-31
NO	17	41245977	G	A	SpliceAI=A	BRCA1	0.03	0.01	0	0	0.03	0.01	-2327	900	784	-2525		BRCA1 Exon 11 NM_007294.3 (n=125)	c.1571C>T	Variants that did not affect splicing (n=110)	BRCA1	NM_007294.3	NM_007294.3:c.1571C>T		17	41245977	.	G	A	SpliceAI=A|BRCA1|0.00|0.00|0.00|0.00|-32|6|2|-15	SpliceAI=A	BRCA1	0	0	0	0	0	0	-32	6	2	-15
NO	17	41245947	T	C	SpliceAI=C	BRCA1	0	0.02	0	0	0	0.02	930	-1791	-2495	814		BRCA1 Exon 11 NM_007294.3 (n=125)	c.1601A>G	Variants that did not affect splicing (n=110)	BRCA1	NM_007294.3	NM_007294.3:c.1601A>G		17	41245947	.	T	C	SpliceAI=C|BRCA1|0.00|0.00|0.00|0.00|36|-2|-26|-2	SpliceAI=C	BRCA1	0	0	0	0	0	0	36	-2	-26	-2
NO	17	41245917	T	G	SpliceAI=G	BRCA1	0	0	0	0	0	0	-2267	-3547	844	-2465		BRCA1 Exon 11 NM_007294.3 (n=125)	c.1631A>C	Variants that did not affect splicing (n=110)	BRCA1	NM_007294.3	NM_007294.3:c.1631A>C		17	41245917	.	T	G	SpliceAI=G|BRCA1|0.00|0.00|0.00|0.00|-3|-16|-44|4	SpliceAI=G	BRCA1	0	0	0	0	0	0	-3	-16	-44	4
NO	17	41245900	T	G	SpliceAI=G	BRCA1	0	0	0	0	0	0	-2250	-3530	-27	-2171		BRCA1 Exon 11 NM_007294.3 (n=125)	c.1648A>C	Variants that did not affect splicing (n=110)	BRCA1	NM_007294.3	NM_007294.3:c.1648A>C		17	41245900	.	T	G	SpliceAI=G|BRCA1|0.00|0.00|0.00|0.00|-27|-42|-27|21	SpliceAI=G	BRCA1	0	0	0	0	0	0	-27	-42	-27	21
NO	17	41245825	C	T	SpliceAI=T	BRCA1	0.01	0	0	0	0.01	0	-2175	2114	936	-2373		BRCA1 Exon 11 NM_007294.3 (n=125)	c.1723G>A	Variants that did not affect splicing (n=110)	BRCA1	NM_007294.3	NM_007294.3:c.1723G>A		17	41245825	.	C	T	SpliceAI=T|BRCA1|0.00|0.00|0.00|0.00|-28|8|-7|48	SpliceAI=T	BRCA1	0	0	0	0	0	0	-28	8	-7	48
NO	17	41245777	T	G	SpliceAI=G	BRCA1	0	0	0	0	0	0	-1621	2162	-2325	984		BRCA1 Exon 11 NM_007294.3 (n=125)	c.1771A>C	Variants that did not affect splicing (n=110)	BRCA1	NM_007294.3	NM_007294.3:c.1771A>C		17	41245777	.	T	G	SpliceAI=G|BRCA1|0.00|0.00|0.00|0.00|-12|-35|-24|3	SpliceAI=G	BRCA1	0	0	0	0	0	0	-12	-35	-24	3
NO	17	41245767	A	G	SpliceAI=G	BRCA1	0	0.01	0	0	0	0.01	2172	-2117	-2315	994		BRCA1 Exon 11 NM_007294.3 (n=125)	c.1781T>C	Variants that did not affect splicing (n=110)	BRCA1	NM_007294.3	NM_007294.3:c.1781T>C		17	41245767	.	A	G	SpliceAI=G|BRCA1|0.00|0.00|0.00|0.00|5|-2|-14|7	SpliceAI=G	BRCA1	0	0	0	0	0	0	5	-2	-14	7
NO	17	41245749	A	G	SpliceAI=G	BRCA1	0	0	0	0	0	0	-2099	2190	545	-2297		BRCA1 Exon 11 NM_007294.3 (n=125)	c.1799T>C	Variants that did not affect splicing (n=110)	BRCA1	NM_007294.3	NM_007294.3:c.1799T>C		17	41245749	.	A	G	SpliceAI=G|BRCA1|0.00|0.00|0.00|0.00|0|-5|0|4	SpliceAI=G	BRCA1	0	0	0	0	0	0	0	-5	0	4
NO	17	41245683	G	A	SpliceAI=A	BRCA1	0	0	0	0	0	0	-2038	-1527	1078	-2231		BRCA1 Exon 11 NM_007294.3 (n=125)	c.1865C>T	Variants that did not affect splicing (n=110)	BRCA1	NM_007294.3	NM_007294.3:c.1865C>T		17	41245683	.	G	A	SpliceAI=A|BRCA1|0.00|0.00|0.00|0.00|41|11|2|-13	SpliceAI=A	BRCA1	0	0	0	0	0	0	41	11	2	-13
NO	17	41245682	C	T	SpliceAI=T	BRCA1	0	0	0	0	0	0	-1526	1195	1079	-145		BRCA1 Exon 11 NM_007294.3 (n=125)	c.1866G>A	Variants that did not affect splicing (n=110)	BRCA1	NM_007294.3	NM_007294.3:c.1866G>A		17	41245682	.	C	T	SpliceAI=T|BRCA1|0.00|0.00|0.00|0.00|-31|41|-9|-12	SpliceAI=T	BRCA1	0	0	0	0	0	0	-31	41	-9	-12
NO	17	41245671	A	C	SpliceAI=C	BRCA1	0	0	0	0	0	0	-2021	2289	-2219	1090		BRCA1 Exon 11 NM_007294.3 (n=125)	c.1877T>G	Variants that did not affect splicing (n=110)	BRCA1	NM_007294.3	NM_007294.3:c.1877T>G		17	41245671	.	A	C	SpliceAI=C|BRCA1|0.00|0.00|0.00|0.00|0|-29|-1|2	SpliceAI=C	BRCA1	0	0	0	0	0	0	0	-29	-1	2
NO	17	41245670	T	C	SpliceAI=C	BRCA1	0.01	0.01	0	0	0.01	0.01	-1514	2290	1091	-2218		BRCA1 Exon 11 NM_007294.3 (n=125)	c.1878A>G	Variants that did not affect splicing (n=110)	BRCA1	NM_007294.3	NM_007294.3:c.1878A>G		17	41245670	.	T	C	SpliceAI=C|BRCA1|0.00|0.00|0.01|0.00|0|-2|0|25	SpliceAI=C	BRCA1	0.01	0	0	0	0.01	0	0	-2	0	25
NO	17	41245664	A	C	SpliceAI=C	BRCA1	0.01	0	0	0	0.01	0	-2019	2296	1097	2199		BRCA1 Exon 11 NM_007294.3 (n=125)	c.1884T>G	Variants that did not affect splicing (n=110)	BRCA1	NM_007294.3	NM_007294.3:c.1884T>G		17	41245664	.	A	C	SpliceAI=C|BRCA1|0.00|0.00|0.00|0.00|7|-45|-22|6	SpliceAI=C	BRCA1	0	0	0	0	0	0	7	-45	-22	6
NO	17	41245637	A	G	SpliceAI=G	BRCA1	0	0	0	0	0	0	-1987	-18	1124	-154		BRCA1 Exon 11 NM_007294.3 (n=125)	c.1911T>C	Variants that did not affect splicing (n=110)	BRCA1	NM_007294.3	NM_007294.3:c.1911T>C		17	41245637	.	A	G	SpliceAI=G|BRCA1|0.00|0.00|0.00|0.00|5|-18|-50|33	SpliceAI=G	BRCA1	0	0	0	0	0	0	5	-18	-50	33
NO	17	41245621	T	C	SpliceAI=C	BRCA1	0.01	0.02	0.01	0.01	0	0.02	-11	-1465	-2169	1140		BRCA1 Exon 11 NM_007294.3 (n=125)	c.1927A>G	Variants that did not affect splicing (n=110)	BRCA1	NM_007294.3	NM_007294.3:c.1927A>G		17	41245621	.	T	C	SpliceAI=C|BRCA1|0.01|0.00|0.00|0.00|-11|-2|-11|49	SpliceAI=C	BRCA1	0.01	0	0.01	0	0	0	-11	-2	-11	49
NO	17	41245614	G	T	SpliceAI=T	BRCA1	0.01	0	0	0	0.01	0	-1458	2325	1147	-2162		BRCA1 Exon 11 NM_007294.3 (n=125)	c.1934C>A	Variants that did not affect splicing (n=110)	BRCA1	NM_007294.3	NM_007294.3:c.1934C>A		17	41245614	.	G	T	SpliceAI=T|BRCA1|0.00|0.00|0.00|0.00|-49|5|-21|5	SpliceAI=T	BRCA1	0	0	0	0	0	0	-49	5	-21	5
NO	17	41245589	T	G	SpliceAI=G	BRCA1	0	0.01	0	0	0	0.01	2350	-1433	-2137	1172		BRCA1 Exon 11 NM_007294.3 (n=125)	c.1959A>C	Variants that did not affect splicing (n=110)	BRCA1	NM_007294.3	NM_007294.3:c.1959A>C		17	41245589	.	T	G	SpliceAI=G|BRCA1|0.00|0.00|0.00|0.00|30|-30|-2|1	SpliceAI=G	BRCA1	0	0	0	0	0	0	30	-30	-2	1
NO	17	41245577	T	C	SpliceAI=C	BRCA1	0	0	0	0	0	0	2362	-1421	-2125	1184		BRCA1 Exon 11 NM_007294.3 (n=125)	c.1971A>G	Variants that did not affect splicing (n=110)	BRCA1	NM_007294.3	NM_007294.3:c.1971A>G		17	41245577	.	T	C	SpliceAI=C|BRCA1|0.00|0.00|0.00|0.00|42|-12|-40|-2	SpliceAI=C	BRCA1	0	0	0	0	0	0	42	-12	-40	-2
NO	17	41245479	T	C	SpliceAI=C	BRCA1	0	0.01	0	0	0	0.01	-1813	-1829	-2027	1282		BRCA1 Exon 11 NM_007294.3 (n=125)	c.2069A>G	Variants that did not affect splicing (n=110)	BRCA1	NM_007294.3	NM_007294.3:c.2069A>G		17	41245479	.	T	C	SpliceAI=C|BRCA1|0.00|0.00|0.00|0.00|7|-27|-33|4	SpliceAI=C	BRCA1	0	0	0	0	0	0	7	-27	-33	4
NO	17	41245471	C	T	SpliceAI=T	BRCA1	0	0	0	0	0	0	-1315	-1821	1290	-2019		BRCA1 Exon 11 NM_007294.3 (n=125)	c.2077G>A	Variants that did not affect splicing (n=110)	BRCA1	NM_007294.3	NM_007294.3:c.2077G>A		17	41245471	.	C	T	SpliceAI=T|BRCA1|0.00|0.00|0.00|0.00|-19|-40|12|-25	SpliceAI=T	BRCA1	0	0	0	0	0	0	-19	-40	12	-25
NO	17	41245466	G	A	SpliceAI=A	BRCA1	0	0	0	0	0	0	-1310	-1816	1295	-898		BRCA1 Exon 11 NM_007294.3 (n=125)	c.2082C>T	Variants that did not affect splicing (n=110)	BRCA1	NM_007294.3	NM_007294.3:c.2082C>T		17	41245466	.	G	A	SpliceAI=A|BRCA1|0.00|0.00|0.00|0.00|-14|20|17|-20	SpliceAI=A	BRCA1	0	0	0	0	0	0	-14	20	17	-20
NO	17	41245465	C	A	SpliceAI=A	BRCA1	0	0	0	0	0	0	-1309	-1815	1296	-2013		BRCA1 Exon 11 NM_007294.3 (n=125)	c.2083G>T	Variants that did not affect splicing (n=110)	BRCA1	NM_007294.3	NM_007294.3:c.2083G>T		17	41245465	.	C	A	SpliceAI=A|BRCA1|0.00|0.00|0.00|0.00|-13|-34|18|-19	SpliceAI=A	BRCA1	0	0	0	0	0	0	-13	-34	18	-19
NO	17	41245425	G	C	SpliceAI=C	BRCA1	0	0	0	0	0	0	-1905	-1775	1336	-1571		BRCA1 Exon 11 NM_007294.3 (n=125)	c.2123C>G	Variants that did not affect splicing (n=110)	BRCA1	NM_007294.3	NM_007294.3:c.2123C>G		17	41245425	.	G	C	SpliceAI=C|BRCA1|0.00|0.00|0.00|0.00|25|-11|21|-5	SpliceAI=C	BRCA1	0	0	0	0	0	0	25	-11	21	-5
NO	17	41245381	T	C	SpliceAI=C	BRCA1	0	0	0	0	0	0	-1731	-1225	-1929	1380		BRCA1 Exon 11 NM_007294.3 (n=125)	c.2167A>G	Variants that did not affect splicing (n=110)	BRCA1	NM_007294.3	NM_007294.3:c.2167A>G		17	41245381	.	T	C	SpliceAI=C|BRCA1|0.00|0.00|0.00|0.00|33|-8|-44|48	SpliceAI=C	BRCA1	0	0	0	0	0	0	33	-8	-44	48
NO	17	41245272	T	C	SpliceAI=C	BRCA1	0	0	0	0	0	0	-1606	-1116	-1820	1489		BRCA1 Exon 11 NM_007294.3 (n=125)	c.2276A>G	Variants that did not affect splicing (n=110)	BRCA1	NM_007294.3	NM_007294.3:c.2276A>G		17	41245272	.	T	C	SpliceAI=C|BRCA1|0.00|0.00|0.00|0.00|8|24|-44|8	SpliceAI=C	BRCA1	0	0	0	0	0	0	8	24	-44	8
NO	17	41245237	A	G	SpliceAI=G	BRCA1	0	0	0	0	0	0	-316	-1571	-1785	1524		BRCA1 Exon 11 NM_007294.3 (n=125)	c.2311T>C	Variants that did not affect splicing (n=110)	BRCA1	NM_007294.3	NM_007294.3:c.2311T>C		17	41245237	.	A	G	SpliceAI=G|BRCA1|0.00|0.00|0.00|0.00|-2|43|-2|15	SpliceAI=G	BRCA1	0	0	0	0	0	0	-2	43	-2	15
NO	17	41245233	A	G	SpliceAI=G	BRCA1	0	0	0	0	0	0	-1583	-1567	-1379	1528		BRCA1 Exon 11 NM_007294.3 (n=125)	c.2315T>C	Variants that did not affect splicing (n=110)	BRCA1	NM_007294.3	NM_007294.3:c.2315T>C		17	41245233	.	A	G	SpliceAI=G|BRCA1|0.00|0.00|0.00|0.00|21|47|-5|2	SpliceAI=G	BRCA1	0	0	0	0	0	0	21	47	-5	2
NO	17	41245120	T	A	SpliceAI=A	BRCA1	0	0	0	0	0	0	-1470	2840	1641	-1668		BRCA1 Exon 11 NM_007294.3 (n=125)	c.2428A>T	Variants that did not affect splicing (n=110)	BRCA1	NM_007294.3	NM_007294.3:c.2428A>T		17	41245120	.	T	A	SpliceAI=A|BRCA1|0.00|0.00|0.00|0.00|-41|-34|27|16	SpliceAI=A	BRCA1	0	0	0	0	0	0	-41	-34	27	16
NO	17	41245060	T	C	SpliceAI=C	BRCA1	0	0	0	0	0	0	26	-1410	-1608	1701		BRCA1 Exon 11 NM_007294.3 (n=125)	c.2488A>G	Variants that did not affect splicing (n=110)	BRCA1	NM_007294.3	NM_007294.3:c.2488A>G		17	41245060	.	T	C	SpliceAI=C|BRCA1|0.00|0.00|0.00|0.00|26|-3|26|4	SpliceAI=C	BRCA1	0	0	0	0	0	0	26	-3	26	4
NO	17	41245050	A	C	SpliceAI=C	BRCA1	0.01	0	0	0	0.01	0	-1400	-2680	1711	-1598		BRCA1 Exon 11 NM_007294.3 (n=125)	c.2498T>G	Variants that did not affect splicing (n=110)	BRCA1	NM_007294.3	NM_007294.3:c.2498T>G		17	41245050	.	A	C	SpliceAI=C|BRCA1|0.00|0.00|0.00|0.00|7|36|29|9	SpliceAI=C	BRCA1	0	0	0	0	0	0	7	36	29	9
NO	17	41245045	G	A	SpliceAI=A	BRCA1	0	0	0	0	0	0	-889	41	1716	-1593		BRCA1 Exon 11 NM_007294.3 (n=125)	c.2503C>T	Variants that did not affect splicing (n=110)	BRCA1	NM_007294.3	NM_007294.3:c.2503C>T		17	41245045	.	G	A	SpliceAI=A|BRCA1|0.00|0.00|0.00|0.00|-7|41|34|-45	SpliceAI=A	BRCA1	0	0	0	0	0	0	-7	41	34	-45
NO	17	41245027	G	A	SpliceAI=A	BRCA1	0.01	0	0.01	0	0.01	0	-871	-2657	1734	-1575		BRCA1 Exon 11 NM_007294.3 (n=125)	c.2521C>T	Variants that did not affect splicing (n=110)	BRCA1	NM_007294.3	NM_007294.3:c.2521C>T		17	41245027	.	G	A	SpliceAI=A|BRCA1|0.00|0.00|0.00|0.00|46|-45|3|-43	SpliceAI=A	BRCA1	0	0	0	0	0	0	46	-45	3	-43
NO	17	41245026	C	T	SpliceAI=T	BRCA1	0.01	0	0.01	0	0.01	0	-870	-2656	1735	-1574		BRCA1 Exon 11 NM_007294.3 (n=125)	c.2522G>A	Variants that did not affect splicing (n=110)	BRCA1	NM_007294.3	NM_007294.3:c.2522G>A		17	41245026	.	C	T	SpliceAI=T|BRCA1|0.00|0.00|0.00|0.00|-2|12|4|33	SpliceAI=T	BRCA1	0	0	0	0	0	0	-2	12	4	33
NO	17	41244982	A	G	SpliceAI=G	BRCA1	0	0	0	0	0	0	-1332	-826	-20	-1128		BRCA1 Exon 11 NM_007294.3 (n=125)	c.2566T>C	Variants that did not affect splicing (n=110)	BRCA1	NM_007294.3	NM_007294.3:c.2566T>C		17	41244982	.	A	G	SpliceAI=G|BRCA1|0.00|0.00|0.00|0.00|46|-9|-20|2	SpliceAI=G	BRCA1	0	0	0	0	0	0	46	-9	-20	2
NO	17	41244964	T	C	SpliceAI=C	BRCA1	0	0	0	0	0	0	-1314	-1319	-1512	1797		BRCA1 Exon 11 NM_007294.3 (n=125)	c.2584A>G	Variants that did not affect splicing (n=110)	BRCA1	NM_007294.3	NM_007294.3:c.2584A>G		17	41244964	.	T	C	SpliceAI=C|BRCA1|0.00|0.00|0.00|0.00|9|-43|-42|-2	SpliceAI=C	BRCA1	0	0	0	0	0	0	9	-43	-42	-2
NO	17	41244952	G	A	SpliceAI=A	BRCA1	0	0	0	0	0	0	-796	1925	1809	-1223		BRCA1 Exon 11 NM_007294.3 (n=125)	c.2596C>T	Variants that did not affect splicing (n=110)	BRCA1	NM_007294.3	NM_007294.3:c.2596C>T		17	41244952	.	G	A	SpliceAI=A|BRCA1|0.00|0.00|0.00|0.00|-31|21|2|10	SpliceAI=A	BRCA1	0	0	0	0	0	0	-31	21	2	10
NO	17	41244951	C	T	SpliceAI=T	BRCA1	0	0	0	0	0	0	-795	-1301	-1499	1810		BRCA1 Exon 11 NM_007294.3 (n=125)	c.2597G>A	Variants that did not affect splicing (n=110)	BRCA1	NM_007294.3	NM_007294.3:c.2597G>A		17	41244951	.	C	T	SpliceAI=T|BRCA1|0.00|0.00|0.00|0.00|-30|22|11|-29	SpliceAI=T	BRCA1	0	0	0	0	0	0	-30	22	11	-29
NO	17	41244936	G	A	SpliceAI=A	BRCA1	0.01	0.01	0.01	0.01	0.01	0	-15	-1286	-1484	601		BRCA1 Exon 11 NM_007294.3 (n=125)	c.2612C>T	Variants that did not affect splicing (n=110)	BRCA1	NM_007294.3	NM_007294.3:c.2612C>T		17	41244936	.	G	A	SpliceAI=A|BRCA1|0.01|0.00|0.00|0.00|-15|37|26|48	SpliceAI=A	BRCA1	0.01	0	0.01	0	0	0	-15	37	26	48
NO	17	41244928	T	G	SpliceAI=G	BRCA1	0	0	0	0	0	0	-7	-772	-360	-1074		BRCA1 Exon 11 NM_007294.3 (n=125)	c.2620A>C	Variants that did not affect splicing (n=110)	BRCA1	NM_007294.3	NM_007294.3:c.2620A>C		17	41244928	.	T	G	SpliceAI=G|BRCA1|0.00|0.00|0.00|0.00|-7|6|-49|34	SpliceAI=G	BRCA1	0	0	0	0	0	0	-7	6	-49	34
NO	17	41244815	T	C	SpliceAI=C	BRCA1	0	0	0	0	0	0	-659	-1149	-961	1946		BRCA1 Exon 11 NM_007294.3 (n=125)	c.2733A>G	Variants that did not affect splicing (n=110)	BRCA1	NM_007294.3	NM_007294.3:c.2733A>G		17	41244815	.	T	C	SpliceAI=C|BRCA1|0.00|0.00|0.00|0.00|-50|-31|-24|-8	SpliceAI=C	BRCA1	0	0	0	0	0	0	-50	-31	-24	-8
NO	17	41244765	C	T	SpliceAI=T	BRCA1	0	0.01	0	0.01	0	0	156	-1115	-197	1996		BRCA1 Exon 11 NM_007294.3 (n=125)	c.2783G>A	Variants that did not affect splicing (n=110)	BRCA1	NM_007294.3	NM_007294.3:c.2783G>A		17	41244765	.	C	T	SpliceAI=T|BRCA1|0.00|0.00|0.00|0.00|-10|0|-10|26	SpliceAI=T	BRCA1	0	0	0	0	0	0	-10	0	-10	26
NO	17	41244617	T	C	SpliceAI=C	BRCA1	0	0.01	0	0.01	0	0	304	-967	1	-1165		BRCA1 Exon 11 NM_007294.3 (n=125)	c.2931A>G	Variants that did not affect splicing (n=110)	BRCA1	NM_007294.3	NM_007294.3:c.2931A>G		17	41244617	.	T	C	SpliceAI=C|BRCA1|0.00|0.00|0.00|0.00|1|-31|1|-4	SpliceAI=C	BRCA1	0	0	0	0	0	0	1	-31	1	-4
NO	17	41244613	G	A	SpliceAI=A	BRCA1	0.01	0	0.01	0	0	0	-457	-1564	-759	2148		BRCA1 Exon 11 NM_007294.3 (n=125)	c.2935C>T	Variants that did not affect splicing (n=110)	BRCA1	NM_007294.3	NM_007294.3:c.2935C>T		17	41244613	.	G	A	SpliceAI=A|BRCA1|0.00|0.00|0.00|0.00|-27|29|0|-45	SpliceAI=A	BRCA1	0	0	0	0	0	0	-27	29	0	-45
NO	17	41244527	T	C	SpliceAI=C	BRCA1	0	0.01	0	0.01	0	0.01	3412	-877	-45	2234		BRCA1 Exon 11 NM_007294.3 (n=125)	c.3021A>G	Variants that did not affect splicing (n=110)	BRCA1	NM_007294.3	NM_007294.3:c.3021A>G		17	41244527	.	T	C	SpliceAI=C|BRCA1|0.00|0.00|0.00|0.00|35|41|-45|41	SpliceAI=C	BRCA1	0	0	0	0	0	0	35	41	-45	41
NO	17	41244524	C	T	SpliceAI=T	BRCA1	0	0	0	0	0	0	-368	-2154	2237	44		BRCA1 Exon 11 NM_007294.3 (n=125)	c.3024G>A	Variants that did not affect splicing (n=110)	BRCA1	NM_007294.3	NM_007294.3:c.3024G>A		17	41244524	.	C	T	SpliceAI=T|BRCA1|0.00|0.00|0.00|0.00|44|38|3|44	SpliceAI=T	BRCA1	0	0	0	0	0	0	44	38	3	44
NO	17	41244526	T	C	SpliceAI=C	BRCA1	0	0	0	0	0	0	-370	-881	-797	-1074		BRCA1 Exon 11 NM_007294.3 (n=125)	c.3022A>G	Variants that did not affect splicing (n=110)	BRCA1	NM_007294.3	NM_007294.3:c.3022A>G		17	41244526	.	T	C	SpliceAI=C|BRCA1|0.00|0.00|0.00|0.00|-1|-14|42|-44	SpliceAI=C	BRCA1	0	0	0	0	0	0	-1	-14	42	-44
NO	17	41244524	C	A	SpliceAI=A	BRCA1	0	0	0	0	0	0	-874	-2154	-795	2237		BRCA1 Exon 11 NM_007294.3 (n=125)	c.3024G>T	Variants that did not affect splicing (n=110)	BRCA1	NM_007294.3	NM_007294.3:c.3024G>T		17	41244524	.	C	A	SpliceAI=A|BRCA1|0.00|0.00|0.00|0.00|-12|38|-4|-42	SpliceAI=A	BRCA1	0	0	0	0	0	0	-12	38	-4	-42
NO	17	41244435	T	C	SpliceAI=C	BRCA1	0.01	0	0.01	0	0	0	-785	486	2326	-983		BRCA1 Exon 11 NM_007294.3 (n=125)	c.3113A>G	Variants that did not affect splicing (n=110)	BRCA1	NM_007294.3	NM_007294.3:c.3113A>G		17	41244435	.	T	C	SpliceAI=C|BRCA1|0.00|0.00|0.00|0.00|0|-37|-25|47	SpliceAI=C	BRCA1	0	0	0	0	0	0	0	-37	-25	47
NO	17	41244429	C	T	SpliceAI=T	BRCA1	0	0.01	0	0.01	0	0	492	-779	58	-977		BRCA1 Exon 11 NM_007294.3 (n=125)	c.3119G>A	Variants that did not affect splicing (n=110)	BRCA1	NM_007294.3	NM_007294.3:c.3119G>A		17	41244429	.	C	T	SpliceAI=T|BRCA1|0.00|0.00|0.00|0.00|-24|-1|37|-19	SpliceAI=T	BRCA1	0	0	0	0	0	0	-24	-1	37	-19
NO	17	41244405	C	T	SpliceAI=T	BRCA1	0	0.02	0	0.02	0	0.01	516	-249	77	-953		BRCA1 Exon 11 NM_007294.3 (n=125)	c.3143G>A	Variants that did not affect splicing (n=110)	BRCA1	NM_007294.3	NM_007294.3:c.3143G>A		17	41244405	.	C	T	SpliceAI=T|BRCA1|0.00|0.00|0.00|0.00|30|0|-16|5	SpliceAI=T	BRCA1	0	0	0	0	0	0	30	0	-16	5
NO	17	41244252	G	A	SpliceAI=A	BRCA1	0	0	0	0	0	0	-96	-732	-800	2509		BRCA1 Exon 11 NM_007294.3 (n=125)	c.3296C>T	Variants that did not affect splicing (n=110)	BRCA1	NM_007294.3	NM_007294.3:c.3296C>T		17	41244252	.	G	A	SpliceAI=A|BRCA1|0.00|0.00|0.00|0.00|-7|36|-5|-11	SpliceAI=A	BRCA1	0	0	0	0	0	0	-7	36	-5	-11
NO	17	41244246	C	T	SpliceAI=T	BRCA1	0	0.01	0	0.01	0	0	2631	-90	-5	2515		BRCA1 Exon 11 NM_007294.3 (n=125)	c.3302G>A	Variants that did not affect splicing (n=110)	BRCA1	NM_007294.3	NM_007294.3:c.3302G>A		17	41244246	.	C	T	SpliceAI=T|BRCA1|0.00|0.00|0.00|0.00|-11|25|-5|1	SpliceAI=T	BRCA1	0	0	0	0	0	0	-11	25	-5	1
NO	17	41244216	T	G	SpliceAI=G	BRCA1	0	0.01	0	0.01	0	0	-566	-60	2545	-764		BRCA1 Exon 11 NM_007294.3 (n=125)	c.3332A>C	Variants that did not affect splicing (n=110)	BRCA1	NM_007294.3	NM_007294.3:c.3332A>C		17	41244216	.	T	G	SpliceAI=G|BRCA1|0.00|0.00|0.00|0.00|-24|-36|-3|25	SpliceAI=G	BRCA1	0	0	0	0	0	0	-24	-36	-3	25
NO	17	41244189	A	T	SpliceAI=T	BRCA1	0	0.03	0	0.03	0	0.02	732	-33	956	-737		BRCA1 Exon 11 NM_007294.3 (n=125)	c.3359T>A	Variants that did not affect splicing (n=110)	BRCA1	NM_007294.3	NM_007294.3:c.3359T>A		17	41244189	.	A	T	SpliceAI=T|BRCA1|0.00|0.03|0.00|0.00|0|-33|-9|-33	SpliceAI=T	BRCA1	0	0.03	0	0.03	0	0	0	-33	-9	-33
NO	17	41244130	T	C	SpliceAI=C	BRCA1	0.06	0	0.06	0	0.02	0	26	-485	-678	1015		BRCA1 Exon 11 NM_007294.3 (n=125)	c.3418A>G	Variants that did not affect splicing (n=110)	BRCA1	NM_007294.3	NM_007294.3:c.3418A>G		17	41244130	.	T	C	SpliceAI=C|BRCA1|0.06|0.00|0.01|0.00|26|-2|-14|3	SpliceAI=C	BRCA1	0.06	0	0.06	0	0.01	0	26	-2	-14	3
NO	17	41244000	T	C	SpliceAI=C	BRCA1	0	0.01	0	0.01	0	0.01	-350	156	116	-146		BRCA1 Exon 11 NM_007294.3 (n=125)	c.3548A>G	Variants that did not affect splicing (n=110)	BRCA1	NM_007294.3	NM_007294.3:c.3548A>G		17	41244000	.	T	C	SpliceAI=C|BRCA1|0.00|0.00|0.00|0.00|14|-16|35|14	SpliceAI=C	BRCA1	0	0	0	0	0	0	14	-16	35	14
NO	17	41243969	G	A	SpliceAI=A	BRCA1	0	0.01	0	0.01	0	0	-319	187	599	-517		BRCA1 Exon 11 NM_007294.3 (n=125)	c.3579C>T	Variants that did not affect splicing (n=110)	BRCA1	NM_007294.3	NM_007294.3:c.3579C>T		17	41243969	.	G	A	SpliceAI=A|BRCA1|0.00|0.00|0.00|0.00|-11|45|20|-22	SpliceAI=A	BRCA1	0	0	0	0	0	0	-11	45	20	-22
NO	17	41243948	C	A	SpliceAI=A	BRCA1	0.05	0.01	0.04	0.01	0.05	0	208	-282	-94	87		BRCA1 Exon 11 NM_007294.3 (n=125)	c.3600G>T	Variants that did not affect splicing (n=110)	BRCA1	NM_007294.3	NM_007294.3:c.3600G>T		17	41243948	.	C	A	SpliceAI=A|BRCA1|0.00|0.00|0.00|0.00|-12|-1|49|-1	SpliceAI=A	BRCA1	0	0	0	0	0	0	-12	-1	49	-1
NO	17	41243948	C	G	SpliceAI=G	BRCA1	0.07	0.01	0.05	0.01	0.07	0	208	-282	-94	87		BRCA1 Exon 11 NM_007294.3 (n=125)	c.3600G>C	Variants that did not affect splicing (n=110)	BRCA1	NM_007294.3	NM_007294.3:c.3600G>C		17	41243948	.	C	G	SpliceAI=G|BRCA1|0.00|0.00|0.00|0.00|49|-1|-29|-1	SpliceAI=G	BRCA1	0	0	0	0	0	0	49	-1	-29	-1
NO	17	41243912	T	C	SpliceAI=C	BRCA1	0.05	0	0.01	0	0.05	0	244	-246	-58	2849		BRCA1 Exon 11 NM_007294.3 (n=125)	c.3636A>G	Variants that did not affect splicing (n=110)	BRCA1	NM_007294.3	NM_007294.3:c.3636A>G		17	41243912	.	T	C	SpliceAI=C|BRCA1|0.00|0.00|0.00|0.00|35|-18|-16|7	SpliceAI=C	BRCA1	0	0	0	0	0	0	35	-18	-16	7
NO	17	41243908	C	T	SpliceAI=T	BRCA1	0.01	0.03	0.01	0.01	0	0.03	-258	248	2853	-54		BRCA1 Exon 11 NM_007294.3 (n=125)	c.3640G>A	Variants that did not affect splicing (n=110)	BRCA1	NM_007294.3	NM_007294.3:c.3640G>A		17	41243908	.	C	T	SpliceAI=T|BRCA1|0.00|0.00|0.00|0.00|-14|39|4|-12	SpliceAI=T	BRCA1	0	0	0	0	0	0	-14	39	4	-12
NO	17	41243840	A	C	SpliceAI=C	BRCA1	0.02	0.02	0	0.02	0.02	0.02	-791	-190	-111	14		BRCA1 Exon 11 NM_007294.3 (n=125)	c.3708T>G	Variants that did not affect splicing (n=110)	BRCA1	NM_007294.3	NM_007294.3:c.3708T>G		17	41243840	.	A	C	SpliceAI=C|BRCA1|0.00|0.00|0.00|0.02|-1|-13|-20|14	SpliceAI=C	BRCA1	0	0.02	0	0	0	0.02	-1	-13	-20	14
NO	17	41243835	G	A	SpliceAI=A	BRCA1	0.02	0	0.02	0	0.02	0	-185	-786	19	-383		BRCA1 Exon 11 NM_007294.3 (n=125)	c.3713C>T	Variants that did not affect splicing (n=110)	BRCA1	NM_007294.3	NM_007294.3:c.3713C>T		17	41243835	.	G	A	SpliceAI=A|BRCA1|0.00|0.00|0.02|0.00|-8|12|19|20	SpliceAI=A	BRCA1	0.02	0	0	0	0.02	0	-8	12	19	20
NO	17	41243831	A	T	SpliceAI=T	BRCA1	0	0.01	0	0.01	0	0.01	-311	-181	651	23		BRCA1 Exon 11 NM_007294.3 (n=125)	c.3717T>A	Variants that did not affect splicing (n=110)	BRCA1	NM_007294.3	NM_007294.3:c.3717T>A		17	41243831	.	A	T	SpliceAI=T|BRCA1|0.00|0.00|0.00|0.01|23|-4|22|23	SpliceAI=T	BRCA1	0	0.01	0	0	0	0.01	23	-4	22	23
NO	17	41243801	G	A	SpliceAI=A	BRCA1	0.01	0.01	0.01	0	0.01	0.01	-281	26	53	-72		BRCA1 Exon 11 NM_007294.3 (n=125)	c.3747C>T	Variants that did not affect splicing (n=110)	BRCA1	NM_007294.3	NM_007294.3:c.3747C>T		17	41243801	.	G	A	SpliceAI=A|BRCA1|0.00|0.00|0.00|0.00|-21|26|48|18	SpliceAI=A	BRCA1	0	0	0	0	0	0	-21	26	48	18
NO	17	41243800	C	T	SpliceAI=T	BRCA1	0	0.01	0	0	0	0.01	-150	27	54	-71		BRCA1 Exon 11 NM_007294.3 (n=125)	c.3748G>A	Variants that did not affect splicing (n=110)	BRCA1	NM_007294.3	NM_007294.3:c.3748G>A		17	41243800	.	C	T	SpliceAI=T|BRCA1|0.00|0.00|0.00|0.00|-3|27|49|27	SpliceAI=T	BRCA1	0	0	0	0	0	0	-3	27	49	27
NO	17	41243765	T	C	SpliceAI=C	BRCA1	0.01	0.01	0.01	0	0	0.01	-115	-1395	89	-313		BRCA1 Exon 11 NM_007294.3 (n=125)	c.3783A>G	Variants that did not affect splicing (n=110)	BRCA1	NM_007294.3	NM_007294.3:c.3783A>G		17	41243765	.	T	C	SpliceAI=C|BRCA1|0.00|0.00|0.00|0.00|-36|-10|-36|-23	SpliceAI=C	BRCA1	0	0	0	0	0	0	-36	-10	-36	-23
NO	17	41243725	T	C	SpliceAI=C	BRCA1	0.01	0.04	0.01	0.01	0.01	0.04	-205	-80	129	-273		BRCA1 Exon 11 NM_007294.3 (n=125)	c.3823A>G	Variants that did not affect splicing (n=110)	BRCA1	NM_007294.3	NM_007294.3:c.3823A>G		17	41243725	.	T	C	SpliceAI=C|BRCA1|0.00|0.00|0.00|0.03|-1|4|-33|4	SpliceAI=C	BRCA1	0	0.03	0	0	0	0.03	-1	4	-33	4
NO	17	41243658	G	A	SpliceAI=A	BRCA1	0.04	0	0.04	0	0.02	0	-13	498	71	-206		BRCA1 Exon 11 NM_007294.3 (n=125)	c.3890C>T	Variants that did not affect splicing (n=110)	BRCA1	NM_007294.3	NM_007294.3:c.3890C>T		17	41243658	.	G	A	SpliceAI=A|BRCA1|0.04|0.00|0.00|0.00|-13|46|-8|8	SpliceAI=A	BRCA1	0.04	0	0.04	0	0	0	-13	46	-8	8
NO	17	41243657	A	A	SpliceAI=A	BRCA1	0	0	0	0	0	0	-4999	-4999	-4999	-4999		BRCA1 Exon 11 NM_007294.3 (n=125)	c.3891_3893del	Variants that did not affect splicing (n=110)	BRCA1	NM_007294.3	NM_007294.3:c.3891_3893del		17	41243657	.	A	A	SpliceAI=A|BRCA1|0.00|0.00|0.00|0.00|-50|-50|-50|-50	SpliceAI=A	BRCA1	0	0	0	0	0	0	-50	-50	-50	-50
NO	17	41243615	G	T	SpliceAI=T	BRCA1	0	0.05	0	0.03	0	0.05	-49	35	239	-163		BRCA1 Exon 11 NM_007294.3 (n=125)	c.3933C>A	Variants that did not affect splicing (n=110)	BRCA1	NM_007294.3	NM_007294.3:c.3933C>A		17	41243615	.	G	T	SpliceAI=T|BRCA1|0.00|0.03|0.00|0.00|-49|35|-6|35	SpliceAI=T	BRCA1	0	0.03	0	0.03	0	0	-49	35	-6	35
NO	17	41243570	A	G	SpliceAI=G	BRCA1	0.05	0.01	0.04	0.01	0.05	0	80	-50	-118	2303		BRCA1 Exon 11 NM_007294.3 (n=125)	c.3978T>C	Variants that did not affect splicing (n=110)	BRCA1	NM_007294.3	NM_007294.3:c.3978T>C		17	41243570	.	A	G	SpliceAI=G|BRCA1|0.00|0.01|0.00|0.00|38|-50|-22|-50	SpliceAI=G	BRCA1	0	0.01	0	0.01	0	0	38	-50	-22	-50
NO	17	41243537	G	A	SpliceAI=A	BRCA1	0	0.15	0	0.08	0	0.15	3224	113	317	-85		BRCA1 Exon 11 NM_007294.3 (n=125)	c.4011C>T	Variants that did not affect splicing (n=110)	BRCA1	NM_007294.3	NM_007294.3:c.4011C>T		17	41243537	.	G	A	SpliceAI=A|BRCA1|0.00|0.02|0.00|0.00|3|-17|42|-17	SpliceAI=A	BRCA1	0	0.02	0	0.02	0	0	3	-17	42	-17
NO	17	41243521	C	G	SpliceAI=G	BRCA1	0	0.05	0	0.05	0	0.03	145	-1	-82	-69		BRCA1 Exon 11 NM_007294.3 (n=125)	c.4027G>C	Variants that did not affect splicing (n=110)	BRCA1	NM_007294.3	NM_007294.3:c.4027G>C		17	41243521	.	C	G	SpliceAI=G|BRCA1|0.00|0.05|0.00|0.00|-10|-1|7|-1	SpliceAI=G	BRCA1	0	0.05	0	0.05	0	0	-10	-1	7	-1
NO	17	41243512	C	T	SpliceAI=T	BRCA1	0	0.09	0	0.06	0	0.09	-5	138	342	-60		BRCA1 Exon 11 NM_007294.3 (n=125)	c.4036G>A	Variants that did not affect splicing (n=110)	BRCA1	NM_007294.3	NM_007294.3:c.4036G>A		17	41243512	.	C	T	SpliceAI=T|BRCA1|0.00|0.02|0.00|0.00|-5|8|4|8	SpliceAI=T	BRCA1	0	0.02	0	0.02	0	0	-5	8	4	8
NO	17	41243509	T	C	SpliceAI=C	BRCA1	0.03	0	0.01	0	0.03	0	11	1412	-57	1974		BRCA1 Exon 11 NM_007294.3 (n=125)	c.4039A>G	Variants that did not affect splicing (n=110)	BRCA1	NM_007294.3	NM_007294.3:c.4039A>G		17	41243509	.	T	C	SpliceAI=C|BRCA1|0.01|0.00|0.00|0.00|11|-2|11|4	SpliceAI=C	BRCA1	0.01	0	0.01	0	0	0	11	-2	11	4
NO	17	41243502	G	C	SpliceAI=C	BRCA1	0	0.18	0	0.08	0	0.18	3259	148	352	-50		BRCA1 Exon 11 NM_007294.3 (n=125)	c.4046C>G	Variants that did not affect splicing (n=110)	BRCA1	NM_007294.3	NM_007294.3:c.4046C>G		17	41243502	.	G	C	SpliceAI=C|BRCA1|0.00|0.03|0.00|0.18|-1|18|46|-50	SpliceAI=C	BRCA1	0	0.18	0	0.03	0	0.18	-1	18	46	-50
NO	17	41243488	T	C	SpliceAI=C	BRCA1	0.12	0	0.07	0	0.12	0	162	3273	-36	922		BRCA1 Exon 11 NM_007294.3 (n=125)	c.4060A>G	Variants that did not affect splicing (n=110)	BRCA1	NM_007294.3	NM_007294.3:c.4060A>G		17	41243488	.	T	C	SpliceAI=C|BRCA1|0.04|0.00|0.12|0.00|32|11|-36|40	SpliceAI=C	BRCA1	0.12	0	0.04	0	0.12	0	32	11	-36	40
NO	17	41246753	A	G	SpliceAI=G	BRCA1	0	0.01	0	0	0	0.01	1186	1831	-3301	8		BRCA1 Exon 11 NM_007294.3 (n=125)	c.795T>C	Variants that did not affect splicing (n=110)	BRCA1	NM_007294.3	NM_007294.3:c.795T>C		17	41246753	.	A	G	SpliceAI=G|BRCA1|0.00|0.00|0.00|0.01|5|8|6|8	SpliceAI=G	BRCA1	0	0.01	0	0	0	0.01	5	8	6	8
NO	17	41246720	T	C	SpliceAI=C	BRCA1	0	0.08	0	0	0	0.08	1219	-2564	1143	41		BRCA1 Exon 11 NM_007294.3 (n=125)	c.828A>G	Variants that did not affect splicing (n=110)	BRCA1	NM_007294.3	NM_007294.3:c.828A>G		17	41246720	.	T	C	SpliceAI=C|BRCA1|0.00|0.00|0.00|0.08|-36|41|37|41	SpliceAI=C	BRCA1	0	0.08	0	0	0	0.08	-36	41	37	41
NO	17	41215965	G	T	SpliceAI=T	BRCA1	0	0.08	0	0.08	0	0.08	-39	3	3	-74		BRCA1 Exon 18 NM_007294.3 (n=28)	c.5078C>A	Variants that did not affect splicing (n=24)	BRCA1	NM_007294.3	NM_007294.3:c.5078C>A		17	41215965	.	G	T	SpliceAI=T|BRCA1|0.00|0.08|0.00|0.00|-39|3|3|-7	SpliceAI=T	BRCA1	0	0.08	0	0.08	0	0	-39	3	3	-7
NO	17	41215965	G	C	SpliceAI=C	BRCA1	0.01	0.31	0	0.31	0.01	0.25	6	3	1	-74		BRCA1 Exon 18 NM_007294.3 (n=28)	c.5078C>G	Variants that did not affect splicing (n=24)	BRCA1	NM_007294.3	NM_007294.3:c.5078C>G		17	41215965	.	G	C	SpliceAI=C|BRCA1|0.00|0.31|0.01|0.00|6|3|1|-7	SpliceAI=C	BRCA1	0.01	0.31	0	0.31	0.01	0	6	3	1	-7
NO	17	41215964	A	T	SpliceAI=T	BRCA1	0.04	0.01	0.04	0	0	0.01	-2	4	-2	-73		BRCA1 Exon 18 NM_007294.3 (n=28)	c.5079T>A	Variants that did not affect splicing (n=24)	BRCA1	NM_007294.3	NM_007294.3:c.5079T>A		17	41215964	.	A	T	SpliceAI=T|BRCA1|0.04|0.00|0.00|0.00|-2|4|-2|2	SpliceAI=T	BRCA1	0.04	0	0.04	0	0	0	-2	4	-2	2
NO	17	41215964	A	G	SpliceAI=G	BRCA1	0.1	0	0.1	0	0.06	0	4	-38	-73	2015		BRCA1 Exon 18 NM_007294.3 (n=28)	c.5079T>C	Variants that did not affect splicing (n=24)	BRCA1	NM_007294.3	NM_007294.3:c.5079T>C		17	41215964	.	A	G	SpliceAI=G|BRCA1|0.10|0.00|0.00|0.00|4|-38|-6|-2	SpliceAI=G	BRCA1	0.1	0	0.1	0	0	0	4	-38	-6	-2
NO	17	41215964	A	C	SpliceAI=C	BRCA1	0.1	0.01	0.1	0.01	0.06	0	4	-38	-73	2015		BRCA1 Exon 18 NM_007294.3 (n=28)	c.5079T>G	Variants that did not affect splicing (n=24)	BRCA1	NM_007294.3	NM_007294.3:c.5079T>G		17	41215964	.	A	C	SpliceAI=C|BRCA1|0.10|0.01|0.00|0.00|4|-38|-6|-2	SpliceAI=C	BRCA1	0.1	0.01	0.1	0.01	0	0	4	-38	-6	-2
NO	17	41215963	C	G	SpliceAI=G	BRCA1	0	0.08	0	0.08	0	0.06	-3	5	2016	-72		BRCA1 Exon 18 NM_007294.3 (n=28)	c.5080G>C	Variants that did not affect splicing (n=24)	BRCA1	NM_007294.3	NM_007294.3:c.5080G>C		17	41215963	.	C	G	SpliceAI=G|BRCA1|0.00|0.08|0.00|0.00|-3|5|-3|-5	SpliceAI=G	BRCA1	0	0.08	0	0.08	0	0	-3	5	-3	-5
NO	17	41215962	T	G	SpliceAI=G	BRCA1	0.08	0	0.08	0	0.04	0	6	23	-71	0		BRCA1 Exon 18 NM_007294.3 (n=28)	c.5081A>C	Variants that did not affect splicing (n=24)	BRCA1	NM_007294.3	NM_007294.3:c.5081A>C		17	41215962	.	T	G	SpliceAI=G|BRCA1|0.08|0.00|0.00|0.00|6|23|-4|0	SpliceAI=G	BRCA1	0.08	0	0.08	0	0	0	6	23	-4	0
NO	17	41215962	T	C	SpliceAI=C	BRCA1	0	0.16	0	0.16	0	0.12	9	6	0	-71		BRCA1 Exon 18 NM_007294.3 (n=28)	c.5081A>G	Variants that did not affect splicing (n=24)	BRCA1	NM_007294.3	NM_007294.3:c.5081A>G		17	41215962	.	T	C	SpliceAI=C|BRCA1|0.00|0.16|0.00|0.00|9|6|0|-4	SpliceAI=C	BRCA1	0	0.16	0	0.16	0	0	9	6	0	-4
NO	17	41215962	T	A	SpliceAI=A	BRCA1	0.03	0	0.03	0	0.01	0	6	23	-71	3510		BRCA1 Exon 18 NM_007294.3 (n=28)	c.5081A>T	Variants that did not affect splicing (n=24)	BRCA1	NM_007294.3	NM_007294.3:c.5081A>T		17	41215962	.	T	A	SpliceAI=A|BRCA1|0.03|0.00|0.00|0.00|6|23|-4|0	SpliceAI=A	BRCA1	0.03	0	0.03	0	0	0	6	23	-4	0
NO	17	41215961	C	T	SpliceAI=T	BRCA1	0.04	0	0.04	0	0.03	0	7	24	-70	1		BRCA1 Exon 18 NM_007294.3 (n=28)	c.5082G>A	Variants that did not affect splicing (n=24)	BRCA1	NM_007294.3	NM_007294.3:c.5082G>A		17	41215961	.	C	T	SpliceAI=T|BRCA1|0.04|0.00|0.00|0.00|7|24|-3|1	SpliceAI=T	BRCA1	0.04	0	0.04	0	0	0	7	24	-3	1
NO	17	41215961	C	G	SpliceAI=G	BRCA1	0.06	0	0.06	0	0.04	0	7	24	-70	1		BRCA1 Exon 18 NM_007294.3 (n=28)	c.5082G>C	Variants that did not affect splicing (n=24)	BRCA1	NM_007294.3	NM_007294.3:c.5082G>C		17	41215961	.	C	G	SpliceAI=G|BRCA1|0.06|0.00|0.00|0.00|7|24|-3|1	SpliceAI=G	BRCA1	0.06	0	0.06	0	0	0	7	24	-3	1
NO	17	41215961	C	A	SpliceAI=A	BRCA1	0.01	0	0.01	0	0.01	0	7	24	-70	1822		BRCA1 Exon 18 NM_007294.3 (n=28)	c.5082G>T	Variants that did not affect splicing (n=24)	BRCA1	NM_007294.3	NM_007294.3:c.5082G>T		17	41215961	.	C	A	SpliceAI=A|BRCA1|0.01|0.00|0.00|0.00|7|24|-3|1	SpliceAI=A	BRCA1	0.01	0	0.01	0	0	0	7	24	-3	1
NO	17	41215960	A	T	SpliceAI=T	BRCA1	0.06	0	0.06	0	0.04	0	8	-34	-69	2		BRCA1 Exon 18 NM_007294.3 (n=28)	c.5083T>A	Variants that did not affect splicing (n=24)	BRCA1	NM_007294.3	NM_007294.3:c.5083T>A		17	41215960	.	A	T	SpliceAI=T|BRCA1|0.06|0.00|0.00|0.00|8|-34|-2|2	SpliceAI=T	BRCA1	0.06	0	0.06	0	0	0	8	-34	-2	2
NO	17	41215960	A	G	SpliceAI=G	BRCA1	0.05	0	0.05	0	0.03	0	8	-34	-69	2		BRCA1 Exon 18 NM_007294.3 (n=28)	c.5083T>C	Variants that did not affect splicing (n=24)	BRCA1	NM_007294.3	NM_007294.3:c.5083T>C		17	41215960	.	A	G	SpliceAI=G|BRCA1|0.05|0.00|0.00|0.00|8|-34|-2|2	SpliceAI=G	BRCA1	0.05	0	0.05	0	0	0	8	-34	-2	2
NO	17	41215960	A	C	SpliceAI=C	BRCA1	0.01	0	0.01	0	0.01	0	8	-34	-69	3665		BRCA1 Exon 18 NM_007294.3 (n=28)	c.5083T>G	Variants that did not affect splicing (n=24)	BRCA1	NM_007294.3	NM_007294.3:c.5083T>G		17	41215960	.	A	C	SpliceAI=C|BRCA1|0.01|0.00|0.00|0.00|8|-34|1|2	SpliceAI=C	BRCA1	0.01	0	0.01	0	0	0	8	-34	1	2
NO	17	41215959	A	T	SpliceAI=T	BRCA1	0	0.02	0	0.02	0	0.02	-33	9	3	-68		BRCA1 Exon 18 NM_007294.3 (n=28)	c.5084T>A	Variants that did not affect splicing (n=24)	BRCA1	NM_007294.3	NM_007294.3:c.5084T>A		17	41215959	.	A	T	SpliceAI=T|BRCA1|0.00|0.02|0.00|0.00|-33|9|3|9	SpliceAI=T	BRCA1	0	0.02	0	0.02	0	0	-33	9	3	9
NO	17	41215959	A	C	SpliceAI=C	BRCA1	0	0.03	0	0.02	0	0.03	-33	9	1	-68		BRCA1 Exon 18 NM_007294.3 (n=28)	c.5084T>G	Variants that did not affect splicing (n=24)	BRCA1	NM_007294.3	NM_007294.3:c.5084T>G		17	41215959	.	A	C	SpliceAI=C|BRCA1|0.00|0.02|0.00|0.00|-33|9|1|9	SpliceAI=C	BRCA1	0	0.02	0	0.02	0	0	-33	9	1	9
NO	17	41215958	A	C	SpliceAI=C	BRCA1	0.05	0	0.05	0	0.03	0	10	-32	-67	10		BRCA1 Exon 18 NM_007294.3 (n=28)	c.5085T>G	Variants that did not affect splicing (n=24)	BRCA1	NM_007294.3	NM_007294.3:c.5085T>G		17	41215958	.	A	C	SpliceAI=C|BRCA1|0.05|0.00|0.00|0.00|10|-32|0|10	SpliceAI=C	BRCA1	0.05	0	0.05	0	0	0	10	-32	0	10
NO	17	41215947	C	T	SpliceAI=T	BRCA1	0	0.15	0	0.15	0	0.13	-2	21	21	-56		BRCA1 Exon 18 NM_007294.3 (n=28)	c.5096G>A	Variants that did not affect splicing (n=24)	BRCA1	NM_007294.3	NM_007294.3:c.5096G>A		17	41215947	.	C	T	SpliceAI=T|BRCA1|0.00|0.15|0.00|0.01|-2|21|21|-40	SpliceAI=T	BRCA1	0	0.15	0	0.15	0	0.01	-2	21	21	-40
NO	17	41215943	T	C	SpliceAI=C	BRCA1	0.09	0	0.09	0	0.05	0	25	2233	-52	2036		BRCA1 Exon 18 NM_007294.3 (n=28)	c.5100A>G	Variants that did not affect splicing (n=24)	BRCA1	NM_007294.3	NM_007294.3:c.5100A>G		17	41215943	.	T	C	SpliceAI=C|BRCA1|0.09|0.00|0.01|0.00|25|-17|-36|25	SpliceAI=C	BRCA1	0.09	0	0.09	0	0.01	0	25	-17	-36	25
NO	17	41215927	C	T	SpliceAI=T	BRCA1	0.06	0.01	0.06	0.01	0.03	0	41	-1	-36	-20		BRCA1 Exon 18 NM_007294.3 (n=28)	c.5116G>A	Variants that did not affect splicing (n=24)	BRCA1	NM_007294.3	NM_007294.3:c.5116G>A		17	41215927	.	C	T	SpliceAI=T|BRCA1|0.06|0.01|0.03|0.00|41|-1|-36|-20	SpliceAI=T	BRCA1	0.06	0.01	0.06	0.01	0.03	0	41	-1	-36	-20
NO	17	41215926	C	T	SpliceAI=T	BRCA1	0.03	0.01	0.02	0.01	0.03	0	42	0	-35	-19		BRCA1 Exon 18 NM_007294.3 (n=28)	c.5117G>A	Variants that did not affect splicing (n=24)	BRCA1	NM_007294.3	NM_007294.3:c.5117G>A		17	41215926	.	C	T	SpliceAI=T|BRCA1|0.02|0.01|0.03|0.00|42|0|-35|-19	SpliceAI=T	BRCA1	0.03	0.01	0.02	0.01	0.03	0	42	0	-35	-19
NO	17	41215926	C	G	SpliceAI=G	BRCA1	0.04	0.01	0.04	0.01	0.04	0	42	0	-35	-19		BRCA1 Exon 18 NM_007294.3 (n=28)	c.5117G>C	Variants that did not affect splicing (n=24)	BRCA1	NM_007294.3	NM_007294.3:c.5117G>C		17	41215926	.	C	G	SpliceAI=G|BRCA1|0.04|0.01|0.04|0.00|42|0|-35|-19	SpliceAI=G	BRCA1	0.04	0.01	0.04	0.01	0.04	0	42	0	-35	-19
NO	17	41215899	C	T	SpliceAI=T	BRCA1	0.11	0	0.11	0	0.07	0	69	2277	-8	5		BRCA1 Exon 18 NM_007294.3 (n=28)	c.5144G>A	Variants that did not affect splicing (n=24)	BRCA1	NM_007294.3	NM_007294.3:c.5144G>A		17	41215899	.	C	T	SpliceAI=T|BRCA1|0.01|0.00|0.07|0.00|27|-8|-8|5	SpliceAI=T	BRCA1	0.07	0	0.01	0	0.07	0	27	-8	-8	5
NO	13	32900637	G	T	SpliceAI=T	BRCA2	0.08	0.04	0.08	0.04	0.05	0	-1	8	113	-218		BRCA2 Exon 7 NM_000059.3 (n=34)	c.518G>T	Variants that did not affect splicing (n=23)	BRCA2	NM_000059.3	NM_000059.3:c.518G>T		13	32900637	.	G	T	SpliceAI=T|BRCA2|0.08|0.04|0.01|0.00|-1|8|43|-1	SpliceAI=T	BRCA2	0.08	0.04	0.08	0.04	0.01	0	-1	8	43	-1
NO	13	32900641	T	G	SpliceAI=G	BRCA2	0.02	0.03	0.02	0.03	0	0.02	4	-5	-612	109		BRCA2 Exon 7 NM_000059.3 (n=34)	c.522T>G	Variants that did not affect splicing (n=23)	BRCA2	NM_000059.3	NM_000059.3:c.522T>G		13	32900641	.	T	G	SpliceAI=G|BRCA2|0.02|0.03|0.00|0.00|4|-5|-5|39	SpliceAI=G	BRCA2	0.02	0.03	0.02	0.03	0	0	4	-5	-5	39
NO	13	32900651	A	C	SpliceAI=C	BRCA2	0.08	0	0.08	0	0.08	0	-15	653	99	-232		BRCA2 Exon 7 NM_000059.3 (n=34)	c.532A>C	Variants that did not affect splicing (n=23)	BRCA2	NM_000059.3	NM_000059.3:c.532A>C		13	32900651	.	A	C	SpliceAI=C|BRCA2|0.08|0.00|0.01|0.00|-15|17|29|-15	SpliceAI=C	BRCA2	0.08	0	0.08	0	0.01	0	-15	17	29	-15
NO	13	32900653	A	G	SpliceAI=G	BRCA2	0.06	0	0.06	0	0.04	0	-17	651	97	-244		BRCA2 Exon 7 NM_000059.3 (n=34)	c.534A>G	Variants that did not affect splicing (n=23)	BRCA2	NM_000059.3	NM_000059.3:c.534A>G		13	32900653	.	A	G	SpliceAI=G|BRCA2|0.06|0.00|0.01|0.00|-17|15|27|-17	SpliceAI=G	BRCA2	0.06	0	0.06	0	0.01	0	-17	15	27	-17
NO	13	32900658	T	C	SpliceAI=C	BRCA2	0.09	0	0.09	0	0.08	0	-22	646	92	-239		BRCA2 Exon 7 NM_000059.3 (n=34)	c.539T>C	Variants that did not affect splicing (n=23)	BRCA2	NM_000059.3	NM_000059.3:c.539T>C		13	32900658	.	T	C	SpliceAI=C|BRCA2|0.09|0.00|0.01|0.00|-22|10|22|-22	SpliceAI=C	BRCA2	0.09	0	0.09	0	0.01	0	-22	10	22	-22
NO	13	32900668	T	C	SpliceAI=C	BRCA2	0.06	0	0.06	0	0.05	0	-32	636	82	-249		BRCA2 Exon 7 NM_000059.3 (n=34)	c.549T>C	Variants that did not affect splicing (n=23)	BRCA2	NM_000059.3	NM_000059.3:c.549T>C		13	32900668	.	T	C	SpliceAI=C|BRCA2|0.06|0.00|0.00|0.00|-32|5|12|-32	SpliceAI=C	BRCA2	0.06	0	0.06	0	0	0	-32	5	12	-32
NO	13	32900670	T	C	SpliceAI=C	BRCA2	0.15	0	0.15	0	0.13	0	-34	634	80	-251		BRCA2 Exon 7 NM_000059.3 (n=34)	c.551T>C	Variants that did not affect splicing (n=23)	BRCA2	NM_000059.3	NM_000059.3:c.551T>C		13	32900670	.	T	C	SpliceAI=C|BRCA2|0.15|0.00|0.02|0.00|-34|-2|10|-34	SpliceAI=C	BRCA2	0.15	0	0.15	0	0.02	0	-34	-2	10	-34
NO	13	32900675	G	C	SpliceAI=C	BRCA2	0.04	0	0.04	0	0.03	0	-39	629	75	5		BRCA2 Exon 7 NM_000059.3 (n=34)	c.556G>C	Variants that did not affect splicing (n=23)	BRCA2	NM_000059.3	NM_000059.3:c.556G>C		13	32900675	.	G	C	SpliceAI=C|BRCA2|0.04|0.00|0.00|0.00|-39|-2|25|5	SpliceAI=C	BRCA2	0.04	0	0.04	0	0	0	-39	-2	25	5
NO	13	32900692	T	C	SpliceAI=C	BRCA2	0.02	0	0.02	0	0	0	-56	-47	58	-12		BRCA2 Exon 7 NM_000059.3 (n=34)	c.573T>C	Variants that did not affect splicing (n=23)	BRCA2	NM_000059.3	NM_000059.3:c.573T>C		13	32900692	.	T	C	SpliceAI=C|BRCA2|0.00|0.00|0.00|0.00|-24|-47|8|-12	SpliceAI=C	BRCA2	0	0	0	0	0	0	-24	-47	8	-12
NO	13	32900694	T	C	SpliceAI=C	BRCA2	0.1	0	0.1	0	0.1	0	-58	-283	56	-14		BRCA2 Exon 7 NM_000059.3 (n=34)	c.575T>C	Variants that did not affect splicing (n=23)	BRCA2	NM_000059.3	NM_000059.3:c.575T>C		13	32900694	.	T	C	SpliceAI=C|BRCA2|0.01|0.00|0.00|0.00|-49|13|-4|-14	SpliceAI=C	BRCA2	0.01	0	0.01	0	0	0	-49	13	-4	-14
NO	13	32900701	G	A	SpliceAI=A	BRCA2	0	0.02	0	0.01	0	0.02	2883	-56	-21	49		BRCA2 Exon 7 NM_000059.3 (n=34)	c.582G>A	Variants that did not affect splicing (n=23)	BRCA2	NM_000059.3	NM_000059.3:c.582G>A		13	32900701	.	G	A	SpliceAI=A|BRCA2|0.00|0.00|0.00|0.02|-33|-28|-21|49	SpliceAI=A	BRCA2	0	0.02	0	0	0	0.02	-33	-28	-21	49
NO	13	32900720	C	G	SpliceAI=G	BRCA2	0.01	0	0.01	0	0.01	0	-84	-1507	30	-40		BRCA2 Exon 7 NM_000059.3 (n=34)	c.601C>G	Variants that did not affect splicing (n=23)	BRCA2	NM_000059.3	NM_000059.3:c.601C>G		13	32900720	.	C	G	SpliceAI=G|BRCA2|0.00|0.00|0.01|0.00|1|31|30|-40	SpliceAI=G	BRCA2	0.01	0	0	0	0.01	0	1	31	30	-40
NO	13	32900721	C	G	SpliceAI=G	BRCA2	0.08	0	0.05	0	0.08	0	-85	-310	29	-41		BRCA2 Exon 7 NM_000059.3 (n=34)	c.602C>G	Variants that did not affect splicing (n=23)	BRCA2	NM_000059.3	NM_000059.3:c.602C>G		13	32900721	.	C	G	SpliceAI=G|BRCA2|0.00|0.00|0.08|0.00|-48|30|29|-41	SpliceAI=G	BRCA2	0.08	0	0	0	0.08	0	-48	30	29	-41
NO	13	32900738	A	G	SpliceAI=G	BRCA2	0.1	0	0.09	0	0.1	0	-102	-327	12	-58		BRCA2 Exon 7 NM_000059.3 (n=34)	c.619A>G	Variants that did not affect splicing (n=23)	BRCA2	NM_000059.3	NM_000059.3:c.619A>G		13	32900738	.	A	G	SpliceAI=G|BRCA2|0.00|0.00|0.10|0.00|12|2|12|-38	SpliceAI=G	BRCA2	0.1	0	0	0	0.1	0	12	2	12	-38
NO	13	32900742	T	G	SpliceAI=G	BRCA2	0.05	0	0.05	0	0.03	0	-106	-97	8	-62		BRCA2 Exon 7 NM_000059.3 (n=34)	c.623T>G	Variants that did not affect splicing (n=23)	BRCA2	NM_000059.3	NM_000059.3:c.623T>G		13	32900742	.	T	G	SpliceAI=G|BRCA2|0.00|0.00|0.03|0.00|19|9|8|-42	SpliceAI=G	BRCA2	0.03	0	0	0	0.03	0	19	9	8	-42
NO	13	32900744	C	T	SpliceAI=T	BRCA2	0	0.07	0	0.05	0	0.07	560	-108	2648	6		BRCA2 Exon 7 NM_000059.3 (n=34)	c.625C>T	Variants that did not affect splicing (n=23)	BRCA2	NM_000059.3	NM_000059.3:c.625C>T		13	32900744	.	C	T	SpliceAI=T|BRCA2|0.00|0.00|0.00|0.07|7|6|-44|6	SpliceAI=T	BRCA2	0	0.07	0	0	0	0.07	7	6	-44	6
NO	13	32900746	C	A	SpliceAI=A	BRCA2	0.04	0	0.04	0	0.02	0	-110	-531	4	-66		BRCA2 Exon 7 NM_000059.3 (n=34)	c.627C>A	Variants that did not affect splicing (n=23)	BRCA2	NM_000059.3	NM_000059.3:c.627C>A		13	32900746	.	C	A	SpliceAI=A|BRCA2|0.00|0.00|0.02|0.00|-31|5|4|-46	SpliceAI=A	BRCA2	0.02	0	0	0	0.02	0	-31	5	4	-46
NO	13	32900746	C	T	SpliceAI=T	BRCA2	0	0.03	0	0.02	0	0.03	-101	-110	-717	4		BRCA2 Exon 7 NM_000059.3 (n=34)	c.627C>T	Variants that did not affect splicing (n=23)	BRCA2	NM_000059.3	NM_000059.3:c.627C>T		13	32900746	.	C	T	SpliceAI=T|BRCA2|0.00|0.00|0.00|0.03|-12|4|-6|4	SpliceAI=T	BRCA2	0	0.03	0	0	0	0.03	-12	4	-6	4
NO	13	32937324	C	T	SpliceAI=T	BRCA2	0	0.01	0	0.01	0	0.01	730	-8	829	-494		BRCA2 Exon 18 NM_000059.3 (n=24)	c.7985C>T	Variants that did not affect splicing (n=14)	BRCA2	NM_000059.3	NM_000059.3:c.7985C>T		13	32937324	.	C	T	SpliceAI=T|BRCA2|0.00|0.01|0.00|0.00|13|-8|-8|37	SpliceAI=T	BRCA2	0	0.01	0	0.01	0	0	13	-8	-8	37
NO	13	32937358	A	G	SpliceAI=G	BRCA2	0.01	0.01	0.01	0.01	0.01	0.01	-42	2205	-528	795		BRCA2 Exon 18 NM_000059.3 (n=24)	c.8019A>G	Variants that did not affect splicing (n=14)	BRCA2	NM_000059.3	NM_000059.3:c.8019A>G		13	32937358	.	A	G	SpliceAI=G|BRCA2|0.01|0.00|0.00|0.00|-42|4|39|3	SpliceAI=G	BRCA2	0.01	0	0.01	0	0	0	-42	4	39	3
NO	13	32937366	T	C	SpliceAI=C	BRCA2	0.01	0	0.01	0	0	0	-50	688	-536	787		BRCA2 Exon 18 NM_000059.3 (n=24)	c.8027T>C	Variants that did not affect splicing (n=14)	BRCA2	NM_000059.3	NM_000059.3:c.8027T>C		13	32937366	.	T	C	SpliceAI=C|BRCA2|0.01|0.00|0.00|0.00|-50|-9|-5|-6	SpliceAI=C	BRCA2	0.01	0	0.01	0	0	0	-50	-9	-5	-6
NO	13	32937366	T	A	SpliceAI=A	BRCA2	0	0.01	0	0	0	0.01	688	-50	787	-536		BRCA2 Exon 18 NM_000059.3 (n=24)	c.8027T>A	Variants that did not affect splicing (n=14)	BRCA2	NM_000059.3	NM_000059.3:c.8027T>A		13	32937366	.	T	A	SpliceAI=A|BRCA2|0.00|0.00|0.00|0.00|2|-50|1|25	SpliceAI=A	BRCA2	0	0	0	0	0	0	2	-50	1	25
NO	13	32937378	A	G	SpliceAI=G	BRCA2	0	0.01	0	0.01	0	0	129	-62	-17	292		BRCA2 Exon 18 NM_000059.3 (n=24)	c.8039A>G	Variants that did not affect splicing (n=14)	BRCA2	NM_000059.3	NM_000059.3:c.8039A>G		13	32937378	.	A	G	SpliceAI=G|BRCA2|0.00|0.00|0.00|0.00|-16|-41|-17|28	SpliceAI=G	BRCA2	0	0	0	0	0	0	-16	-41	-17	28
NO	13	32937381	C	G	SpliceAI=G	BRCA2	0	0.01	0	0.01	0	0.01	126	-65	-21	-551		BRCA2 Exon 18 NM_000059.3 (n=24)	c.8042C>G	Variants that did not affect splicing (n=14)	BRCA2	NM_000059.3	NM_000059.3:c.8042C>G		13	32937381	.	C	G	SpliceAI=G|BRCA2|0.00|0.00|0.00|0.00|1|3|-21|16	SpliceAI=G	BRCA2	0	0	0	0	0	0	1	3	-21	16
NO	13	32937423	C	T	SpliceAI=T	BRCA2	0	0	0	0	0	0	84	-107	-744	-593		BRCA2 Exon 18 NM_000059.3 (n=24)	c.8084C>T	Variants that did not affect splicing (n=14)	BRCA2	NM_000059.3	NM_000059.3:c.8084C>T		13	32937423	.	C	T	SpliceAI=T|BRCA2|0.00|0.00|0.00|0.00|31|3|-26|13	SpliceAI=T	BRCA2	0	0	0	0	0	0	31	3	-26	13
NO	13	32937450	C	T	SpliceAI=T	BRCA2	0	0.01	0	0	0	0.01	57	-790	-53	-620		BRCA2 Exon 18 NM_000059.3 (n=24)	c.8111C>T	Variants that did not affect splicing (n=14)	BRCA2	NM_000059.3	NM_000059.3:c.8111C>T		13	32937450	.	C	T	SpliceAI=T|BRCA2|0.00|0.00|0.00|0.00|19|4|-14|14	SpliceAI=T	BRCA2	0	0	0	0	0	0	19	4	-14	14
NO	13	32937488	G	T	SpliceAI=T	BRCA2	0.03	0	0.03	0	0	0	19	-172	744	182		BRCA2 Exon 18 NM_000059.3 (n=24)	c.8149G>T	Variants that did not affect splicing (n=14)	BRCA2	NM_000059.3	NM_000059.3:c.8149G>T		13	32937488	.	G	T	SpliceAI=T|BRCA2|0.03|0.00|0.00|0.00|19|-34|-15|25	SpliceAI=T	BRCA2	0.03	0	0.03	0	0	0	19	-34	-15	25
NO	13	32937504	C	G	SpliceAI=G	BRCA2	0	0.02	0	0.01	0	0.02	48	-188	649	166		BRCA2 Exon 18 NM_000059.3 (n=24)	c.8165C>G	Variants that did not affect splicing (n=14)	BRCA2	NM_000059.3	NM_000059.3:c.8165C>G		13	32937504	.	C	G	SpliceAI=G|BRCA2|0.00|0.01|0.00|0.00|48|3|-40|9	SpliceAI=G	BRCA2	0	0.01	0	0.01	0	0	48	3	-40	9
NO	13	32937530	C	T	SpliceAI=T	BRCA2	0	0.03	0	0.02	0	0.03	22	-214	-17	140		BRCA2 Exon 18 NM_000059.3 (n=24)	c.8191C>T	Variants that did not affect splicing (n=14)	BRCA2	NM_000059.3	NM_000059.3:c.8191C>T		13	32937530	.	C	T	SpliceAI=T|BRCA2|0.00|0.01|0.00|0.00|22|-23|-17|47	SpliceAI=T	BRCA2	0	0.01	0	0.01	0	0	22	-23	-17	47
NO	7	117188709	A	C	SpliceAI=C	CFTR	0.04	0	0.02	0	0.04	0	2882	104	163	-3011		CFTR Exon 9 NM_000492.3 (n=44)	c.1224A>C	Variants that did not affect splicing (n=10)	CFTR	NM_000492.3	NM_000492.3:c.1224A>C		7	117188709	.	A	C	SpliceAI=C|CFTR|0.01|0.00|0.00|0.00|-14|33|46|-40	SpliceAI=C	CFTR	0.01	0	0.01	0	0	0	-14	33	46	-40
NO	7	117188737	A	G	SpliceAI=G	CFTR	0.04	0	0.02	0	0.04	0	2854	29	135	1214		CFTR Exon 9 NM_000492.3 (n=44)	c.1252A>G	Variants that did not affect splicing (n=10)	CFTR	NM_000492.3	NM_000492.3:c.1252A>G		7	117188737	.	A	G	SpliceAI=G|CFTR|0.01|0.00|0.00|0.00|-42|29|18|-42	SpliceAI=G	CFTR	0.01	0	0.01	0	0	0	-42	29	18	-42
NO	7	117188766	C	A	SpliceAI=A	CFTR	0	0.03	0	0.01	0	0.03	12	2825	1185	106		CFTR Exon 9 NM_000492.3 (n=44)	c.1281C>A	Variants that did not affect splicing (n=10)	CFTR	NM_000492.3	NM_000492.3:c.1281C>A		7	117188766	.	C	A	SpliceAI=A|CFTR|0.00|0.00|0.00|0.00|12|0|0|-11	SpliceAI=A	CFTR	0	0	0	0	0	0	12	0	0	-11
NO	7	117188812	G	T	SpliceAI=T	CFTR	0	0.1	0	0.06	0	0.1	19	2779	-57	60		CFTR Exon 9 NM_000492.3 (n=44)	c.1327G>T	Variants that did not affect splicing (n=10)	CFTR	NM_000492.3	NM_000492.3:c.1327G>T		7	117188812	.	G	T	SpliceAI=T|CFTR|0.00|0.01|0.00|0.00|19|1|-18|1	SpliceAI=T	CFTR	0	0.01	0	0.01	0	0	19	1	-18	1
NO	7	117188812	G	A	SpliceAI=A	CFTR	0	0.06	0	0.03	0	0.06	19	2779	-57	60		CFTR Exon 9 NM_000492.3 (n=44)	c.1327G>A	Variants that did not affect splicing (n=10)	CFTR	NM_000492.3	NM_000492.3:c.1327G>A		7	117188812	.	G	A	SpliceAI=A|CFTR|0.00|0.01|0.00|0.00|19|1|-36|1	SpliceAI=A	CFTR	0	0.01	0	0.01	0	0	19	1	-36	1
NO	7	117188844	G	C	SpliceAI=C	CFTR	0.02	0	0.02	0	0.02	0	2747	-31	28	-89		CFTR Exon 9 NM_000492.3 (n=44)	c.1359G>C	Variants that did not affect splicing (n=10)	CFTR	NM_000492.3	NM_000492.3:c.1359G>C		7	117188844	.	G	C	SpliceAI=C|CFTR|0.00|0.00|0.02|0.00|-7|-31|28|-50	SpliceAI=C	CFTR	0.02	0	0	0	0.02	0	-7	-31	28	-50
NO	7	117188845	T	C	SpliceAI=C	CFTR	0.03	0	0.02	0	0.03	0	2746	97	27	-90		CFTR Exon 9 NM_000492.3 (n=44)	c.1360T>C	Variants that did not affect splicing (n=10)	CFTR	NM_000492.3	NM_000492.3:c.1360T>C		7	117188845	.	T	C	SpliceAI=C|CFTR|0.00|0.00|0.03|0.00|-32|32|27|31	SpliceAI=C	CFTR	0.03	0	0	0	0.03	0	-32	32	27	31
NO	7	117188845	T	A	SpliceAI=A	CFTR	0.02	0	0.02	0	0.02	0	2746	-14	27	-90		CFTR Exon 9 NM_000492.3 (n=44)	c.1360T>A	Variants that did not affect splicing (n=10)	CFTR	NM_000492.3	NM_000492.3:c.1360T>A		7	117188845	.	T	A	SpliceAI=A|CFTR|0.00|0.00|0.02|0.00|-32|-14|27|31	SpliceAI=A	CFTR	0.02	0	0	0	0.02	0	-32	-14	27	31
NO	7	117188847	G	C	SpliceAI=C	CFTR	0.03	0	0.02	0	0.03	0	2744	95	25	-92		CFTR Exon 9 NM_000492.3 (n=44)	c.1362G>C	Variants that did not affect splicing (n=10)	CFTR	NM_000492.3	NM_000492.3:c.1362G>C		7	117188847	.	G	C	SpliceAI=C|CFTR|0.00|0.00|0.03|0.00|-34|30|25|34	SpliceAI=C	CFTR	0.03	0	0	0	0.03	0	-34	30	25	34
NO	7	117188851	G	T	SpliceAI=T	CFTR	0	0.04	0	0	0	0.04	2922	2740	3869	21		CFTR Exon 9 NM_000492.3 (n=44)	c.1366G>T	Variants that did not affect splicing (n=10)	CFTR	NM_000492.3	NM_000492.3:c.1366G>T		7	117188851	.	G	T	SpliceAI=T|CFTR|0.00|0.00|0.00|0.04|22|-38|25|21	SpliceAI=T	CFTR	0	0.04	0	0	0	0.04	22	-38	25	21
NO	7	117188714	A	G	SpliceAI=G	CFTR	0.01	0.04	0.01	0.02	0	0.04	52	2877	1237	158		CFTR Exon 9 NM_000492.3 (n=44)	c.1229A>G	Variants that did not affect splicing (n=10)	CFTR	NM_000492.3	NM_000492.3:c.1229A>G		7	117188714	.	A	G	SpliceAI=G|CFTR|0.00|0.01|0.00|0.00|6|-19|0|41	SpliceAI=G	CFTR	0	0.01	0	0.01	0	0	6	-19	0	41
NO	7	117188839	C	A	SpliceAI=A	CFTR	0	0.04	0	0.01	0	0.04	103	-144	-84	33		CFTR Exon 9 NM_000492.3 (n=44)	c.1354C>A	Variants that did not affect splicing (n=10)	CFTR	NM_000492.3	NM_000492.3:c.1354C>A		7	117188839	.	C	A	SpliceAI=A|CFTR|0.00|0.00|0.00|0.04|-4|-26|-45|33	SpliceAI=A	CFTR	0	0.04	0	0	0	0.04	-4	-26	-45	33
NO	7	117188839	C	G	SpliceAI=G	CFTR	0.01	0.01	0.01	0	0	0.01	2752	-144	-84	33		CFTR Exon 9 NM_000492.3 (n=44)	c.1354C>G	Variants that did not affect splicing (n=10)	CFTR	NM_000492.3	NM_000492.3:c.1354C>G		7	117188839	.	C	G	SpliceAI=G|CFTR|0.00|0.00|0.00|0.01|-26|3|37|33	SpliceAI=G	CFTR	0	0.01	0	0	0	0.01	-26	3	37	33
NO	7	117188840	A	C	SpliceAI=C	CFTR	0.06	0	0.02	0	0.06	0	2751	102	32	-85		CFTR Exon 9 NM_000492.3 (n=44)	c.1355A>C	Variants that did not affect splicing (n=10)	CFTR	NM_000492.3	NM_000492.3:c.1355A>C		7	117188840	.	A	C	SpliceAI=C|CFTR|0.01|0.00|0.06|0.00|-27|2|32|-46	SpliceAI=C	CFTR	0.06	0	0.01	0	0.06	0	-27	2	32	-46
NO	7	117188840	A	G	SpliceAI=G	CFTR	0.03	0	0.02	0	0.03	0	2751	1606	32	-3142		CFTR Exon 9 NM_000492.3 (n=44)	c.1355A>G	Variants that did not affect splicing (n=10)	CFTR	NM_000492.3	NM_000492.3:c.1355A>G		7	117188840	.	A	G	SpliceAI=G|CFTR|0.00|0.00|0.03|0.00|-27|2|32|40	SpliceAI=G	CFTR	0.03	0	0	0	0.03	0	-27	2	32	40
NO	7	117188840	A	T	SpliceAI=T	CFTR	0.04	0	0.01	0	0.04	0	2751	1606	32	-992		CFTR Exon 9 NM_000492.3 (n=44)	c.1355A>T	Variants that did not affect splicing (n=10)	CFTR	NM_000492.3	NM_000492.3:c.1355A>T		7	117188840	.	A	T	SpliceAI=T|CFTR|0.00|0.00|0.04|0.00|-27|2|32|40	SpliceAI=T	CFTR	0.04	0	0	0	0.04	0	-27	2	32	40
NO	7	117188841	G	T	SpliceAI=T	CFTR	0.01	0	0	0	0.01	0	-28	2750	31	2820		CFTR Exon 9 NM_000492.3 (n=44)	c.1356G>T	Variants that did not affect splicing (n=10)	CFTR	NM_000492.3	NM_000492.3:c.1356G>T		7	117188841	.	G	T	SpliceAI=T|CFTR|0.00|0.00|0.01|0.00|-28|1|31|39	SpliceAI=T	CFTR	0.01	0	0	0	0.01	0	-28	1	31	39
NO	7	117188841	G	C	SpliceAI=C	CFTR	0.05	0	0.02	0	0.05	0	2750	1605	31	-86		CFTR Exon 9 NM_000492.3 (n=44)	c.1356G>C	Variants that did not affect splicing (n=10)	CFTR	NM_000492.3	NM_000492.3:c.1356G>C		7	117188841	.	G	C	SpliceAI=C|CFTR|0.00|0.00|0.05|0.00|-28|1|31|-47	SpliceAI=C	CFTR	0.05	0	0	0	0.05	0	-28	1	31	-47
NO	7	117188842	T	C	SpliceAI=C	CFTR	0.06	0	0.03	0	0.06	0	2749	100	30	-87		CFTR Exon 9 NM_000492.3 (n=44)	c.1357T>C	Variants that did not affect splicing (n=10)	CFTR	NM_000492.3	NM_000492.3:c.1357T>C		7	117188842	.	T	C	SpliceAI=C|CFTR|0.01|0.00|0.06|0.00|-29|35|30|-48	SpliceAI=C	CFTR	0.06	0	0.01	0	0.06	0	-29	35	30	-48
NO	7	117188842	T	A	SpliceAI=A	CFTR	0.04	0	0.03	0	0.04	0	2749	100	30	-87		CFTR Exon 9 NM_000492.3 (n=44)	c.1357T>A	Variants that did not affect splicing (n=10)	CFTR	NM_000492.3	NM_000492.3:c.1357T>A		7	117188842	.	T	A	SpliceAI=A|CFTR|0.00|0.00|0.04|0.00|-29|35|30|-48	SpliceAI=A	CFTR	0.04	0	0	0	0.04	0	-29	35	30	-48
NO	7	117188843	T	C	SpliceAI=C	CFTR	0.05	0	0.02	0	0.05	0	2748	99	29	-88		CFTR Exon 9 NM_000492.3 (n=44)	c.1358T>C	Variants that did not affect splicing (n=10)	CFTR	NM_000492.3	NM_000492.3:c.1358T>C		7	117188843	.	T	C	SpliceAI=C|CFTR|0.01|0.00|0.05|0.00|-30|34|29|-49	SpliceAI=C	CFTR	0.05	0	0.01	0	0.05	0	-30	34	29	-49
NO	7	117230456	T	A	SpliceAI=A	CFTR	0.04	0.03	0.02	0.03	0.04	0	-44	7	37	-77		CFTR Exon 12 NM_000492.3 (n=41)	c.1729T>A	Variants that did not affect splicing (n=19)	CFTR	NM_000492.3	NM_000492.3:c.1729T>A		7	117230456	.	T	A	SpliceAI=A|CFTR|0.02|0.03|0.04|0.00|-44|7|37|7	SpliceAI=A	CFTR	0.04	0.03	0.02	0.03	0.04	0	-44	7	37	7
NO	7	117230418	A	G	SpliceAI=G	CFTR	0.01	0.05	0.01	0.05	0	0.04	-9	-6	-3041	75		CFTR Exon 12 NM_000492.3 (n=41)	c.1691A>G	Variants that did not affect splicing (n=19)	CFTR	NM_000492.3	NM_000492.3:c.1691A>G		7	117230418	.	A	G	SpliceAI=G|CFTR|0.01|0.05|0.00|0.00|-9|-6|1|-39	SpliceAI=G	CFTR	0.01	0.05	0.01	0.05	0	0	-9	-6	1	-39
NO	7	117230419	A	G	SpliceAI=G	CFTR	0.09	0.03	0.05	0.03	0.09	0	-12	-7	74	-40		CFTR Exon 12 NM_000492.3 (n=41)	c.1692A>G	Variants that did not affect splicing (n=19)	CFTR	NM_000492.3	NM_000492.3:c.1692A>G		7	117230419	.	A	G	SpliceAI=G|CFTR|0.05|0.03|0.00|0.00|-12|-7|-7|-40	SpliceAI=G	CFTR	0.05	0.03	0.05	0.03	0	0	-12	-7	-7	-40
NO	7	117230422	T	A	SpliceAI=A	CFTR	0.16	0.02	0.16	0.02	0.09	0	-10	41	71	-43		CFTR Exon 12 NM_000492.3 (n=41)	c.1695T>A	Variants that did not affect splicing (n=19)	CFTR	NM_000492.3	NM_000492.3:c.1695T>A		7	117230422	.	T	A	SpliceAI=A|CFTR|0.16|0.02|0.00|0.00|-10|41|2|-43	SpliceAI=A	CFTR	0.16	0.02	0.16	0.02	0	0	-10	41	2	-43
NO	7	117230422	T	C	SpliceAI=C	CFTR	0.08	0.01	0.08	0.01	0.07	0	-10	41	71	1400		CFTR Exon 12 NM_000492.3 (n=41)	c.1695T>C	Variants that did not affect splicing (n=19)	CFTR	NM_000492.3	NM_000492.3:c.1695T>C		7	117230422	.	T	C	SpliceAI=C|CFTR|0.08|0.01|0.00|0.00|-10|41|-10|-43	SpliceAI=C	CFTR	0.08	0.01	0.08	0.01	0	0	-10	41	-10	-43
NO	7	117230422	T	G	SpliceAI=G	CFTR	0.01	0.06	0.01	0.06	0	0.04	-950	-10	-43	71		CFTR Exon 12 NM_000492.3 (n=41)	c.1695T>G	Variants that did not affect splicing (n=19)	CFTR	NM_000492.3	NM_000492.3:c.1695T>G		7	117230422	.	T	G	SpliceAI=G|CFTR|0.00|0.06|0.00|0.00|1|-10|-43|-10	SpliceAI=G	CFTR	0	0.06	0	0.06	0	0	1	-10	-43	-10
NO	7	117230425	T	C	SpliceAI=C	CFTR	0.13	0.02	0.13	0.02	0.1	0	-13	38	68	-46		CFTR Exon 12 NM_000492.3 (n=41)	c.1698T>C	Variants that did not affect splicing (n=19)	CFTR	NM_000492.3	NM_000492.3:c.1698T>C		7	117230425	.	T	C	SpliceAI=C|CFTR|0.13|0.02|0.00|0.00|-13|38|-13|-46	SpliceAI=C	CFTR	0.13	0.02	0.13	0.02	0	0	-13	38	-13	-46
NO	7	117230425	T	G	SpliceAI=G	CFTR	0.22	0.03	0.22	0.03	0.12	0	-13	38	68	-46		CFTR Exon 12 NM_000492.3 (n=41)	c.1698T>G	Variants that did not affect splicing (n=19)	CFTR	NM_000492.3	NM_000492.3:c.1698T>G		7	117230425	.	T	G	SpliceAI=G|CFTR|0.22|0.03|0.00|0.00|-13|38|-13|-46	SpliceAI=G	CFTR	0.22	0.03	0.22	0.03	0	0	-13	38	-13	-46
NO	7	117230428	T	C	SpliceAI=C	CFTR	0.13	0.01	0.13	0.01	0.09	0	-16	35	65	-49		CFTR Exon 12 NM_000492.3 (n=41)	c.1701T>C	Variants that did not affect splicing (n=19)	CFTR	NM_000492.3	NM_000492.3:c.1701T>C		7	117230428	.	T	C	SpliceAI=C|CFTR|0.13|0.01|0.00|0.00|-16|35|2|-49	SpliceAI=C	CFTR	0.13	0.01	0.13	0.01	0	0	-16	35	2	-49
NO	7	117230434	T	C	SpliceAI=C	CFTR	0.07	0	0.07	0	0.06	0	-22	8	59	8		CFTR Exon 12 NM_000492.3 (n=41)	c.1707T>C	Variants that did not affect splicing (n=19)	CFTR	NM_000492.3	NM_000492.3:c.1707T>C		7	117230434	.	T	C	SpliceAI=C|CFTR|0.07|0.00|0.00|0.00|-22|8|29|8	SpliceAI=C	CFTR	0.07	0	0.07	0	0	0	-22	8	29	8
NO	7	117230440	A	G	SpliceAI=G	CFTR	0.35	0.02	0.35	0.02	0.13	0	-28	-968	53	-61		CFTR Exon 12 NM_000492.3 (n=41)	c.1713A>G	Variants that did not affect splicing (n=19)	CFTR	NM_000492.3	NM_000492.3:c.1713A>G		7	117230440	.	A	G	SpliceAI=G|CFTR|0.35|0.01|0.00|0.00|-28|2|-28|-33	SpliceAI=G	CFTR	0.35	0.01	0.35	0.01	0	0	-28	2	-28	-33
NO	7	117230443	C	T	SpliceAI=T	CFTR	0.02	0.1	0.02	0.1	0	0.09	20	-31	-64	50		CFTR Exon 12 NM_000492.3 (n=41)	c.1716C>T	Variants that did not affect splicing (n=19)	CFTR	NM_000492.3	NM_000492.3:c.1716C>T		7	117230443	.	C	T	SpliceAI=T|CFTR|0.02|0.10|0.00|0.09|20|-31|-36|50	SpliceAI=T	CFTR	0.02	0.1	0.02	0.1	0	0.09	20	-31	-36	50
NO	7	117230446	T	A	SpliceAI=A	CFTR	0.04	0.05	0.04	0.05	0.04	0	-34	17	47	-67		CFTR Exon 12 NM_000492.3 (n=41)	c.1719T>A	Variants that did not affect splicing (n=19)	CFTR	NM_000492.3	NM_000492.3:c.1719T>A		7	117230446	.	T	A	SpliceAI=A|CFTR|0.04|0.05|0.04|0.00|-34|17|47|-4	SpliceAI=A	CFTR	0.04	0.05	0.04	0.05	0.04	0	-34	17	47	-4
NO	7	117230446	T	G	SpliceAI=G	CFTR	0.16	0.05	0.16	0.05	0.11	0	-34	17	47	-67		CFTR Exon 12 NM_000492.3 (n=41)	c.1719T>G	Variants that did not affect splicing (n=19)	CFTR	NM_000492.3	NM_000492.3:c.1719T>G		7	117230446	.	T	G	SpliceAI=G|CFTR|0.16|0.05|0.11|0.00|-34|17|47|-4	SpliceAI=G	CFTR	0.16	0.05	0.16	0.05	0.11	0	-34	17	47	-4
NO	7	117230449	T	A	SpliceAI=A	CFTR	0.11	0.04	0.11	0.04	0.1	0	-37	14	44	-70		CFTR Exon 12 NM_000492.3 (n=41)	c.1722T>A	Variants that did not affect splicing (n=19)	CFTR	NM_000492.3	NM_000492.3:c.1722T>A		7	117230449	.	T	A	SpliceAI=A|CFTR|0.11|0.04|0.10|0.00|-37|14|44|14	SpliceAI=A	CFTR	0.11	0.04	0.11	0.04	0.1	0	-37	14	44	14
NO	7	117230449	T	C	SpliceAI=C	CFTR	0.02	0.03	0.01	0.03	0.02	0	1734	14	44	-70		CFTR Exon 12 NM_000492.3 (n=41)	c.1722T>C	Variants that did not affect splicing (n=19)	CFTR	NM_000492.3	NM_000492.3:c.1722T>C		7	117230449	.	T	C	SpliceAI=C|CFTR|0.01|0.03|0.02|0.00|-37|14|44|-7	SpliceAI=C	CFTR	0.02	0.03	0.01	0.03	0.02	0	-37	14	44	-7
NO	7	117230449	T	G	SpliceAI=G	CFTR	0.19	0.04	0.19	0.04	0.12	0	-37	14	44	-70		CFTR Exon 12 NM_000492.3 (n=41)	c.1722T>G	Variants that did not affect splicing (n=19)	CFTR	NM_000492.3	NM_000492.3:c.1722T>G		7	117230449	.	T	G	SpliceAI=G|CFTR|0.19|0.04|0.12|0.00|-37|14|44|-42	SpliceAI=G	CFTR	0.19	0.04	0.19	0.04	0.12	0	-37	14	44	-42
NO	7	117230457	A	T	SpliceAI=T	CFTR	0.28	0.07	0.28	0.07	0	0.07	6	-50	-78	36		CFTR Exon 12 NM_000492.3 (n=41)	c.1730A>T	Variants that did not affect splicing (n=19)	CFTR	NM_000492.3	NM_000492.3:c.1730A>T		7	117230457	.	A	T	SpliceAI=T|CFTR|0.28|0.07|0.00|0.07|6|-50|6|36	SpliceAI=T	CFTR	0.28	0.07	0.28	0.07	0	0.07	6	-50	6	36
NO	7	117230457	A	G	SpliceAI=G	CFTR	0.06	0.01	0.06	0.01	0.03	0	-45	6	36	-78		CFTR Exon 12 NM_000492.3 (n=41)	c.1730A>G	Variants that did not affect splicing (n=19)	CFTR	NM_000492.3	NM_000492.3:c.1730A>G		7	117230457	.	A	G	SpliceAI=G|CFTR|0.06|0.01|0.03|0.00|-45|6|36|-50	SpliceAI=G	CFTR	0.06	0.01	0.06	0.01	0.03	0	-45	6	36	-50
NO	X	138630609	G	C	SpliceAI=C	F9	0	0.05	0	0.04	0	0.05	-653	-87	-1016	41		FIX Exon 5 NM_000133.3 (n=17)	c.479G>C	Variants that did not affect splicing (n=4)	FIX	NM_000133.3	NM_000133.3:c.479G>C		X	138630609	.	G	C	SpliceAI=C|F9|0.00|0.00|0.00|0.05|41|-22|-2|41	SpliceAI=C	F9	0	0.05	0	0	0	0.05	41	-22	-2	41
NO	X	138630557	C	G	SpliceAI=G	F9	0.12	0	0.11	0	0.12	0	-35	-1093	93	2862		FIX Exon 5 NM_000133.3 (n=17)	c.427C>G	Variants that did not affect splicing (n=4)	FIX	NM_000133.3	NM_000133.3:c.427C>G		X	138630557	.	C	G	SpliceAI=G|F9|0.11|0.00|0.00|0.00|-35|17|29|-27	SpliceAI=G	F9	0.11	0	0.11	0	0	0	-35	17	29	-27
NO	X	138630557	C	A	SpliceAI=A	F9	0.15	0	0.15	0	0.12	0	-35	-1093	93	2862		FIX Exon 5 NM_000133.3 (n=17)	c.427C>A	Variants that did not affect splicing (n=4)	FIX	NM_000133.3	NM_000133.3:c.427C>A		X	138630557	.	C	A	SpliceAI=A|F9|0.15|0.00|0.00|0.00|-35|3|29|-6	SpliceAI=A	F9	0.15	0	0.15	0	0	0	-35	3	29	-6
NO	X	138630635	T	C	SpliceAI=C	F9	0	0.07	0	0.06	0	0.07	-1171	-113	2784	15		FIX Exon 5 NM_000133.3 (n=17)	c.505T>C	Variants that did not affect splicing (n=4)	FIX	NM_000133.3	NM_000133.3:c.505T>C		X	138630635	.	T	C	SpliceAI=C|F9|0.00|0.00|0.00|0.07|13|-11|3|15	SpliceAI=C	F9	0	0.07	0	0	0	0.07	13	-11	3	15
NO	10	90770519	C	G	SpliceAI=G	FAS	0.08	0	0.08	0	0.06	0	-9	294	53	1290		FAS Exon 6 NM_000043.4 (n=171)	c.515C>G	Variants that did not affect splicing (n=68)	FAS	NM_000043.4	NM_000043.4:c.515C>G		10	90770519	.	C	G	SpliceAI=G|FAS|0.08|0.00|0.00|0.00|-9|42|-1|-9	SpliceAI=G	FAS	0.08	0	0.08	0	0	0	-9	42	-1	-9
NO	10	90770519	C	T	SpliceAI=T	FAS	0	0.06	0	0.06	0	0.06	931	-9	2415	53		FAS Exon 6 NM_000043.4 (n=171)	c.515C>T	Variants that did not affect splicing (n=68)	FAS	NM_000043.4	NM_000043.4:c.515C>T		10	90770519	.	C	T	SpliceAI=T|FAS|0.00|0.06|0.00|0.00|-2|-9|9|42	SpliceAI=T	FAS	0	0.06	0	0.06	0	0	-2	-9	9	42
NO	10	90770520	T	A	SpliceAI=A	FAS	0.21	0	0.11	0	0.21	0	-10	52	52	-609		FAS Exon 6 NM_000043.4 (n=171)	c.516T>A	Variants that did not affect splicing (n=68)	FAS	NM_000043.4	NM_000043.4:c.516T>A		10	90770520	.	T	A	SpliceAI=A|FAS|0.11|0.00|0.00|0.00|-10|41|8|41	SpliceAI=A	FAS	0.11	0	0.11	0	0	0	-10	41	8	41
NO	10	90770521	A	T	SpliceAI=T	FAS	0.08	0	0.06	0	0.08	0	-11	1235	51	1288		FAS Exon 6 NM_000043.4 (n=171)	c.517A>T	Variants that did not affect splicing (n=68)	FAS	NM_000043.4	NM_000043.4:c.517A>T		10	90770521	.	A	T	SpliceAI=T|FAS|0.06|0.00|0.00|0.00|-11|40|7|40	SpliceAI=T	FAS	0.06	0	0.06	0	0	0	-11	40	7	40
NO	10	90770524	T	A	SpliceAI=A	FAS	0.09	0	0.08	0	0.09	0	-14	881	48	2600		FAS Exon 6 NM_000043.4 (n=171)	c.520T>A	Variants that did not affect splicing (n=68)	FAS	NM_000043.4	NM_000043.4:c.520T>A		10	90770524	.	T	A	SpliceAI=A|FAS|0.08|0.00|0.09|0.00|-14|48|48|-14	SpliceAI=A	FAS	0.09	0	0.08	0	0.09	0	-14	48	48	-14
NO	10	90770524	T	G	SpliceAI=G	FAS	0.15	0	0.14	0	0.15	0	-14	48	48	2600		FAS Exon 6 NM_000043.4 (n=171)	c.520T>G	Variants that did not affect splicing (n=68)	FAS	NM_000043.4	NM_000043.4:c.520T>G		10	90770524	.	T	G	SpliceAI=G|FAS|0.14|0.00|0.15|0.00|-14|48|48|4	SpliceAI=G	FAS	0.15	0	0.14	0	0.15	0	-14	48	48	4
NO	10	90770525	T	G	SpliceAI=G	FAS	0.04	0	0.04	0	0.04	0	-15	1431	47	1284		FAS Exon 6 NM_000043.4 (n=171)	c.521T>G	Variants that did not affect splicing (n=68)	FAS	NM_000043.4	NM_000043.4:c.521T>G		10	90770525	.	T	G	SpliceAI=G|FAS|0.04|0.00|0.04|0.00|-15|3|47|3	SpliceAI=G	FAS	0.04	0	0.04	0	0.04	0	-15	3	47	3
NO	10	90770526	G	C	SpliceAI=C	FAS	0.26	0	0.21	0	0.26	0	-16	46	46	-169		FAS Exon 6 NM_000043.4 (n=171)	c.522G>C	Variants that did not affect splicing (n=68)	FAS	NM_000043.4	NM_000043.4:c.522G>C		10	90770526	.	G	C	SpliceAI=C|FAS|0.21|0.00|0.26|0.00|-16|46|46|-16	SpliceAI=C	FAS	0.26	0	0.21	0	0.26	0	-16	46	46	-16
NO	10	90770526	G	T	SpliceAI=T	FAS	0.01	0.01	0.01	0.01	0.01	0	-16	924	46	1312		FAS Exon 6 NM_000043.4 (n=171)	c.522G>T	Variants that did not affect splicing (n=68)	FAS	NM_000043.4	NM_000043.4:c.522G>T		10	90770526	.	G	T	SpliceAI=T|FAS|0.01|0.00|0.01|0.00|-16|-9|46|2	SpliceAI=T	FAS	0.01	0	0.01	0	0.01	0	-16	-9	46	2
NO	10	90770528	G	C	SpliceAI=C	FAS	0.24	0	0.19	0	0.24	0	-18	3329	44	2596		FAS Exon 6 NM_000043.4 (n=171)	c.524G>C	Variants that did not affect splicing (n=68)	FAS	NM_000043.4	NM_000043.4:c.524G>C		10	90770528	.	G	C	SpliceAI=C|FAS|0.19|0.00|0.24|0.00|-18|44|44|0	SpliceAI=C	FAS	0.24	0	0.19	0	0.24	0	-18	44	44	0
NO	10	90770528	G	T	SpliceAI=T	FAS	0.12	0	0.1	0	0.12	0	-18	922	44	2596		FAS Exon 6 NM_000043.4 (n=171)	c.524G>T	Variants that did not affect splicing (n=68)	FAS	NM_000043.4	NM_000043.4:c.524G>T		10	90770528	.	G	T	SpliceAI=T|FAS|0.10|0.00|0.12|0.00|-18|0|44|0	SpliceAI=T	FAS	0.12	0	0.1	0	0.12	0	-18	0	44	0
NO	10	90770529	G	A	SpliceAI=A	FAS	0.22	0	0.17	0	0.22	0	-19	43	43	-172		FAS Exon 6 NM_000043.4 (n=171)	c.525G>A	Variants that did not affect splicing (n=68)	FAS	NM_000043.4	NM_000043.4:c.525G>A		10	90770529	.	G	A	SpliceAI=A|FAS|0.17|0.00|0.22|0.00|-19|43|43|-1	SpliceAI=A	FAS	0.22	0	0.17	0	0.22	0	-19	43	43	-1
NO	10	90770529	G	C	SpliceAI=C	FAS	0.15	0	0.11	0	0.15	0	-19	872	43	1280		FAS Exon 6 NM_000043.4 (n=171)	c.525G>C	Variants that did not affect splicing (n=68)	FAS	NM_000043.4	NM_000043.4:c.525G>C		10	90770529	.	G	C	SpliceAI=C|FAS|0.11|0.00|0.15|0.00|-19|43|43|-1	SpliceAI=C	FAS	0.15	0	0.11	0	0.15	0	-19	43	43	-1
NO	10	90770530	T	C	SpliceAI=C	FAS	0.22	0	0.15	0	0.22	0	-20	42	42	2594		FAS Exon 6 NM_000043.4 (n=171)	c.526T>C	Variants that did not affect splicing (n=68)	FAS	NM_000043.4	NM_000043.4:c.526T>C		10	90770530	.	T	C	SpliceAI=C|FAS|0.15|0.00|0.22|0.00|-20|42|42|-2	SpliceAI=C	FAS	0.22	0	0.15	0	0.22	0	-20	42	42	-2
NO	10	90770531	G	C	SpliceAI=C	FAS	0.11	0	0.08	0	0.11	0	-21	919	41	2593		FAS Exon 6 NM_000043.4 (n=171)	c.527G>C	Variants that did not affect splicing (n=68)	FAS	NM_000043.4	NM_000043.4:c.527G>C		10	90770531	.	G	C	SpliceAI=C|FAS|0.08|0.00|0.11|0.00|-21|-3|41|-3	SpliceAI=C	FAS	0.11	0	0.08	0	0.11	0	-21	-3	41	-3
NO	10	90770533	C	A	SpliceAI=A	FAS	0.14	0	0.13	0	0.14	0	-23	39	39	2591		FAS Exon 6 NM_000043.4 (n=171)	c.529C>A	Variants that did not affect splicing (n=68)	FAS	NM_000043.4	NM_000043.4:c.529C>A		10	90770533	.	C	A	SpliceAI=A|FAS|0.13|0.00|0.14|0.00|-23|39|39|-23	SpliceAI=A	FAS	0.14	0	0.13	0	0.14	0	-23	39	39	-23
NO	10	90770535	T	C	SpliceAI=C	FAS	0.06	0	0.05	0	0.06	0	-25	278	37	-2941		FAS Exon 6 NM_000043.4 (n=171)	c.531T>C	Variants that did not affect splicing (n=68)	FAS	NM_000043.4	NM_000043.4:c.531T>C		10	90770535	.	T	C	SpliceAI=C|FAS|0.05|0.00|0.06|0.00|-25|37|37|-25	SpliceAI=C	FAS	0.06	0	0.05	0	0.06	0	-25	37	37	-25
NO	10	90770535	T	G	SpliceAI=G	FAS	0.16	0	0.13	0	0.16	0	-25	37	37	-178		FAS Exon 6 NM_000043.4 (n=171)	c.531T>G	Variants that did not affect splicing (n=68)	FAS	NM_000043.4	NM_000043.4:c.531T>G		10	90770535	.	T	G	SpliceAI=G|FAS|0.13|0.00|0.16|0.00|-25|37|37|26	SpliceAI=G	FAS	0.16	0	0.13	0	0.16	0	-25	37	37	26
NO	10	90770536	T	G	SpliceAI=G	FAS	0.12	0	0.09	0	0.12	0	-26	36	36	-179		FAS Exon 6 NM_000043.4 (n=171)	c.532T>G	Variants that did not affect splicing (n=68)	FAS	NM_000043.4	NM_000043.4:c.532T>G		10	90770536	.	T	G	SpliceAI=G|FAS|0.09|0.00|0.12|0.00|-26|36|36|25	SpliceAI=G	FAS	0.12	0	0.09	0	0.12	0	-26	36	36	25
NO	10	90770538	T	A	SpliceAI=A	FAS	0.09	0	0.06	0	0.09	0	-28	275	34	1271		FAS Exon 6 NM_000043.4 (n=171)	c.534T>A	Variants that did not affect splicing (n=68)	FAS	NM_000043.4	NM_000043.4:c.534T>A		10	90770538	.	T	A	SpliceAI=A|FAS|0.06|0.00|0.09|0.00|-28|34|34|23	SpliceAI=A	FAS	0.09	0	0.06	0	0.09	0	-28	34	34	23
NO	10	90770540	T	C	SpliceAI=C	FAS	0	0.02	0	0.02	0	0.01	910	-30	1302	32		FAS Exon 6 NM_000043.4 (n=171)	c.536T>C	Variants that did not affect splicing (n=68)	FAS	NM_000043.4	NM_000043.4:c.536T>C		10	90770540	.	T	C	SpliceAI=C|FAS|0.00|0.02|0.00|0.01|-2|-30|25|32	SpliceAI=C	FAS	0	0.02	0	0.02	0	0.01	-2	-30	25	32
NO	10	90770540	T	G	SpliceAI=G	FAS	0.19	0	0.16	0	0.19	0	-30	32	32	2584		FAS Exon 6 NM_000043.4 (n=171)	c.536T>G	Variants that did not affect splicing (n=68)	FAS	NM_000043.4	NM_000043.4:c.536T>G		10	90770540	.	T	G	SpliceAI=G|FAS|0.16|0.00|0.19|0.00|-30|32|32|-30	SpliceAI=G	FAS	0.19	0	0.16	0	0.19	0	-30	32	32	-30
NO	10	90770541	T	A	SpliceAI=A	FAS	0.02	0.01	0.02	0.01	0.01	0	-31	272	31	1297		FAS Exon 6 NM_000043.4 (n=171)	c.537T>A	Variants that did not affect splicing (n=68)	FAS	NM_000043.4	NM_000043.4:c.537T>A		10	90770541	.	T	A	SpliceAI=A|FAS|0.02|0.00|0.01|0.00|-31|31|31|-13	SpliceAI=A	FAS	0.02	0	0.02	0	0.01	0	-31	31	31	-13
NO	10	90770541	T	C	SpliceAI=C	FAS	0	0.07	0	0.07	0	0.07	2559	-31	2583	31		FAS Exon 6 NM_000043.4 (n=171)	c.537T>C	Variants that did not affect splicing (n=68)	FAS	NM_000043.4	NM_000043.4:c.537T>C		10	90770541	.	T	C	SpliceAI=C|FAS|0.00|0.07|0.00|0.07|6|-31|-5|31	SpliceAI=C	FAS	0	0.07	0	0.07	0	0.07	6	-31	-5	31
NO	10	90770541	T	G	SpliceAI=G	FAS	0	0.01	0	0	0	0.01	909	272	-1787	31		FAS Exon 6 NM_000043.4 (n=171)	c.537T>G	Variants that did not affect splicing (n=68)	FAS	NM_000043.4	NM_000043.4:c.537T>G		10	90770541	.	T	G	SpliceAI=G|FAS|0.00|0.00|0.00|0.01|1|-31|35|31	SpliceAI=G	FAS	0	0.01	0	0	0	0.01	1	-31	35	31
NO	10	90770543	T	A	SpliceAI=A	FAS	0.14	0	0.12	0	0.14	0	-33	270	29	-632		FAS Exon 6 NM_000043.4 (n=171)	c.539T>A	Variants that did not affect splicing (n=68)	FAS	NM_000043.4	NM_000043.4:c.539T>A		10	90770543	.	T	A	SpliceAI=A|FAS|0.12|0.00|0.14|0.00|-33|29|29|-33	SpliceAI=A	FAS	0.14	0	0.12	0	0.14	0	-33	29	29	-33
NO	10	90770543	T	C	SpliceAI=C	FAS	0	0.04	0	0.04	0	0.04	2557	-33	1299	29		FAS Exon 6 NM_000043.4 (n=171)	c.539T>C	Variants that did not affect splicing (n=68)	FAS	NM_000043.4	NM_000043.4:c.539T>C		10	90770543	.	T	C	SpliceAI=C|FAS|0.00|0.04|0.00|0.04|-1|-33|-1|29	SpliceAI=C	FAS	0	0.04	0	0.04	0	0.04	-1	-33	-1	29
NO	10	90770544	T	A	SpliceAI=A	FAS	0.09	0	0.08	0	0.09	0	-34	269	28	-633		FAS Exon 6 NM_000043.4 (n=171)	c.540T>A	Variants that did not affect splicing (n=68)	FAS	NM_000043.4	NM_000043.4:c.540T>A		10	90770544	.	T	A	SpliceAI=A|FAS|0.08|0.00|0.09|0.00|-34|28|28|17	SpliceAI=A	FAS	0.09	0	0.08	0	0.09	0	-34	28	28	17
NO	10	90770544	T	C	SpliceAI=C	FAS	0	0	0	0	0	0	906	-34	-1353	28		FAS Exon 6 NM_000043.4 (n=171)	c.540T>C	Variants that did not affect splicing (n=68)	FAS	NM_000043.4	NM_000043.4:c.540T>C		10	90770544	.	T	C	SpliceAI=C|FAS|0.00|0.00|0.00|0.00|7|-34|21|28	SpliceAI=C	FAS	0	0	0	0	0	0	7	-34	21	28
NO	10	90770544	T	G	SpliceAI=G	FAS	0.09	0	0.09	0	0.09	0	-34	28	28	-633		FAS Exon 6 NM_000043.4 (n=171)	c.540T>G	Variants that did not affect splicing (n=68)	FAS	NM_000043.4	NM_000043.4:c.540T>G		10	90770544	.	T	G	SpliceAI=G|FAS|0.09|0.00|0.09|0.00|-34|28|28|-16	SpliceAI=G	FAS	0.09	0	0.09	0	0.09	0	-34	28	28	-16
NO	10	90770545	C	G	SpliceAI=G	FAS	0	0.11	0	0.1	0	0.11	2555	-35	1297	27		FAS Exon 6 NM_000043.4 (n=171)	c.541C>G	Variants that did not affect splicing (n=68)	FAS	NM_000043.4	NM_000043.4:c.541C>G		10	90770545	.	C	G	SpliceAI=G|FAS|0.00|0.10|0.00|0.11|1|-35|-1|27	SpliceAI=G	FAS	0	0.11	0	0.1	0	0.11	1	-35	-1	27
NO	10	90770546	T	A	SpliceAI=A	FAS	0.13	0	0.12	0	0.13	0	-36	26	26	-18		FAS Exon 6 NM_000043.4 (n=171)	c.542T>A	Variants that did not affect splicing (n=68)	FAS	NM_000043.4	NM_000043.4:c.542T>A		10	90770546	.	T	A	SpliceAI=A|FAS|0.12|0.00|0.13|0.00|-36|26|26|-18	SpliceAI=A	FAS	0.13	0	0.12	0	0.13	0	-36	26	26	-18
NO	10	90770546	T	G	SpliceAI=G	FAS	0.22	0	0.18	0	0.22	0	-36	26	26	2578		FAS Exon 6 NM_000043.4 (n=171)	c.542T>G	Variants that did not affect splicing (n=68)	FAS	NM_000043.4	NM_000043.4:c.542T>G		10	90770546	.	T	G	SpliceAI=G|FAS|0.18|0.00|0.22|0.00|-36|26|26|-36	SpliceAI=G	FAS	0.22	0	0.18	0	0.22	0	-36	26	26	-36
NO	10	90770547	T	A	SpliceAI=A	FAS	0.07	0	0.07	0	0.07	0	-37	266	25	-636		FAS Exon 6 NM_000043.4 (n=171)	c.543T>A	Variants that did not affect splicing (n=68)	FAS	NM_000043.4	NM_000043.4:c.543T>A		10	90770547	.	T	A	SpliceAI=A|FAS|0.07|0.00|0.07|0.00|-37|25|25|-37	SpliceAI=A	FAS	0.07	0	0.07	0	0.07	0	-37	25	25	-37
NO	10	90770547	T	C	SpliceAI=C	FAS	0.05	0	0.05	0	0.05	0	-37	266	25	2577		FAS Exon 6 NM_000043.4 (n=171)	c.543T>C	Variants that did not affect splicing (n=68)	FAS	NM_000043.4	NM_000043.4:c.543T>C		10	90770547	.	T	C	SpliceAI=C|FAS|0.05|0.00|0.05|0.00|-37|25|25|-19	SpliceAI=C	FAS	0.05	0	0.05	0	0.05	0	-37	25	25	-19
NO	10	90770547	T	G	SpliceAI=G	FAS	0.16	0	0.14	0	0.16	0	-37	25	25	2577		FAS Exon 6 NM_000043.4 (n=171)	c.543T>G	Variants that did not affect splicing (n=68)	FAS	NM_000043.4	NM_000043.4:c.543T>G		10	90770547	.	T	G	SpliceAI=G|FAS|0.14|0.00|0.16|0.00|-37|25|25|-19	SpliceAI=G	FAS	0.16	0	0.14	0	0.16	0	-37	25	25	-19
NO	10	90770551	C	G	SpliceAI=G	FAS	0.11	0	0.1	0	0.11	0	-41	2549	21	2573		FAS Exon 6 NM_000043.4 (n=171)	c.547C>G	Variants that did not affect splicing (n=68)	FAS	NM_000043.4	NM_000043.4:c.547C>G		10	90770551	.	C	G	SpliceAI=G|FAS|0.10|0.00|0.11|0.00|-41|21|21|-23	SpliceAI=G	FAS	0.11	0	0.1	0	0.11	0	-41	21	21	-23
NO	10	90770552	C	A	SpliceAI=A	FAS	0	0.05	0	0.05	0	0.03	1204	-42	1257	20		FAS Exon 6 NM_000043.4 (n=171)	c.548C>A	Variants that did not affect splicing (n=68)	FAS	NM_000043.4	NM_000043.4:c.548C>A		10	90770552	.	C	A	SpliceAI=A|FAS|0.00|0.05|0.00|0.03|-35|-42|-1|20	SpliceAI=A	FAS	0	0.05	0	0.05	0	0.03	-35	-42	-1	20
NO	10	90770552	C	G	SpliceAI=G	FAS	0.16	0	0.14	0	0.16	0	-42	3305	20	2572		FAS Exon 6 NM_000043.4 (n=171)	c.548C>G	Variants that did not affect splicing (n=68)	FAS	NM_000043.4	NM_000043.4:c.548C>G		10	90770552	.	C	G	SpliceAI=G|FAS|0.14|0.00|0.16|0.00|-42|20|20|-42	SpliceAI=G	FAS	0.16	0	0.14	0	0.16	0	-42	20	20	-42
NO	10	90770554	A	G	SpliceAI=G	FAS	0.13	0	0.13	0	0.07	0	1	259	18	2380		FAS Exon 6 NM_000043.4 (n=171)	c.550A>G	Variants that did not affect splicing (n=68)	FAS	NM_000043.4	NM_000043.4:c.550A>G		10	90770554	.	A	G	SpliceAI=G|FAS|0.13|0.00|0.07|0.00|1|18|18|11	SpliceAI=G	FAS	0.13	0	0.13	0	0.07	0	1	18	18	11
NO	10	90770555	T	A	SpliceAI=A	FAS	0.02	0	0.02	0	0.01	0	-45	895	17	-3503		FAS Exon 6 NM_000043.4 (n=171)	c.551T>A	Variants that did not affect splicing (n=68)	FAS	NM_000043.4	NM_000043.4:c.551T>A		10	90770555	.	T	A	SpliceAI=A|FAS|0.02|0.00|0.01|0.00|-45|23|17|10	SpliceAI=A	FAS	0.02	0	0.02	0	0.01	0	-45	23	17	10
NO	10	90770556	T	A	SpliceAI=A	FAS	0	0.03	0	0.02	0	0.03	3301	-46	1282	16		FAS Exon 6 NM_000043.4 (n=171)	c.552T>A	Variants that did not affect splicing (n=68)	FAS	NM_000043.4	NM_000043.4:c.552T>A		10	90770556	.	T	A	SpliceAI=A|FAS|0.00|0.02|0.00|0.03|0|-46|-3|16	SpliceAI=A	FAS	0	0.03	0	0.02	0	0.03	0	-46	-3	16
NO	10	90770558	C	T	SpliceAI=T	FAS	0	0.04	0	0.04	0	0.02	892	-48	1280	14		FAS Exon 6 NM_000043.4 (n=171)	c.554C>T	Variants that did not affect splicing (n=68)	FAS	NM_000043.4	NM_000043.4:c.554C>T		10	90770558	.	C	T	SpliceAI=T|FAS|0.00|0.04|0.00|0.02|3|-48|7|14	SpliceAI=T	FAS	0	0.04	0	0.04	0	0.02	3	-48	7	14
NO	10	90770514	C	A	SpliceAI=A	FAS	0.08	0	0.08	0	0.07	0	-4	3	58	1578		FAS Exon 6 NM_000043.4 (n=171)	c.510C>A	Variants that did not affect splicing (n=68)	FAS	NM_000043.4	NM_000043.4:c.510C>A		10	90770514	.	C	A	SpliceAI=A|FAS|0.08|0.00|0.00|0.00|-4|3|14|-4	SpliceAI=A	FAS	0.08	0	0.08	0	0	0	-4	3	14	-4
NO	10	90770514	C	G	SpliceAI=G	FAS	0.07	0	0.06	0	0.07	0	-4	3	58	1578		FAS Exon 6 NM_000043.4 (n=171)	c.510C>G	Variants that did not affect splicing (n=68)	FAS	NM_000043.4	NM_000043.4:c.510C>G		10	90770514	.	C	G	SpliceAI=G|FAS|0.06|0.00|0.00|0.00|-4|3|14|-4	SpliceAI=G	FAS	0.06	0	0.06	0	0	0	-4	3	14	-4
NO	10	90770559	A	G	SpliceAI=G	FAS	0.08	0	0.07	0	0.08	0	-49	3298	13	2565		FAS Exon 6 NM_000043.4 (n=171)	c.555A>G	Variants that did not affect splicing (n=68)	FAS	NM_000043.4	NM_000043.4:c.555A>G		10	90770559	.	A	G	SpliceAI=G|FAS|0.07|0.00|0.08|0.00|-49|2|13|-31	SpliceAI=G	FAS	0.08	0	0.07	0	0.08	0	-49	2	13	-31
NO	10	90770560	C	G	SpliceAI=G	FAS	0.11	0.01	0.11	0.01	0.05	0	1	-50	12	1249		FAS Exon 6 NM_000043.4 (n=171)	c.556C>G	Variants that did not affect splicing (n=68)	FAS	NM_000043.4	NM_000043.4:c.556C>G		10	90770560	.	C	G	SpliceAI=G|FAS|0.11|0.01|0.05|0.00|1|-50|12|-32	SpliceAI=G	FAS	0.11	0.01	0.11	0.01	0.05	0	1	-50	12	-32
NO	10	90770561	T	A	SpliceAI=A	FAS	0.11	0	0.11	0	0.11	0	-51	3296	11	2373		FAS Exon 6 NM_000043.4 (n=171)	c.557T>A	Variants that did not affect splicing (n=68)	FAS	NM_000043.4	NM_000043.4:c.557T>A		10	90770561	.	T	A	SpliceAI=A|FAS|0.00|0.00|0.11|0.00|-44|4|11|4	SpliceAI=A	FAS	0.11	0	0	0	0.11	0	-44	4	11	4
NO	10	90770562	A	C	SpliceAI=C	FAS	0.1	0	0.1	0	0.08	0	-52	3295	10	2562		FAS Exon 6 NM_000043.4 (n=171)	c.558A>C	Variants that did not affect splicing (n=68)	FAS	NM_000043.4	NM_000043.4:c.558A>C		10	90770562	.	A	C	SpliceAI=C|FAS|0.00|0.00|0.08|0.00|-45|2|10|3	SpliceAI=C	FAS	0.08	0	0	0	0.08	0	-45	2	10	3
NO	10	90770562	A	G	SpliceAI=G	FAS	0.13	0	0.11	0	0.13	0	-52	3295	10	2562		FAS Exon 6 NM_000043.4 (n=171)	c.558A>G	Variants that did not affect splicing (n=68)	FAS	NM_000043.4	NM_000043.4:c.558A>G		10	90770562	.	A	G	SpliceAI=G|FAS|0.00|0.00|0.13|0.00|-45|3|10|3	SpliceAI=G	FAS	0.13	0	0	0	0.13	0	-45	3	10	3
NO	10	90770562	A	T	SpliceAI=T	FAS	0.03	0	0.03	0	0	0	-52	1122	10	-1371		FAS Exon 6 NM_000043.4 (n=171)	c.558A>T	Variants that did not affect splicing (n=68)	FAS	NM_000043.4	NM_000043.4:c.558A>T		10	90770562	.	A	T	SpliceAI=T|FAS|0.00|0.00|0.00|0.00|-1|10|10|3	SpliceAI=T	FAS	0	0	0	0	0	0	-1	10	10	3
NO	10	90770563	A	G	SpliceAI=G	FAS	0.02	0.1	0.02	0.1	0	0.08	1	-53	2371	9		FAS Exon 6 NM_000043.4 (n=171)	c.559A>G	Variants that did not affect splicing (n=68)	FAS	NM_000043.4	NM_000043.4:c.559A>G		10	90770563	.	A	G	SpliceAI=G|FAS|0.02|0.00|0.00|0.08|1|38|1|9	SpliceAI=G	FAS	0.02	0.08	0.02	0	0	0.08	1	38	1	9
NO	10	90770563	A	T	SpliceAI=T	FAS	0.05	0	0.05	0	0.02	0	-53	9	9	2561		FAS Exon 6 NM_000043.4 (n=171)	c.559A>T	Variants that did not affect splicing (n=68)	FAS	NM_000043.4	NM_000043.4:c.559A>T		10	90770563	.	A	T	SpliceAI=T|FAS|0.00|0.00|0.02|0.00|-2|9|9|2	SpliceAI=T	FAS	0.02	0	0	0	0.02	0	-2	9	9	2
NO	10	90770564	T	C	SpliceAI=C	FAS	0.07	0	0.06	0	0.07	0	-54	3293	8	-653		FAS Exon 6 NM_000043.4 (n=171)	c.560T>C	Variants that did not affect splicing (n=68)	FAS	NM_000043.4	NM_000043.4:c.560T>C		10	90770564	.	T	C	SpliceAI=C|FAS|0.00|0.00|0.07|0.00|-47|-3|8|3	SpliceAI=C	FAS	0.07	0	0	0	0.07	0	-47	-3	8	3
NO	10	90770564	T	G	SpliceAI=G	FAS	0.01	0.01	0.01	0.01	0.01	0	1	-54	8	1245		FAS Exon 6 NM_000043.4 (n=171)	c.560T>G	Variants that did not affect splicing (n=68)	FAS	NM_000043.4	NM_000043.4:c.560T>G		10	90770564	.	T	G	SpliceAI=G|FAS|0.01|0.00|0.01|0.00|1|8|8|-3	SpliceAI=G	FAS	0.01	0	0.01	0	0.01	0	1	8	8	-3
NO	10	90770565	T	C	SpliceAI=C	FAS	0.12	0	0.1	0	0.12	0	-55	3292	7	-654		FAS Exon 6 NM_000043.4 (n=171)	c.561T>C	Variants that did not affect splicing (n=68)	FAS	NM_000043.4	NM_000043.4:c.561T>C		10	90770565	.	T	C	SpliceAI=C|FAS|0.00|0.00|0.12|0.00|-48|-3|7|-2	SpliceAI=C	FAS	0.12	0	0	0	0.12	0	-48	-3	7	-2
NO	10	90770565	T	G	SpliceAI=G	FAS	0.06	0	0.05	0	0.06	0	-55	248	7	368		FAS Exon 6 NM_000043.4 (n=171)	c.561T>G	Variants that did not affect splicing (n=68)	FAS	NM_000043.4	NM_000043.4:c.561T>G		10	90770565	.	T	G	SpliceAI=G|FAS|0.00|0.00|0.06|0.00|7|-1|7|-2	SpliceAI=G	FAS	0.06	0	0	0	0.06	0	7	-1	7	-2
NO	10	90770566	G	A	SpliceAI=A	FAS	0.01	0	0.01	0	0.01	0	-56	247	6	-1375		FAS Exon 6 NM_000043.4 (n=171)	c.562G>A	Variants that did not affect splicing (n=68)	FAS	NM_000043.4	NM_000043.4:c.562G>A		10	90770566	.	G	A	SpliceAI=A|FAS|0.00|0.00|0.01|0.00|35|-1|6|-1	SpliceAI=A	FAS	0.01	0	0	0	0.01	0	35	-1	6	-1
NO	10	90770566	G	T	SpliceAI=T	FAS	0	0.05	0	0.05	0	0.05	-3109	-56	1276	6		FAS Exon 6 NM_000043.4 (n=171)	c.562G>T	Variants that did not affect splicing (n=68)	FAS	NM_000043.4	NM_000043.4:c.562G>T		10	90770566	.	G	T	SpliceAI=T|FAS|0.00|0.00|0.00|0.05|-5|6|4|6	SpliceAI=T	FAS	0	0.05	0	0	0	0.05	-5	6	4	6
NO	10	90770567	T	G	SpliceAI=G	FAS	0	0.05	0	0.03	0	0.05	2533	-57	-1	5		FAS Exon 6 NM_000043.4 (n=171)	c.563T>G	Variants that did not affect splicing (n=68)	FAS	NM_000043.4	NM_000043.4:c.563T>G		10	90770567	.	T	G	SpliceAI=G|FAS|0.00|0.00|0.00|0.05|-1|-50|-1|5	SpliceAI=G	FAS	0	0.05	0	0	0	0.05	-1	-50	-1	5
NO	10	90770568	T	A	SpliceAI=A	FAS	0	0.02	0	0.01	0	0.02	882	-58	929	4		FAS Exon 6 NM_000043.4 (n=171)	c.564T>A	Variants that did not affect splicing (n=68)	FAS	NM_000043.4	NM_000043.4:c.564T>A		10	90770568	.	T	A	SpliceAI=A|FAS|0.00|0.00|0.00|0.02|4|10|-3|4	SpliceAI=A	FAS	0	0.02	0	0	0	0.02	4	10	-3	4
NO	10	90770568	T	C	SpliceAI=C	FAS	0.04	0	0.04	0	0.04	0	-58	245	4	1524		FAS Exon 6 NM_000043.4 (n=171)	c.564T>C	Variants that did not affect splicing (n=68)	FAS	NM_000043.4	NM_000043.4:c.564T>C		10	90770568	.	T	C	SpliceAI=C|FAS|0.00|0.00|0.04|0.00|33|-3|4|-40	SpliceAI=C	FAS	0.04	0	0	0	0.04	0	33	-3	4	-40
NO	10	90770568	T	G	SpliceAI=G	FAS	0	0.07	0	0.03	0	0.07	833	-58	-1	4		FAS Exon 6 NM_000043.4 (n=171)	c.564T>G	Variants that did not affect splicing (n=68)	FAS	NM_000043.4	NM_000043.4:c.564T>G		10	90770568	.	T	G	SpliceAI=G|FAS|0.00|0.00|0.00|0.07|4|-35|-1|4	SpliceAI=G	FAS	0	0.07	0	0	0	0.07	4	-35	-1	4
NO	10	90770515	A	C	SpliceAI=C	FAS	0	0.03	0	0.02	0	0.03	1241	-5	1294	57		FAS Exon 6 NM_000043.4 (n=171)	c.511A>C	Variants that did not affect splicing (n=68)	FAS	NM_000043.4	NM_000043.4:c.511A>C		10	90770515	.	A	C	SpliceAI=C|FAS|0.00|0.02|0.00|0.00|-26|-5|48|13	SpliceAI=C	FAS	0	0.02	0	0.02	0	0	-26	-5	48	13
NO	10	90770515	A	T	SpliceAI=T	FAS	0	0.04	0	0.02	0	0.04	886	-5	1294	57		FAS Exon 6 NM_000043.4 (n=171)	c.511A>T	Variants that did not affect splicing (n=68)	FAS	NM_000043.4	NM_000043.4:c.511A>T		10	90770515	.	A	T	SpliceAI=T|FAS|0.00|0.02|0.00|0.00|-48|-5|48|-5	SpliceAI=T	FAS	0	0.02	0	0.02	0	0	-48	-5	48	-5
NO	10	90770569	T	C	SpliceAI=C	FAS	0.08	0	0.06	0	0.08	0	-59	1187	3	1240		FAS Exon 6 NM_000043.4 (n=171)	c.565T>C	Variants that did not affect splicing (n=68)	FAS	NM_000043.4	NM_000043.4:c.565T>C		10	90770569	.	T	C	SpliceAI=C|FAS|0.00|0.00|0.08|0.00|9|-10|3|-2	SpliceAI=C	FAS	0.08	0	0	0	0.08	0	9	-10	3	-2
NO	10	90770518	T	A	SpliceAI=A	FAS	0.02	0.01	0	0.01	0.02	0	295	-8	54	-1764		FAS Exon 6 NM_000043.4 (n=171)	c.514T>A	Variants that did not affect splicing (n=68)	FAS	NM_000043.4	NM_000043.4:c.514T>A		10	90770518	.	T	A	SpliceAI=A|FAS|0.00|0.01|0.00|0.00|43|-8|43|10	SpliceAI=A	FAS	0	0.01	0	0.01	0	0	43	-8	43	10
NO	10	90770518	T	G	SpliceAI=G	FAS	0	0.01	0	0	0	0.01	932	-8	979	54		FAS Exon 6 NM_000043.4 (n=171)	c.514T>G	Variants that did not affect splicing (n=68)	FAS	NM_000043.4	NM_000043.4:c.514T>G		10	90770518	.	T	G	SpliceAI=G|FAS|0.00|0.00|0.00|0.00|-29|-8|10|43	SpliceAI=G	FAS	0	0	0	0	0	0	-29	-8	10	43
NO	10	90770520	T	G	SpliceAI=G	FAS	0.29	0	0.21	0	0.29	0	-10	52	52	-520		FAS Exon 6 NM_000043.4 (n=171)	c.516T>G	Variants that did not affect splicing (n=68)	FAS	NM_000043.4	NM_000043.4:c.516T>G		10	90770520	.	T	G	SpliceAI=G|FAS|0.21|0.00|0.00|0.00|-10|41|8|41	SpliceAI=G	FAS	0.21	0	0.21	0	0	0	-10	41	8	41
NO	10	90770521	A	C	SpliceAI=C	FAS	0.11	0	0.08	0	0.11	0	-11	292	51	-610		FAS Exon 6 NM_000043.4 (n=171)	c.517A>C	Variants that did not affect splicing (n=68)	FAS	NM_000043.4	NM_000043.4:c.517A>C		10	90770521	.	A	C	SpliceAI=C|FAS|0.08|0.00|0.00|0.00|-11|40|7|40	SpliceAI=C	FAS	0.08	0	0.08	0	0	0	-11	40	7	40
NO	10	90770521	A	G	SpliceAI=G	FAS	0.13	0	0.13	0	0.13	0	-11	292	51	2603		FAS Exon 6 NM_000043.4 (n=171)	c.517A>G	Variants that did not affect splicing (n=68)	FAS	NM_000043.4	NM_000043.4:c.517A>G		10	90770521	.	A	G	SpliceAI=G|FAS|0.13|0.00|0.00|0.00|-11|40|7|-11	SpliceAI=G	FAS	0.13	0	0.13	0	0	0	-11	40	7	-11
NO	10	90770522	A	C	SpliceAI=C	FAS	0.26	0	0.17	0	0.26	0	-12	50	50	-611		FAS Exon 6 NM_000043.4 (n=171)	c.518A>C	Variants that did not affect splicing (n=68)	FAS	NM_000043.4	NM_000043.4:c.518A>C		10	90770522	.	A	C	SpliceAI=C|FAS|0.17|0.00|0.26|0.00|-12|50|50|39	SpliceAI=C	FAS	0.26	0	0.17	0	0.26	0	-12	50	50	39
NO	10	90770524	T	C	SpliceAI=C	FAS	0.14	0	0.12	0	0.14	0	-14	3333	48	-613		FAS Exon 6 NM_000043.4 (n=171)	c.520T>C	Variants that did not affect splicing (n=68)	FAS	NM_000043.4	NM_000043.4:c.520T>C		10	90770524	.	T	C	SpliceAI=C|FAS|0.12|0.00|0.14|0.00|-14|48|48|4	SpliceAI=C	FAS	0.14	0	0.12	0	0.14	0	-14	48	48	4
NO	10	90770525	T	C	SpliceAI=C	FAS	0.16	0	0.15	0	0.16	0	-15	3332	47	-168		FAS Exon 6 NM_000043.4 (n=171)	c.521T>C	Variants that did not affect splicing (n=68)	FAS	NM_000043.4	NM_000043.4:c.521T>C		10	90770525	.	T	C	SpliceAI=C|FAS|0.15|0.00|0.16|0.00|-15|47|47|-15	SpliceAI=C	FAS	0.16	0	0.15	0	0.16	0	-15	47	47	-15
NO	10	90770527	G	C	SpliceAI=C	FAS	0.25	0	0.2	0	0.25	0	-17	878	45	-170		FAS Exon 6 NM_000043.4 (n=171)	c.523G>C	Variants that did not affect splicing (n=68)	FAS	NM_000043.4	NM_000043.4:c.523G>C		10	90770527	.	G	C	SpliceAI=C|FAS|0.20|0.00|0.25|0.00|-17|45|45|-17	SpliceAI=C	FAS	0.25	0	0.2	0	0.25	0	-17	45	45	-17
NO	10	90770527	G	T	SpliceAI=T	FAS	0.16	0	0.13	0	0.16	0	-17	923	45	2597		FAS Exon 6 NM_000043.4 (n=171)	c.523G>T	Variants that did not affect splicing (n=68)	FAS	NM_000043.4	NM_000043.4:c.523G>T		10	90770527	.	G	T	SpliceAI=T|FAS|0.13|0.00|0.16|0.00|-17|1|45|1	SpliceAI=T	FAS	0.16	0	0.13	0	0.16	0	-17	1	45	1
NO	10	90770528	G	A	SpliceAI=A	FAS	0.27	0	0.23	0	0.27	0	-18	44	44	2596		FAS Exon 6 NM_000043.4 (n=171)	c.524G>A	Variants that did not affect splicing (n=68)	FAS	NM_000043.4	NM_000043.4:c.524G>A		10	90770528	.	G	A	SpliceAI=A|FAS|0.23|0.00|0.27|0.00|-18|44|44|0	SpliceAI=A	FAS	0.27	0	0.23	0	0.27	0	-18	44	44	0
NO	10	90770530	T	A	SpliceAI=A	FAS	0.1	0	0.07	0	0.1	0	-20	283	42	1279		FAS Exon 6 NM_000043.4 (n=171)	c.526T>A	Variants that did not affect splicing (n=68)	FAS	NM_000043.4	NM_000043.4:c.526T>A		10	90770530	.	T	A	SpliceAI=A|FAS|0.07|0.00|0.10|0.00|-20|42|42|-2	SpliceAI=A	FAS	0.1	0	0.07	0	0.1	0	-20	42	42	-2
NO	10	90770532	G	A	SpliceAI=A	FAS	0.09	0.01	0.06	0.01	0.09	0	-22	918	40	965		FAS Exon 6 NM_000043.4 (n=171)	c.528G>A	Variants that did not affect splicing (n=68)	FAS	NM_000043.4	NM_000043.4:c.528G>A		10	90770532	.	G	A	SpliceAI=A|FAS|0.06|0.00|0.09|0.00|-22|29|40|44	SpliceAI=A	FAS	0.09	0	0.06	0	0.09	0	-22	29	40	44
NO	10	90770534	T	A	SpliceAI=A	FAS	0.08	0	0.08	0	0.08	0	-24	279	38	1275		FAS Exon 6 NM_000043.4 (n=171)	c.530T>A	Variants that did not affect splicing (n=68)	FAS	NM_000043.4	NM_000043.4:c.530T>A		10	90770534	.	T	A	SpliceAI=A|FAS|0.08|0.00|0.08|0.00|-24|38|38|27	SpliceAI=A	FAS	0.08	0	0.08	0	0.08	0	-24	38	38	27
NO	10	90770534	T	C	SpliceAI=C	FAS	0.11	0	0.08	0	0.11	0	-24	38	38	-623		FAS Exon 6 NM_000043.4 (n=171)	c.530T>C	Variants that did not affect splicing (n=68)	FAS	NM_000043.4	NM_000043.4:c.530T>C		10	90770534	.	T	C	SpliceAI=C|FAS|0.08|0.00|0.11|0.00|-24|38|38|27	SpliceAI=C	FAS	0.11	0	0.08	0	0.11	0	-24	38	38	27
NO	10	90770534	T	G	SpliceAI=G	FAS	0.2	0	0.17	0	0.2	0	-24	38	38	-177		FAS Exon 6 NM_000043.4 (n=171)	c.530T>G	Variants that did not affect splicing (n=68)	FAS	NM_000043.4	NM_000043.4:c.530T>G		10	90770534	.	T	G	SpliceAI=G|FAS|0.17|0.00|0.20|0.00|-24|38|38|-24	SpliceAI=G	FAS	0.2	0	0.17	0	0.2	0	-24	38	38	-24
NO	10	90770535	T	A	SpliceAI=A	FAS	0.05	0	0.05	0	0.05	0	-25	278	37	1274		FAS Exon 6 NM_000043.4 (n=171)	c.531T>A	Variants that did not affect splicing (n=68)	FAS	NM_000043.4	NM_000043.4:c.531T>A		10	90770535	.	T	A	SpliceAI=A|FAS|0.05|0.00|0.05|0.00|-25|37|37|26	SpliceAI=A	FAS	0.05	0	0.05	0	0.05	0	-25	37	37	26
NO	10	90770536	T	C	SpliceAI=C	FAS	0.27	0	0.21	0	0.27	0	-26	36	36	2588		FAS Exon 6 NM_000043.4 (n=171)	c.532T>C	Variants that did not affect splicing (n=68)	FAS	NM_000043.4	NM_000043.4:c.532T>C		10	90770536	.	T	C	SpliceAI=C|FAS|0.21|0.00|0.27|0.00|-26|36|36|-26	SpliceAI=C	FAS	0.27	0	0.21	0	0.27	0	-26	36	36	-26
NO	10	90770538	T	C	SpliceAI=C	FAS	0.05	0	0.04	0	0.05	0	-28	863	34	413		FAS Exon 6 NM_000043.4 (n=171)	c.534T>C	Variants that did not affect splicing (n=68)	FAS	NM_000043.4	NM_000043.4:c.534T>C		10	90770538	.	T	C	SpliceAI=C|FAS|0.04|0.00|0.05|0.00|-28|34|34|23	SpliceAI=C	FAS	0.05	0	0.04	0	0.05	0	-28	34	34	23
NO	10	90770543	T	G	SpliceAI=G	FAS	0.19	0	0.16	0	0.19	0	-33	29	29	2581		FAS Exon 6 NM_000043.4 (n=171)	c.539T>G	Variants that did not affect splicing (n=68)	FAS	NM_000043.4	NM_000043.4:c.539T>G		10	90770543	.	T	G	SpliceAI=G|FAS|0.16|0.00|0.19|0.00|-33|29|29|-33	SpliceAI=G	FAS	0.19	0	0.16	0	0.19	0	-33	29	29	-33
NO	10	90770540	T	A	SpliceAI=A	FAS	0.09	0	0.08	0	0.09	0	-30	273	32	-629		FAS Exon 6 NM_000043.4 (n=171)	c.536T>A	Variants that did not affect splicing (n=68)	FAS	NM_000043.4	NM_000043.4:c.536T>A		10	90770540	.	T	A	SpliceAI=A|FAS|0.08|0.00|0.09|0.00|-30|32|32|-12	SpliceAI=A	FAS	0.09	0	0.08	0	0.09	0	-30	32	32	-12
NO	10	90770546	T	C	SpliceAI=C	FAS	0.05	0	0.04	0	0.05	0	-36	267	26	1292		FAS Exon 6 NM_000043.4 (n=171)	c.542T>C	Variants that did not affect splicing (n=68)	FAS	NM_000043.4	NM_000043.4:c.542T>C		10	90770546	.	T	C	SpliceAI=C|FAS|0.04|0.00|0.05|0.00|-36|26|26|-18	SpliceAI=C	FAS	0.05	0	0.04	0	0.05	0	-36	26	26	-18
NO	10	90770548	T	A	SpliceAI=A	FAS	0.08	0	0.08	0	0.08	0	-38	853	24	-637		FAS Exon 6 NM_000043.4 (n=171)	c.544T>A	Variants that did not affect splicing (n=68)	FAS	NM_000043.4	NM_000043.4:c.544T>A		10	90770548	.	T	A	SpliceAI=A|FAS|0.08|0.00|0.08|0.00|-38|24|24|-20	SpliceAI=A	FAS	0.08	0	0.08	0	0.08	0	-38	24	24	-20
NO	10	90770548	T	C	SpliceAI=C	FAS	0.23	0	0.19	0	0.23	0	-38	24	24	2576		FAS Exon 6 NM_000043.4 (n=171)	c.544T>C	Variants that did not affect splicing (n=68)	FAS	NM_000043.4	NM_000043.4:c.544T>C		10	90770548	.	T	C	SpliceAI=C|FAS|0.19|0.00|0.23|0.00|-38|24|24|-38	SpliceAI=C	FAS	0.23	0	0.19	0	0.23	0	-38	24	24	-38
NO	10	90770548	T	G	SpliceAI=G	FAS	0.15	0	0.13	0	0.15	0	-38	24	24	2576		FAS Exon 6 NM_000043.4 (n=171)	c.544T>G	Variants that did not affect splicing (n=68)	FAS	NM_000043.4	NM_000043.4:c.544T>G		10	90770548	.	T	G	SpliceAI=G|FAS|0.13|0.00|0.15|0.00|-38|24|24|-20	SpliceAI=G	FAS	0.15	0	0.13	0	0.15	0	-38	24	24	-20
NO	10	90770549	T	C	SpliceAI=C	FAS	0.23	0	0.19	0	0.23	0	-39	23	23	2575		FAS Exon 6 NM_000043.4 (n=171)	c.545T>C	Variants that did not affect splicing (n=68)	FAS	NM_000043.4	NM_000043.4:c.545T>C		10	90770549	.	T	C	SpliceAI=C|FAS|0.19|0.00|0.23|0.00|-39|23|23|-39	SpliceAI=C	FAS	0.23	0	0.19	0	0.23	0	-39	23	23	-39
NO	10	90770549	T	G	SpliceAI=G	FAS	0.18	0	0.15	0	0.18	0	-39	23	23	-21		FAS Exon 6 NM_000043.4 (n=171)	c.545T>G	Variants that did not affect splicing (n=68)	FAS	NM_000043.4	NM_000043.4:c.545T>G		10	90770549	.	T	G	SpliceAI=G|FAS|0.15|0.00|0.18|0.00|-39|23|23|-21	SpliceAI=G	FAS	0.18	0	0.15	0	0.18	0	-39	23	23	-21
NO	10	90770553	A	G	SpliceAI=G	FAS	0.19	0	0.16	0	0.19	0	-43	3304	19	2571		FAS Exon 6 NM_000043.4 (n=171)	c.549A>G	Variants that did not affect splicing (n=68)	FAS	NM_000043.4	NM_000043.4:c.549A>G		10	90770553	.	A	G	SpliceAI=G|FAS|0.16|0.00|0.19|0.00|-43|19|19|-43	SpliceAI=G	FAS	0.19	0	0.16	0	0.19	0	-43	19	19	-43
NO	10	90770555	T	C	SpliceAI=C	FAS	0.16	0	0.13	0	0.16	0	-45	3302	17	2569		FAS Exon 6 NM_000043.4 (n=171)	c.551T>C	Variants that did not affect splicing (n=68)	FAS	NM_000043.4	NM_000043.4:c.551T>C		10	90770555	.	T	C	SpliceAI=C|FAS|0.13|0.00|0.16|0.00|-45|17|17|-27	SpliceAI=C	FAS	0.16	0	0.13	0	0.16	0	-45	17	17	-27
NO	10	90770555	T	G	SpliceAI=G	FAS	0.09	0	0.08	0	0.09	0	-45	258	17	-644		FAS Exon 6 NM_000043.4 (n=171)	c.551T>G	Variants that did not affect splicing (n=68)	FAS	NM_000043.4	NM_000043.4:c.551T>G		10	90770555	.	T	G	SpliceAI=G|FAS|0.08|0.00|0.09|0.00|-45|17|17|-27	SpliceAI=G	FAS	0.09	0	0.08	0	0.09	0	-45	17	17	-27
NO	10	90770558	C	A	SpliceAI=A	FAS	0.1	0	0.1	0	0.1	0	-48	3299	14	2566		FAS Exon 6 NM_000043.4 (n=171)	c.554C>A	Variants that did not affect splicing (n=68)	FAS	NM_000043.4	NM_000043.4:c.554C>A		10	90770558	.	C	A	SpliceAI=A|FAS|0.10|0.00|0.10|0.00|-48|3|14|-48	SpliceAI=A	FAS	0.1	0	0.1	0	0.1	0	-48	3	14	-48
NO	10	90770558	C	G	SpliceAI=G	FAS	0.19	0	0.17	0	0.19	0	-48	3299	14	2566		FAS Exon 6 NM_000043.4 (n=171)	c.554C>G	Variants that did not affect splicing (n=68)	FAS	NM_000043.4	NM_000043.4:c.554C>G		10	90770558	.	C	G	SpliceAI=G|FAS|0.17|0.00|0.19|0.00|-48|14|14|-48	SpliceAI=G	FAS	0.19	0	0.17	0	0.19	0	-48	14	14	-48
NO	10	90770561	T	C	SpliceAI=C	FAS	0.19	0	0.17	0	0.19	0	-51	3296	11	2563		FAS Exon 6 NM_000043.4 (n=171)	c.557T>C	Variants that did not affect splicing (n=68)	FAS	NM_000043.4	NM_000043.4:c.557T>C		10	90770561	.	T	C	SpliceAI=C|FAS|0.00|0.00|0.19|0.00|-44|11|11|-33	SpliceAI=C	FAS	0.19	0	0	0	0.19	0	-44	11	11	-33
NO	10	90770561	T	G	SpliceAI=G	FAS	0.24	0	0.21	0	0.24	0	-51	3296	11	2563		FAS Exon 6 NM_000043.4 (n=171)	c.557T>G	Variants that did not affect splicing (n=68)	FAS	NM_000043.4	NM_000043.4:c.557T>G		10	90770561	.	T	G	SpliceAI=G|FAS|0.00|0.00|0.24|0.00|0|11|11|-33	SpliceAI=G	FAS	0.24	0	0	0	0.24	0	0	11	11	-33
NO	10	90770563	A	C	SpliceAI=C	FAS	0.16	0	0.15	0	0.16	0	-53	3294	9	2561		FAS Exon 6 NM_000043.4 (n=171)	c.559A>C	Variants that did not affect splicing (n=68)	FAS	NM_000043.4	NM_000043.4:c.559A>C		10	90770563	.	A	C	SpliceAI=C|FAS|0.00|0.00|0.16|0.00|-46|9|9|2	SpliceAI=C	FAS	0.16	0	0	0	0.16	0	-46	9	9	2
NO	10	90770564	T	A	SpliceAI=A	FAS	0.01	0	0.01	0	0	0	-54	249	8	2370		FAS Exon 6 NM_000043.4 (n=171)	c.560T>A	Variants that did not affect splicing (n=68)	FAS	NM_000043.4	NM_000043.4:c.560T>A		10	90770564	.	T	A	SpliceAI=A|FAS|0.00|0.00|0.00|0.00|2|-3|8|3	SpliceAI=A	FAS	0	0	0	0	0	0	2	-3	8	3
NO	10	90770567	T	A	SpliceAI=A	FAS	0.06	0	0.06	0	0.04	0	-57	246	5	2557		FAS Exon 6 NM_000043.4 (n=171)	c.563T>A	Variants that did not affect splicing (n=68)	FAS	NM_000043.4	NM_000043.4:c.563T>A		10	90770567	.	T	A	SpliceAI=A|FAS|0.00|0.00|0.04|0.00|-50|5|5|-2	SpliceAI=A	FAS	0.04	0	0	0	0.04	0	-50	5	5	-2
NO	10	90770515	A	G	SpliceAI=G	FAS	0.16	0	0.16	0	0.16	0	-5	2	57	1577		FAS Exon 6 NM_000043.4 (n=171)	c.511A>G	Variants that did not affect splicing (n=68)	FAS	NM_000043.4	NM_000043.4:c.511A>G		10	90770515	.	A	G	SpliceAI=G|FAS|0.16|0.00|0.00|0.00|-5|2|13|-5	SpliceAI=G	FAS	0.16	0	0.16	0	0	0	-5	2	13	-5
NO	10	90770517	A	C	SpliceAI=C	FAS	0	0.03	0	0.03	0	0.02	-1871	-7	-1763	55		FAS Exon 6 NM_000043.4 (n=171)	c.513A>C	Variants that did not affect splicing (n=68)	FAS	NM_000043.4	NM_000043.4:c.513A>C		10	90770517	.	A	C	SpliceAI=C|FAS|0.00|0.03|0.00|0.00|-30|-7|11|-7	SpliceAI=C	FAS	0	0.03	0	0.03	0	0	-30	-7	11	-7
NO	10	90770517	A	G	SpliceAI=G	FAS	0	0.28	0	0.28	0	0.23	296	-7	1292	55		FAS Exon 6 NM_000043.4 (n=171)	c.513A>G	Variants that did not affect splicing (n=68)	FAS	NM_000043.4	NM_000043.4:c.513A>G		10	90770517	.	A	G	SpliceAI=G|FAS|0.00|0.28|0.00|0.00|0|-7|-1|11	SpliceAI=G	FAS	0	0.28	0	0.28	0	0	0	-7	-1	11
NO	10	90770518	T	C	SpliceAI=C	FAS	0.04	0	0.03	0	0.04	0	-8	295	54	1291		FAS Exon 6 NM_000043.4 (n=171)	c.514T>C	Variants that did not affect splicing (n=68)	FAS	NM_000043.4	NM_000043.4:c.514T>C		10	90770518	.	T	C	SpliceAI=C|FAS|0.03|0.00|0.00|0.00|-8|-1|10|-8	SpliceAI=C	FAS	0.03	0	0.03	0	0	0	-8	-1	10	-8
NO	3	37059009	A	G	SpliceAI=G	MLH1	0.04	0	0.02	0	0.04	0	-12	2797	81	-2974		MLH1 Exon 10 NM_000249.2 (n=15)	c.803A>G	Variants that did not affect splicing (n=5)	MLH1	NM_000249.2	NM_000249.2:c.803A>G		3	37059009	.	A	G	SpliceAI=G|MLH1|0.02|0.00|0.00|0.00|-12|42|-5|-12	SpliceAI=G	MLH1	0.02	0	0.02	0	0	0	-12	42	-5	-12
NO	3	37059012	C	G	SpliceAI=G	MLH1	0	0.09	0	0.07	0	0.09	79	-15	3001	78		MLH1 Exon 10 NM_000249.2 (n=15)	c.806C>G	Variants that did not affect splicing (n=5)	MLH1	NM_000249.2	NM_000249.2:c.806C>G		3	37059012	.	C	G	SpliceAI=G|MLH1|0.00|0.07|0.00|0.00|1|-15|-39|30	SpliceAI=G	MLH1	0	0.07	0	0.07	0	0	1	-15	-39	30
NO	3	37059062	A	C	SpliceAI=C	MLH1	0.01	0.04	0	0.01	0.01	0.04	179	-65	178	28		MLH1 Exon 10 NM_000249.2 (n=15)	c.856A>C	Variants that did not affect splicing (n=5)	MLH1	NM_000249.2	NM_000249.2:c.856A>C		3	37059062	.	A	C	SpliceAI=C|MLH1|0.00|0.00|0.00|0.04|38|29|-20|28	SpliceAI=C	MLH1	0	0.04	0	0	0	0.04	38	29	-20	28
NO	3	37059067	C	T	SpliceAI=T	MLH1	0.06	0	0.05	0	0.06	0	-70	-3032	23	465		MLH1 Exon 10 NM_000249.2 (n=15)	c.861C>T	Variants that did not affect splicing (n=5)	MLH1	NM_000249.2	NM_000249.2:c.861C>T		3	37059067	.	C	T	SpliceAI=T|MLH1|0.00|0.00|0.06|0.00|24|-16|23|24	SpliceAI=T	MLH1	0.06	0	0	0	0.06	0	24	-16	23	24
NO	3	37059081	T	C	SpliceAI=C	MLH1	0	0.04	0	0.04	0	0.04	9	-84	-39	9		MLH1 Exon 10 NM_000249.2 (n=15)	c.875T>C	Variants that did not affect splicing (n=5)	MLH1	NM_000249.2	NM_000249.2:c.875T>C		3	37059081	.	T	C	SpliceAI=C|MLH1|0.00|0.00|0.00|0.04|9|10|-39|9	SpliceAI=C	MLH1	0	0.04	0	0	0	0.04	9	10	-39	9
NO	3	37059021	T	C	SpliceAI=C	MLH1	0.34	0	0.34	0	0.29	0	-24	69	69	2992		MLH1 Exon 10 NM_000249.2 (n=15)	c.815T>C	Variants that did not affect splicing (n=5)	MLH1	NM_000249.2	NM_000249.2:c.815T>C		3	37059021	.	T	C	SpliceAI=C|MLH1|0.34|0.00|0.00|0.00|-24|15|21|-2	SpliceAI=C	MLH1	0.34	0	0.34	0	0	0	-24	15	21	-2
NO	3	37059061	C	T	SpliceAI=T	MLH1	0.03	0	0.02	0	0.03	0	-64	-3138	179	29		MLH1 Exon 10 NM_000249.2 (n=15)	c.855C>T	Variants that did not affect splicing (n=5)	MLH1	NM_000249.2	NM_000249.2:c.855C>T		3	37059061	.	C	T	SpliceAI=T|MLH1|0.00|0.00|0.00|0.00|30|7|-21|29	SpliceAI=T	MLH1	0	0	0	0	0	0	30	7	-21	29
NO	17	29527459	T	C	SpliceAI=C	NF1	0	0.07	0	0.07	0	0.04	154	-19	506	154		NF1 Exon 9 NM_001042492.2 (n=36)	c.908T>C	Variants that did not affect splicing (n=10)	NF1	NM_001042492.2	NM_001042492.2:c.908T>C		17	29527459	.	T	C	SpliceAI=C|NF1|0.00|0.07|0.00|0.00|-6|-19|-19|29	SpliceAI=C	NF1	0	0.07	0	0.07	0	0	-6	-19	-19	29
NO	17	29527460	A	C	SpliceAI=C	NF1	0	0.06	0	0.06	0	0.03	-3	-20	505	153		NF1 Exon 9 NM_001042492.2 (n=36)	c.909A>C	Variants that did not affect splicing (n=10)	NF1	NM_001042492.2	NM_001042492.2:c.909A>C		17	29527460	.	A	C	SpliceAI=C|NF1|0.00|0.06|0.00|0.00|-3|-20|-20|28	SpliceAI=C	NF1	0	0.06	0	0.06	0	0	-3	-20	-20	28
NO	17	29527460	A	G	SpliceAI=G	NF1	0	0.03	0	0.03	0	0.01	-3	-20	505	153		NF1 Exon 9 NM_001042492.2 (n=36)	c.909A>G	Variants that did not affect splicing (n=10)	NF1	NM_001042492.2	NM_001042492.2:c.909A>G		17	29527460	.	A	G	SpliceAI=G|NF1|0.00|0.03|0.00|0.00|-3|-20|-20|28	SpliceAI=G	NF1	0	0.03	0	0.03	0	0	-3	-20	-20	28
NO	17	29527460	A	T	SpliceAI=T	NF1	0.01	0.02	0.01	0.02	0	0	-17	-20	153	1056		NF1 Exon 9 NM_001042492.2 (n=36)	c.909A>T	Variants that did not affect splicing (n=10)	NF1	NM_001042492.2	NM_001042492.2:c.909A>T		17	29527460	.	A	T	SpliceAI=T|NF1|0.01|0.02|0.00|0.00|-17|-20|-20|28	SpliceAI=T	NF1	0.01	0.02	0.01	0.02	0	0	-17	-20	-20	28
NO	17	29527463	A	C	SpliceAI=C	NF1	0	0.07	0	0.07	0	0.06	150	-23	502	150		NF1 Exon 9 NM_001042492.2 (n=36)	c.912A>C	Variants that did not affect splicing (n=10)	NF1	NM_001042492.2	NM_001042492.2:c.912A>C		17	29527463	.	A	C	SpliceAI=C|NF1|0.00|0.07|0.00|0.00|-30|-23|-23|25	SpliceAI=C	NF1	0	0.07	0	0.07	0	0	-30	-23	-23	25
NO	17	29527496	G	C	SpliceAI=C	NF1	0.02	0	0.02	0	0.01	0	-56	117	117	46		NF1 Exon 9 NM_001042492.2 (n=36)	c.945G>C	Variants that did not affect splicing (n=10)	NF1	NM_001042492.2	NM_001042492.2:c.945G>C		17	29527496	.	G	C	SpliceAI=C|NF1|0.00|0.00|0.00|0.00|-39|-10|-8|46	SpliceAI=C	NF1	0	0	0	0	0	0	-39	-10	-8	46
NO	17	29527556	T	G	SpliceAI=G	NF1	0.03	0	0.03	0	0.02	0	-116	597	57	-14		NF1 Exon 9 NM_001042492.2 (n=36)	c.1005T>G	Variants that did not affect splicing (n=10)	NF1	NM_001042492.2	NM_001042492.2:c.1005T>G		17	29527556	.	T	G	SpliceAI=G|NF1|0.00|0.00|0.00|0.00|37|8|-1|-14	SpliceAI=G	NF1	0	0	0	0	0	0	37	8	-1	-14
NO	17	29527556	T	A	SpliceAI=A	NF1	0	0.01	0	0.01	0	0	37	-116	409	57		NF1 Exon 9 NM_001042492.2 (n=36)	c.1005T>A	Variants that did not affect splicing (n=10)	NF1	NM_001042492.2	NM_001042492.2:c.1005T>A		17	29527556	.	T	A	SpliceAI=A|NF1|0.00|0.00|0.00|0.00|37|8|42|-14	SpliceAI=A	NF1	0	0	0	0	0	0	37	8	42	-14
NO	17	29527557	T	C	SpliceAI=C	NF1	0.11	0	0.09	0	0.11	0	-117	56	56	-15		NF1 Exon 9 NM_001042492.2 (n=36)	c.1006T>C	Variants that did not affect splicing (n=10)	NF1	NM_001042492.2	NM_001042492.2:c.1006T>C		17	29527557	.	T	C	SpliceAI=C|NF1|0.00|0.00|0.00|0.00|36|-49|-19|-15	SpliceAI=C	NF1	0	0	0	0	0	0	36	-49	-19	-15
NO	17	29527558	G	T	SpliceAI=T	NF1	0.05	0	0.05	0	0.05	0	-118	55	55	407		NF1 Exon 9 NM_001042492.2 (n=36)	c.1007G>T	Variants that did not affect splicing (n=10)	NF1	NM_001042492.2	NM_001042492.2:c.1007G>T		17	29527558	.	G	T	SpliceAI=T|NF1|0.00|0.00|0.00|0.00|35|-50|-16|0	SpliceAI=T	NF1	0	0	0	0	0	0	35	-50	-16	0
NO	17	29527495	A	C	SpliceAI=C	NF1	0.09	0	0.07	0	0.09	0	-55	118	118	-7		NF1 Exon 9 NM_001042492.2 (n=36)	c.944A>C	Variants that did not affect splicing (n=10)	NF1	NM_001042492.2	NM_001042492.2:c.944A>C		17	29527495	.	A	C	SpliceAI=C|NF1|0.00|0.00|0.00|0.00|-38|-9|47|-7	SpliceAI=C	NF1	0	0	0	0	0	0	-38	-9	47	-7
NO	17	29527495	A	G	SpliceAI=G	NF1	0.09	0	0.07	0	0.09	0	-55	118	118	470		NF1 Exon 9 NM_001042492.2 (n=36)	c.944A>G	Variants that did not affect splicing (n=10)	NF1	NM_001042492.2	NM_001042492.2:c.944A>G		17	29527495	.	A	G	SpliceAI=G|NF1|0.00|0.00|0.00|0.00|-38|-9|47|-7	SpliceAI=G	NF1	0	0	0	0	0	0	-38	-9	47	-7
NO	17	29527556	T	C	SpliceAI=C	NF1	0.1	0	0.08	0	0.1	0	-116	57	57	-14		NF1 Exon 9 NM_001042492.2 (n=36)	c.1005T>C	Variants that did not affect splicing (n=10)	NF1	NM_001042492.2	NM_001042492.2:c.1005T>C		17	29527556	.	T	C	SpliceAI=C|NF1|0.00|0.00|0.00|0.00|37|-18|42|-14	SpliceAI=C	NF1	0	0	0	0	0	0	37	-18	42	-14
NO	17	29527557	T	G	SpliceAI=G	NF1	0.05	0	0.05	0	0.03	0	-117	36	56	408		NF1 Exon 9 NM_001042492.2 (n=36)	c.1006T>G	Variants that did not affect splicing (n=10)	NF1	NM_001042492.2	NM_001042492.2:c.1006T>G		17	29527557	.	T	G	SpliceAI=G|NF1|0.00|0.00|0.00|0.00|-17|36|-15|-11	SpliceAI=G	NF1	0	0	0	0	0	0	-17	36	-15	-11
NO	17	29527558	G	C	SpliceAI=C	NF1	0.11	0	0.09	0	0.11	0	-118	55	55	-16		NF1 Exon 9 NM_001042492.2 (n=36)	c.1007G>C	Variants that did not affect splicing (n=10)	NF1	NM_001042492.2	NM_001042492.2:c.1007G>C		17	29527558	.	G	C	SpliceAI=C|NF1|0.00|0.00|0.00|0.00|35|-50|-20|-16	SpliceAI=C	NF1	0	0	0	0	0	0	35	-50	-20	-16
NO	17	29527590	C	G	SpliceAI=G	NF1	0.04	0	0.04	0	0.04	0	-150	3	23	375		NF1 Exon 9 NM_001042492.2 (n=36)	c.1039C>G	Variants that did not affect splicing (n=10)	NF1	NM_001042492.2	NM_001042492.2:c.1039C>G		17	29527590	.	C	G	SpliceAI=G|NF1|0.00|0.00|0.04|0.00|24|3|23|-48	SpliceAI=G	NF1	0.04	0	0	0	0.04	0	24	3	23	-48
NO	17	29665131	A	C	SpliceAI=C	NF1	0.09	0	0.09	0	0.07	0	-88	-1381	26	-502		NF1 Exon 45 NM_001042492.2 (n=24)	c.6793A>C	Variants that did not affect splicing (n=18)	NF1	NM_001042492.2	NM_001042492.2:c.6793A>C		17	29665131	.	A	C	SpliceAI=C|NF1|0.00|0.00|0.07|0.00|-25|26|26|-35	SpliceAI=C	NF1	0.07	0	0	0	0.07	0	-25	26	26	-35
NO	17	29665131	A	G	SpliceAI=G	NF1	0	0.13	0	0.11	0	0.13	591	-88	-502	26		NF1 Exon 45 NM_001042492.2 (n=24)	c.6793A>G	Variants that did not affect splicing (n=18)	NF1	NM_001042492.2	NM_001042492.2:c.6793A>G		17	29665131	.	A	G	SpliceAI=G|NF1|0.00|0.00|0.00|0.13|26|-25|23|26	SpliceAI=G	NF1	0	0.13	0	0	0	0.13	26	-25	23	26
NO	17	29665131	A	T	SpliceAI=T	NF1	0	0.32	0	0.29	0	0.32	-742	-88	-502	26		NF1 Exon 45 NM_001042492.2 (n=24)	c.6793A>T	Variants that did not affect splicing (n=18)	NF1	NM_001042492.2	NM_001042492.2:c.6793A>T		17	29665131	.	A	T	SpliceAI=T|NF1|0.00|0.00|0.00|0.32|26|-25|12|26	SpliceAI=T	NF1	0	0.32	0	0	0	0.32	26	-25	12	26
NO	17	29665132	A	C	SpliceAI=C	NF1	0.04	0	0.04	0	0.01	0	-89	590	25	-503		NF1 Exon 45 NM_001042492.2 (n=24)	c.6794A>C	Variants that did not affect splicing (n=18)	NF1	NM_001042492.2	NM_001042492.2:c.6794A>C		17	29665132	.	A	C	SpliceAI=C|NF1|0.00|0.00|0.01|0.00|-26|2|25|11	SpliceAI=C	NF1	0.01	0	0	0	0.01	0	-26	2	25	11
NO	17	29665132	A	G	SpliceAI=G	NF1	0	0.25	0	0.25	0	0.25	25	-89	-503	25		NF1 Exon 45 NM_001042492.2 (n=24)	c.6794A>G	Variants that did not affect splicing (n=18)	NF1	NM_001042492.2	NM_001042492.2:c.6794A>G		17	29665132	.	A	G	SpliceAI=G|NF1|0.00|0.00|0.00|0.25|25|-26|0|25	SpliceAI=G	NF1	0	0.25	0	0	0	0.25	25	-26	0	25
NO	17	29665132	A	T	SpliceAI=T	NF1	0	0.08	0	0.08	0	0.07	25	-89	-503	25		NF1 Exon 45 NM_001042492.2 (n=24)	c.6794A>T	Variants that did not affect splicing (n=18)	NF1	NM_001042492.2	NM_001042492.2:c.6794A>T		17	29665132	.	A	T	SpliceAI=T|NF1|0.00|0.00|0.00|0.07|25|-26|5|25	SpliceAI=T	NF1	0	0.07	0	0	0	0.07	25	-26	5	25
NO	5	70247770	T	A	SpliceAI=A	SMN1	0.03	0	0.01	0	0.03	0	-2	51	51	637		SMN1 Exon 7 NM_000344.3 (n=36)	c.837T>A	Variants that did not affect splicing (n=28)	SMN1	NM_000344.3	NM_000344.3:c.837T>A		5	70247770	.	T	A	SpliceAI=A|SMN1|0.01|0.00|0.00|0.00|-2|23|26|-2	SpliceAI=A	SMN1	0.01	0	0.01	0	0	0	-2	23	26	-2
NO	5	70247770	T	C	SpliceAI=C	SMN1	0.01	0	0.01	0	0.01	0	-2	6	51	637		SMN1 Exon 7 NM_000344.3 (n=36)	c.837T>C	Variants that did not affect splicing (n=28)	SMN1	NM_000344.3	NM_000344.3:c.837T>C		5	70247770	.	T	C	SpliceAI=C|SMN1|0.01|0.00|0.00|0.00|-2|6|26|-2	SpliceAI=C	SMN1	0.01	0	0.01	0	0	0	-2	6	26	-2
NO	5	70247770	T	G	SpliceAI=G	SMN1	0	0.02	0	0.02	0	0	6	-2	51	102		SMN1 Exon 7 NM_000344.3 (n=36)	c.837T>G	Variants that did not affect splicing (n=28)	SMN1	NM_000344.3	NM_000344.3:c.837T>G		5	70247770	.	T	G	SpliceAI=G|SMN1|0.00|0.02|0.00|0.00|6|-2|-1|26	SpliceAI=G	SMN1	0	0.02	0	0.02	0	0	6	-2	-1	26
NO	5	70247773	C	G	SpliceAI=G	SMN1	0.05	0.01	0	0.01	0.05	0	493	3	48	23		SMN1 Exon 7 NM_000344.3 (n=36)	c.840C>G	Variants that did not affect splicing (n=28)	SMN1	NM_000344.3	NM_000344.3:c.840C>G		5	70247773	.	C	G	SpliceAI=G|SMN1|0.00|0.01|0.05|0.00|-39|3|48|23	SpliceAI=G	SMN1	0.05	0.01	0	0.01	0.05	0	-39	3	48	23
NO	5	70247774	A	C	SpliceAI=C	SMN1	0.01	0.01	0.01	0.01	0	0.01	-6	2	158	47		SMN1 Exon 7 NM_000344.3 (n=36)	c.841A>C	Variants that did not affect splicing (n=28)	SMN1	NM_000344.3	NM_000344.3:c.841A>C		5	70247774	.	A	C	SpliceAI=C|SMN1|0.01|0.01|0.00|0.01|-6|2|4|47	SpliceAI=C	SMN1	0.01	0.01	0.01	0.01	0	0.01	-6	2	4	47
NO	5	70247775	G	C	SpliceAI=C	SMN1	0	0.08	0	0.04	0	0.08	46	-7	69	46		SMN1 Exon 7 NM_000344.3 (n=36)	c.842G>C	Variants that did not affect splicing (n=28)	SMN1	NM_000344.3	NM_000344.3:c.842G>C		5	70247775	.	G	C	SpliceAI=C|SMN1|0.00|0.04|0.00|0.08|46|-7|-7|46	SpliceAI=C	SMN1	0	0.08	0	0.04	0	0.08	46	-7	-7	46
NO	5	70247776	A	G	SpliceAI=G	SMN1	0.01	0.01	0.01	0.01	0	0.01	0	-8	631	45		SMN1 Exon 7 NM_000344.3 (n=36)	c.843A>G	Variants that did not affect splicing (n=28)	SMN1	NM_000344.3	NM_000344.3:c.843A>G		5	70247776	.	A	G	SpliceAI=G|SMN1|0.01|0.01|0.00|0.01|0|-8|-1|45	SpliceAI=G	SMN1	0.01	0.01	0.01	0.01	0	0.01	0	-8	-1	45
NO	5	70247778	A	G	SpliceAI=G	SMN1	0.03	0	0.01	0	0.03	0	-10	-44	43	94		SMN1 Exon 7 NM_000344.3 (n=36)	c.845A>G	Variants that did not affect splicing (n=28)	SMN1	NM_000344.3	NM_000344.3:c.845A>G		5	70247778	.	A	G	SpliceAI=G|SMN1|0.01|0.00|0.03|0.00|-10|-44|43|41	SpliceAI=G	SMN1	0.03	0	0.01	0	0.03	0	-10	-44	43	41
NO	5	70247779	A	G	SpliceAI=G	SMN1	0.04	0	0.01	0	0.04	0	487	42	42	628		SMN1 Exon 7 NM_000344.3 (n=36)	c.846A>G	Variants that did not affect splicing (n=28)	SMN1	NM_000344.3	NM_000344.3:c.846A>G		5	70247779	.	A	G	SpliceAI=G|SMN1|0.00|0.00|0.04|0.00|-11|42|42|-11	SpliceAI=G	SMN1	0.04	0	0	0	0.04	0	-11	42	42	-11
NO	5	70247782	T	C	SpliceAI=C	SMN1	0.03	0	0.01	0	0.03	0	-14	-48	39	90		SMN1 Exon 7 NM_000344.3 (n=36)	c.849T>C	Variants that did not affect splicing (n=28)	SMN1	NM_000344.3	NM_000344.3:c.849T>C		5	70247782	.	T	C	SpliceAI=C|SMN1|0.01|0.00|0.03|0.00|-14|-48|39|-2	SpliceAI=C	SMN1	0.03	0	0.01	0	0.03	0	-14	-48	39	-2
NO	5	70247785	A	G	SpliceAI=G	SMN1	0.04	0	0.01	0	0.04	0	-17	36	36	622		SMN1 Exon 7 NM_000344.3 (n=36)	c.852A>G	Variants that did not affect splicing (n=28)	SMN1	NM_000344.3	NM_000344.3:c.852A>G		5	70247785	.	A	G	SpliceAI=G|SMN1|0.01|0.00|0.04|0.00|-17|36|36|-2	SpliceAI=G	SMN1	0.04	0	0.01	0	0.04	0	-17	36	36	-2
NO	5	70247788	A	G	SpliceAI=G	SMN1	0	0	0	0	0	0	478	-20	8	33		SMN1 Exon 7 NM_000344.3 (n=36)	c.855A>G	Variants that did not affect splicing (n=28)	SMN1	NM_000344.3	NM_000344.3:c.855A>G		5	70247788	.	A	G	SpliceAI=G|SMN1|0.00|0.00|0.00|0.00|1|-20|8|33	SpliceAI=G	SMN1	0	0	0	0	0	0	1	-20	8	33
NO	5	70247794	A	G	SpliceAI=G	SMN1	0	0.04	0	0.04	0	0.04	27	-26	50	27		SMN1 Exon 7 NM_000344.3 (n=36)	c.861A>G	Variants that did not affect splicing (n=28)	SMN1	NM_000344.3	NM_000344.3:c.861A>G		5	70247794	.	A	G	SpliceAI=G|SMN1|0.00|0.04|0.00|0.04|27|-26|50|27	SpliceAI=G	SMN1	0	0.04	0	0.04	0	0.04	27	-26	50	27
NO	5	70247795	A	C	SpliceAI=C	SMN1	0.08	0	0.01	0	0.08	0	-27	-61	26	1		SMN1 Exon 7 NM_000344.3 (n=36)	c.862A>C	Variants that did not affect splicing (n=28)	SMN1	NM_000344.3	NM_000344.3:c.862A>C		5	70247795	.	A	C	SpliceAI=C|SMN1|0.01|0.00|0.08|0.00|-27|26|26|1	SpliceAI=C	SMN1	0.08	0	0.01	0	0.08	0	-27	26	26	1
NO	5	70247797	G	A	SpliceAI=A	SMN1	0.11	0	0.02	0	0.11	0	469	24	24	-1		SMN1 Exon 7 NM_000344.3 (n=36)	c.864G>A	Variants that did not affect splicing (n=28)	SMN1	NM_000344.3	NM_000344.3:c.864G>A		5	70247797	.	G	A	SpliceAI=A|SMN1|0.01|0.00|0.11|0.00|-29|24|24|-1	SpliceAI=A	SMN1	0.11	0	0.01	0	0.11	0	-29	24	24	-1
NO	5	70247800	C	T	SpliceAI=T	SMN1	0.02	0	0	0	0.02	0	-24	-32	21	-4		SMN1 Exon 7 NM_000344.3 (n=36)	c.867C>T	Variants that did not affect splicing (n=28)	SMN1	NM_000344.3	NM_000344.3:c.867C>T		5	70247800	.	C	T	SpliceAI=T|SMN1|0.00|0.00|0.02|0.00|-24|-32|21|-4	SpliceAI=T	SMN1	0.02	0	0	0	0.02	0	-24	-32	21	-4
NO	5	70247803	A	C	SpliceAI=C	SMN1	0.01	0	0	0	0.01	0	-35	-69	18	-7		SMN1 Exon 7 NM_000344.3 (n=36)	c.870A>C	Variants that did not affect splicing (n=28)	SMN1	NM_000344.3	NM_000344.3:c.870A>C		5	70247803	.	A	C	SpliceAI=C|SMN1|0.00|0.00|0.01|0.00|-35|18|18|-7	SpliceAI=C	SMN1	0.01	0	0	0	0.01	0	-35	18	18	-7
NO	5	70247803	A	G	SpliceAI=G	SMN1	0.07	0	0.01	0	0.07	0	-35	-69	18	-7		SMN1 Exon 7 NM_000344.3 (n=36)	c.870A>G	Variants that did not affect splicing (n=28)	SMN1	NM_000344.3	NM_000344.3:c.870A>G		5	70247803	.	A	G	SpliceAI=G|SMN1|0.01|0.00|0.07|0.00|-35|18|18|-7	SpliceAI=G	SMN1	0.07	0	0.01	0	0.07	0	-35	18	18	-7
NO	5	70247803	A	T	SpliceAI=T	SMN1	0	0.03	0	0	0	0.03	-27	-35	604	18		SMN1 Exon 7 NM_000344.3 (n=36)	c.870A>T	Variants that did not affect splicing (n=28)	SMN1	NM_000344.3	NM_000344.3:c.870A>T		5	70247803	.	A	T	SpliceAI=T|SMN1|0.00|0.00|0.00|0.03|-27|-35|22|18	SpliceAI=T	SMN1	0	0.03	0	0	0	0.03	-27	-35	22	18
NO	5	70247806	T	A	SpliceAI=A	SMN1	0.03	0	0.01	0	0.03	0	-38	-30	15	-10		SMN1 Exon 7 NM_000344.3 (n=36)	c.873T>A	Variants that did not affect splicing (n=28)	SMN1	NM_000344.3	NM_000344.3:c.873T>A		5	70247806	.	T	A	SpliceAI=A|SMN1|0.01|0.00|0.03|0.00|-38|-30|15|-10	SpliceAI=A	SMN1	0.03	0	0.01	0	0.03	0	-38	-30	15	-10
NO	5	70247806	T	G	SpliceAI=G	SMN1	0.05	0	0.01	0	0.05	0	-38	-30	15	-10		SMN1 Exon 7 NM_000344.3 (n=36)	c.873T>G	Variants that did not affect splicing (n=28)	SMN1	NM_000344.3	NM_000344.3:c.873T>G		5	70247806	.	T	G	SpliceAI=G|SMN1|0.01|0.00|0.05|0.00|-38|-30|15|-10	SpliceAI=G	SMN1	0.05	0	0.01	0	0.05	0	-38	-30	15	-10
NO	5	70247809	C	A	SpliceAI=A	SMN1	0	0.03	0	0.01	0	0.03	-75	457	-13	12		SMN1 Exon 7 NM_000344.3 (n=36)	c.876C>A	Variants that did not affect splicing (n=28)	SMN1	NM_000344.3	NM_000344.3:c.876C>A		5	70247809	.	C	A	SpliceAI=A|SMN1|0.00|0.00|0.00|0.03|12|-41|-13|12	SpliceAI=A	SMN1	0	0.03	0	0	0	0.03	12	-41	-13	12
NO	5	70247809	C	T	SpliceAI=T	SMN1	0	0.11	0	0.02	0	0.11	-75	-41	-13	12		SMN1 Exon 7 NM_000344.3 (n=36)	c.876C>T	Variants that did not affect splicing (n=28)	SMN1	NM_000344.3	NM_000344.3:c.876C>T		5	70247809	.	C	T	SpliceAI=T|SMN1|0.00|0.02|0.00|0.11|12|-41|-13|12	SpliceAI=T	SMN1	0	0.11	0	0.02	0	0.11	12	-41	-13	12
NO	5	70247809	C	G	SpliceAI=G	SMN1	0.01	0	0	0	0.01	0	-41	457	12	-13		SMN1 Exon 7 NM_000344.3 (n=36)	c.876C>G	Variants that did not affect splicing (n=28)	SMN1	NM_000344.3	NM_000344.3:c.876C>G		5	70247809	.	C	G	SpliceAI=G|SMN1|0.00|0.00|0.01|0.00|-41|-33|12|-13	SpliceAI=G	SMN1	0.01	0	0	0	0.01	0	-41	-33	12	-13
NO	5	70247810	T	C	SpliceAI=C	SMN1	0	0	0	0	0	0	456	-76	11	-14		SMN1 Exon 7 NM_000344.3 (n=36)	c.877T>C	Variants that did not affect splicing (n=28)	SMN1	NM_000344.3	NM_000344.3:c.877T>C		5	70247810	.	T	C	SpliceAI=C|SMN1|0.00|0.00|0.00|0.00|-42|11|11|-14	SpliceAI=C	SMN1	0	0	0	0	0	0	-42	11	11	-14
NO	5	70247812	A	G	SpliceAI=G	SMN1	0.07	0	0.01	0	0.07	0	-44	9	9	-16		SMN1 Exon 7 NM_000344.3 (n=36)	c.879A>G	Variants that did not affect splicing (n=28)	SMN1	NM_000344.3	NM_000344.3:c.879A>G		5	70247812	.	A	G	SpliceAI=G|SMN1|0.01|0.00|0.07|0.00|-44|9|9|-16	SpliceAI=G	SMN1	0.07	0	0.01	0	0.07	0	-44	9	9	-16
NO	5	70247815	T	C	SpliceAI=C	SMN1	0.02	0	0.01	0	0.02	0	-47	6	6	57		SMN1 Exon 7 NM_000344.3 (n=36)	c.882T>C	Variants that did not affect splicing (n=28)	SMN1	NM_000344.3	NM_000344.3:c.882T>C		5	70247815	.	T	C	SpliceAI=C|SMN1|0.01|0.00|0.02|0.00|-47|6|6|-19	SpliceAI=C	SMN1	0.02	0	0.01	0	0.02	0	-47	6	6	-19
NO	5	70247817	A	G	SpliceAI=G	SMN1	0	0.17	0	0.02	0	0.17	-41	449	55	4		SMN1 Exon 7 NM_000344.3 (n=36)	c.884A>G	Variants that did not affect splicing (n=28)	SMN1	NM_000344.3	NM_000344.3:c.884A>G		5	70247817	.	A	G	SpliceAI=G|SMN1|0.00|0.00|0.00|0.17|-41|-24|23|4	SpliceAI=G	SMN1	0	0.17	0	0	0	0.17	-41	-24	23	4
NO	5	69372351	T	G	SpliceAI=G	SMN2	0.02	0	0.01	0	0.02	0	-3	5	50	636		SMN2 Exon 7 NM_017411.3 (n=43)	c.838T>G	Variants that did not affect splicing (n=9)	SMN2	NM_017411.3	NM_017411.3:c.838T>G		5	69372351	.	T	G	SpliceAI=G|SMN2|0.01|0.00|0.02|0.00|-3|5|50|5	SpliceAI=G	SMN2	0.02	0	0.01	0	0.02	0	-3	5	50	5
NO	5	69372358	A	C	SpliceAI=C	SMN2	0.06	0	0.04	0	0.06	0	-10	43	43	629		SMN2 Exon 7 NM_017411.3 (n=43)	c.845A>C	Variants that did not affect splicing (n=9)	SMN2	NM_017411.3	NM_017411.3:c.845A>C		5	69372358	.	A	C	SpliceAI=C|SMN2|0.04|0.00|0.06|0.00|-10|43|43|-10	SpliceAI=C	SMN2	0.06	0	0.04	0	0.06	0	-10	43	43	-10
NO	5	69372387	T	A	SpliceAI=A	SMN2	0	0.03	0	0.01	0	0.03	14	-39	37	14		SMN2 Exon 7 NM_017411.3 (n=43)	c.874T>A	Variants that did not affect splicing (n=9)	SMN2	NM_017411.3	NM_017411.3:c.874T>A		5	69372387	.	T	A	SpliceAI=A|SMN2|0.00|0.01|0.00|0.03|14|-39|37|14	SpliceAI=A	SMN2	0	0.03	0	0.01	0	0.03	14	-39	37	14
NO	5	69372388	C	T	SpliceAI=T	SMN2	0	0.18	0	0.1	0	0.18	13	-40	-12	13		SMN2 Exon 7 NM_017411.3 (n=43)	c.875C>T	Variants that did not affect splicing (n=9)	SMN2	NM_017411.3	NM_017411.3:c.875C>T		5	69372388	.	C	T	SpliceAI=T|SMN2|0.00|0.10|0.00|0.18|13|-40|-12|13	SpliceAI=T	SMN2	0	0.18	0	0.1	0	0.18	13	-40	-12	13
NO	5	69372388	C	G	SpliceAI=G	SMN2	0	0.06	0	0.02	0	0.06	-683	-40	124	13		SMN2 Exon 7 NM_017411.3 (n=43)	c.875C>G	Variants that did not affect splicing (n=9)	SMN2	NM_017411.3	NM_017411.3:c.875C>G		5	69372388	.	C	G	SpliceAI=G|SMN2|0.00|0.02|0.00|0.06|-12|-40|36|13	SpliceAI=G	SMN2	0	0.06	0	0.02	0	0.06	-12	-40	36	13
NO	5	69372389	C	T	SpliceAI=T	SMN2	0	0.19	0	0.1	0	0.19	12	-41	-13	12		SMN2 Exon 7 NM_017411.3 (n=43)	c.876C>T	Variants that did not affect splicing (n=9)	SMN2	NM_017411.3	NM_017411.3:c.876C>T		5	69372389	.	C	T	SpliceAI=T|SMN2|0.00|0.10|0.00|0.19|12|-41|-13|12	SpliceAI=T	SMN2	0	0.19	0	0.1	0	0.19	12	-41	-13	12
NO	5	69372394	A	C	SpliceAI=C	SMN2	0.06	0	0.04	0	0.06	0	-46	7	7	-18		SMN2 Exon 7 NM_017411.3 (n=43)	c.881A>C	Variants that did not affect splicing (n=9)	SMN2	NM_017411.3	NM_017411.3:c.881A>C		5	69372394	.	A	C	SpliceAI=C|SMN2|0.04|0.00|0.06|0.00|-46|7|7|-18	SpliceAI=C	SMN2	0.06	0	0.04	0	0.06	0	-46	7	7	-18
NO	5	69372397	A	C	SpliceAI=C	SMN2	0	0.08	0	0.01	0	0.08	449	-49	27	4		SMN2 Exon 7 NM_017411.3 (n=43)	c.884A>C	Variants that did not affect splicing (n=9)	SMN2	NM_017411.3	NM_017411.3:c.884A>C		5	69372397	.	A	C	SpliceAI=C|SMN2|0.00|0.01|0.00|0.08|-41|-49|27|4	SpliceAI=C	SMN2	0	0.08	0	0.01	0	0.08	-41	-49	27	4
NO	5	69372397	A	G	SpliceAI=G	SMN2	0	0.15	0	0.02	0	0.15	4	449	55	4		SMN2 Exon 7 NM_017411.3 (n=43)	c.884A>G	Variants that did not affect splicing (n=9)	SMN2	NM_017411.3	NM_017411.3:c.884A>G		5	69372397	.	A	G	SpliceAI=G|SMN2|0.00|0.00|0.00|0.15|4|-24|27|4	SpliceAI=G	SMN2	0	0.15	0	0	0	0.15	4	-24	27	4
NO	5	69372353	T	C	SpliceAI=C	SMN2	0.15	0	0.09	0	0.15	0	-5	48	48	634		SMN2 Exon 7 NM_017411.3 (n=43)	c.840T>C	Variants that did not affect splicing (n=9)	SMN2	NM_017411.3	NM_017411.3:c.840T>C		5	69372353	.	T	C	SpliceAI=C|SMN2|0.09|0.00|0.15|0.00|-5|48|48|-5	SpliceAI=C	SMN2	0.15	0	0.09	0	0.15	0	-5	48	48	-5
NO	5	69372353	T	A	SpliceAI=A	SMN2	0.13	0.01	0.07	0.01	0.13	0	-5	3	48	634		SMN2 Exon 7 NM_017411.3 (n=43)	c.840T>A	Variants that did not affect splicing (n=9)	SMN2	NM_017411.3	NM_017411.3:c.840T>A		5	69372353	.	T	A	SpliceAI=A|SMN2|0.07|0.01|0.13|0.00|-5|3|48|-5	SpliceAI=A	SMN2	0.13	0.01	0.07	0.01	0.13	0	-5	3	48	-5
NO	5	69372353	T	G	SpliceAI=G	SMN2	0.18	0.01	0.09	0.01	0.18	0	-5	3	48	634		SMN2 Exon 7 NM_017411.3 (n=43)	c.840T>G	Variants that did not affect splicing (n=9)	SMN2	NM_017411.3	NM_017411.3:c.840T>G		5	69372353	.	T	G	SpliceAI=G|SMN2|0.09|0.01|0.18|0.00|-5|3|48|3	SpliceAI=G	SMN2	0.18	0.01	0.09	0.01	0.18	0	-5	3	48	3
NO	5	69372354	A	C	SpliceAI=C	SMN2	0.16	0.01	0.11	0.01	0.16	0	-6	2	47	633		SMN2 Exon 7 NM_017411.3 (n=43)	c.841A>C	Variants that did not affect splicing (n=9)	SMN2	NM_017411.3	NM_017411.3:c.841A>C		5	69372354	.	A	C	SpliceAI=C|SMN2|0.11|0.01|0.16|0.00|-6|2|47|-6	SpliceAI=C	SMN2	0.16	0.01	0.11	0.01	0.16	0	-6	2	47	-6
NO	5	69372355	G	C	SpliceAI=C	SMN2	0.07	0.01	0.04	0.01	0.07	0	-7	1	46	21		SMN2 Exon 7 NM_017411.3 (n=43)	c.842G>C	Variants that did not affect splicing (n=9)	SMN2	NM_017411.3	NM_017411.3:c.842G>C		5	69372355	.	G	C	SpliceAI=C|SMN2|0.04|0.01|0.07|0.00|-7|1|46|21	SpliceAI=C	SMN2	0.07	0.01	0.04	0.01	0.07	0	-7	1	46	21
NO	5	69372358	A	G	SpliceAI=G	SMN2	0.16	0	0.09	0	0.16	0	-10	43	43	629		SMN2 Exon 7 NM_017411.3 (n=43)	c.845A>G	Variants that did not affect splicing (n=9)	SMN2	NM_017411.3	NM_017411.3:c.845A>G		5	69372358	.	A	G	SpliceAI=G|SMN2|0.09|0.00|0.16|0.00|-10|43|43|-10	SpliceAI=G	SMN2	0.16	0	0.09	0	0.16	0	-10	43	43	-10
NO	5	69372359	A	C	SpliceAI=C	SMN2	0.02	0	0.01	0	0.02	0	-11	-45	42	628		SMN2 Exon 7 NM_017411.3 (n=43)	c.846A>C	Variants that did not affect splicing (n=9)	SMN2	NM_017411.3	NM_017411.3:c.846A>C		5	69372359	.	A	C	SpliceAI=C|SMN2|0.01|0.00|0.02|0.00|-11|-45|42|-11	SpliceAI=C	SMN2	0.02	0	0.01	0	0.02	0	-11	-45	42	-11
NO	5	69372363	C	G	SpliceAI=G	SMN2	0.07	0	0.06	0	0.07	0	-15	38	38	624		SMN2 Exon 7 NM_017411.3 (n=43)	c.850C>G	Variants that did not affect splicing (n=9)	SMN2	NM_017411.3	NM_017411.3:c.850C>G		5	69372363	.	C	G	SpliceAI=G|SMN2|0.06|0.00|0.07|0.00|-15|38|38|-15	SpliceAI=G	SMN2	0.07	0	0.06	0	0.07	0	-15	38	38	-15
NO	5	69372372	G	C	SpliceAI=C	SMN2	0.03	0.01	0.03	0	0	0.01	-24	-58	80	29		SMN2 Exon 7 NM_017411.3 (n=43)	c.859G>C	Variants that did not affect splicing (n=9)	SMN2	NM_017411.3	NM_017411.3:c.859G>C		5	69372372	.	G	C	SpliceAI=C|SMN2|0.03|0.00|0.00|0.01|-24|1|4|29	SpliceAI=C	SMN2	0.03	0.01	0.03	0	0	0.01	-24	1	4	29
NO	5	69372386	T	G	SpliceAI=G	SMN2	0.07	0	0.04	0	0.07	0	-38	15	15	-10		SMN2 Exon 7 NM_017411.3 (n=43)	c.873T>G	Variants that did not affect splicing (n=9)	SMN2	NM_017411.3	NM_017411.3:c.873T>G		5	69372386	.	T	G	SpliceAI=G|SMN2|0.04|0.00|0.07|0.00|-38|15|15|-10	SpliceAI=G	SMN2	0.07	0	0.04	0	0.07	0	-38	15	15	-10
NO	5	69372386	T	A	SpliceAI=A	SMN2	0.04	0	0.03	0	0.04	0	-38	15	15	-10		SMN2 Exon 7 NM_017411.3 (n=43)	c.873T>A	Variants that did not affect splicing (n=9)	SMN2	NM_017411.3	NM_017411.3:c.873T>A		5	69372386	.	T	A	SpliceAI=A|SMN2|0.03|0.00|0.04|0.00|-38|15|15|-10	SpliceAI=A	SMN2	0.04	0	0.03	0	0.04	0	-38	15	15	-10
NO	5	69372387	T	G	SpliceAI=G	SMN2	0.03	0	0.03	0	0.02	0	-39	-31	14	-11		SMN2 Exon 7 NM_017411.3 (n=43)	c.874T>G	Variants that did not affect splicing (n=9)	SMN2	NM_017411.3	NM_017411.3:c.874T>G		5	69372387	.	T	G	SpliceAI=G|SMN2|0.03|0.00|0.02|0.00|-39|-31|14|-11	SpliceAI=G	SMN2	0.03	0	0.03	0	0.02	0	-39	-31	14	-11
NO	5	69372387	T	C	SpliceAI=C	SMN2	0.05	0	0.02	0	0.05	0	-39	14	14	-11		SMN2 Exon 7 NM_017411.3 (n=43)	c.874T>C	Variants that did not affect splicing (n=9)	SMN2	NM_017411.3	NM_017411.3:c.874T>C		5	69372387	.	T	C	SpliceAI=C|SMN2|0.02|0.00|0.05|0.00|-39|14|14|-11	SpliceAI=C	SMN2	0.05	0	0.02	0	0.05	0	-39	14	14	-11
NO	5	69372389	C	A	SpliceAI=A	SMN2	0	0.09	0	0.04	0	0.09	12	-41	9	12		SMN2 Exon 7 NM_017411.3 (n=43)	c.876C>A	Variants that did not affect splicing (n=9)	SMN2	NM_017411.3	NM_017411.3:c.876C>A		5	69372389	.	C	A	SpliceAI=A|SMN2|0.00|0.04|0.00|0.09|12|-41|9|12	SpliceAI=A	SMN2	0	0.09	0	0.04	0	0.09	12	-41	9	12
NO	5	69372389	C	G	SpliceAI=G	SMN2	0.02	0	0.01	0	0.02	0	-41	457	12	-13		SMN2 Exon 7 NM_017411.3 (n=43)	c.876C>G	Variants that did not affect splicing (n=9)	SMN2	NM_017411.3	NM_017411.3:c.876C>G		5	69372389	.	C	G	SpliceAI=G|SMN2|0.01|0.00|0.02|0.00|-41|12|12|-13	SpliceAI=G	SMN2	0.02	0	0.01	0	0.02	0	-41	12	12	-13
NO	5	69372390	T	A	SpliceAI=A	SMN2	0.05	0	0.03	0	0.05	0	-42	11	11	-14		SMN2 Exon 7 NM_017411.3 (n=43)	c.877T>A	Variants that did not affect splicing (n=9)	SMN2	NM_017411.3	NM_017411.3:c.877T>A		5	69372390	.	T	A	SpliceAI=A|SMN2|0.03|0.00|0.05|0.00|-42|11|11|-14	SpliceAI=A	SMN2	0.05	0	0.03	0	0.05	0	-42	11	11	-14
NO	5	69372390	T	C	SpliceAI=C	SMN2	0.02	0	0.02	0	0.02	0	-42	-76	11	-14		SMN2 Exon 7 NM_017411.3 (n=43)	c.877T>C	Variants that did not affect splicing (n=9)	SMN2	NM_017411.3	NM_017411.3:c.877T>C		5	69372390	.	T	C	SpliceAI=C|SMN2|0.02|0.00|0.02|0.00|-42|-34|11|-14	SpliceAI=C	SMN2	0.02	0	0.02	0	0.02	0	-42	-34	11	-14
NO	5	69372390	T	G	SpliceAI=G	SMN2	0.05	0	0.05	0	0.05	0	-42	11	11	-14		SMN2 Exon 7 NM_017411.3 (n=43)	c.877T>G	Variants that did not affect splicing (n=9)	SMN2	NM_017411.3	NM_017411.3:c.877T>G		5	69372390	.	T	G	SpliceAI=G|SMN2|0.05|0.00|0.05|0.00|-42|11|11|-14	SpliceAI=G	SMN2	0.05	0	0.05	0	0.05	0	-42	11	11	-14
NO	5	69372391	T	G	SpliceAI=G	SMN2	0.23	0	0.11	0	0.23	0	-43	10	10	-15		SMN2 Exon 7 NM_017411.3 (n=43)	c.878T>G	Variants that did not affect splicing (n=9)	SMN2	NM_017411.3	NM_017411.3:c.878T>G		5	69372391	.	T	G	SpliceAI=G|SMN2|0.11|0.00|0.23|0.00|-43|10|10|-15	SpliceAI=G	SMN2	0.23	0	0.11	0	0.23	0	-43	10	10	-15
NO	5	69372391	T	C	SpliceAI=C	SMN2	0.22	0	0.1	0	0.22	0	-43	10	10	-15		SMN2 Exon 7 NM_017411.3 (n=43)	c.878T>C	Variants that did not affect splicing (n=9)	SMN2	NM_017411.3	NM_017411.3:c.878T>C		5	69372391	.	T	C	SpliceAI=C|SMN2|0.10|0.00|0.22|0.00|-43|10|10|-15	SpliceAI=C	SMN2	0.22	0	0.1	0	0.22	0	-43	10	10	-15
NO	5	69372391	T	A	SpliceAI=A	SMN2	0.15	0	0.07	0	0.15	0	-43	10	10	-15		SMN2 Exon 7 NM_017411.3 (n=43)	c.878T>A	Variants that did not affect splicing (n=9)	SMN2	NM_017411.3	NM_017411.3:c.878T>A		5	69372391	.	T	A	SpliceAI=A|SMN2|0.07|0.00|0.15|0.00|-43|10|10|-15	SpliceAI=A	SMN2	0.15	0	0.07	0	0.15	0	-43	10	10	-15
NO	5	69372392	A	G	SpliceAI=G	SMN2	0.14	0	0.08	0	0.14	0	-44	9	9	-16		SMN2 Exon 7 NM_017411.3 (n=43)	c.879A>G	Variants that did not affect splicing (n=9)	SMN2	NM_017411.3	NM_017411.3:c.879A>G		5	69372392	.	A	G	SpliceAI=G|SMN2|0.08|0.00|0.14|0.00|-44|9|9|-16	SpliceAI=G	SMN2	0.14	0	0.08	0	0.14	0	-44	9	9	-16
NO	5	69372392	A	C	SpliceAI=C	SMN2	0.23	0	0.11	0	0.23	0	-44	9	9	595		SMN2 Exon 7 NM_017411.3 (n=43)	c.879A>C	Variants that did not affect splicing (n=9)	SMN2	NM_017411.3	NM_017411.3:c.879A>C		5	69372392	.	A	C	SpliceAI=C|SMN2|0.11|0.00|0.23|0.00|-44|9|9|-16	SpliceAI=C	SMN2	0.23	0	0.11	0	0.23	0	-44	9	9	-16
NO	5	69372393	A	C	SpliceAI=C	SMN2	0.19	0	0.09	0	0.19	0	-45	8	8	594		SMN2 Exon 7 NM_017411.3 (n=43)	c.880A>C	Variants that did not affect splicing (n=9)	SMN2	NM_017411.3	NM_017411.3:c.880A>C		5	69372393	.	A	C	SpliceAI=C|SMN2|0.09|0.00|0.19|0.00|-45|8|8|5	SpliceAI=C	SMN2	0.19	0	0.09	0	0.19	0	-45	8	8	5
NO	5	69372396	T	G	SpliceAI=G	SMN2	0.06	0	0.06	0	0.06	0	-48	423	5	-20		SMN2 Exon 7 NM_017411.3 (n=43)	c.883T>G	Variants that did not affect splicing (n=9)	SMN2	NM_017411.3	NM_017411.3:c.883T>G		5	69372396	.	T	G	SpliceAI=G|SMN2|0.06|0.00|0.06|0.00|-48|5|5|-20	SpliceAI=G	SMN2	0.06	0	0.06	0	0.06	0	-48	5	5	-20
NO	5	69372396	T	A	SpliceAI=A	SMN2	0.12	0	0.06	0	0.12	0	-48	5	5	56		SMN2 Exon 7 NM_017411.3 (n=43)	c.883T>A	Variants that did not affect splicing (n=9)	SMN2	NM_017411.3	NM_017411.3:c.883T>A		5	69372396	.	T	A	SpliceAI=A|SMN2|0.06|0.00|0.12|0.00|-48|5|5|-20	SpliceAI=A	SMN2	0.12	0	0.06	0	0.12	0	-48	5	5	-20
NO	5	69372396	T	C	SpliceAI=C	SMN2	0.08	0	0.06	0	0.08	0	-48	5	5	-20		SMN2 Exon 7 NM_017411.3 (n=43)	c.883T>C	Variants that did not affect splicing (n=9)	SMN2	NM_017411.3	NM_017411.3:c.883T>C		5	69372396	.	T	C	SpliceAI=C|SMN2|0.06|0.00|0.08|0.00|-48|5|5|-20	SpliceAI=C	SMN2	0.08	0	0.06	0	0.08	0	-48	5	5	-20
NO	5	69372398	A	T	SpliceAI=T	SMN2	0.08	0	0.06	0	0.08	0	-50	3	3	589		SMN2 Exon 7 NM_017411.3 (n=43)	c.885A>T	Variants that did not affect splicing (n=9)	SMN2	NM_017411.3	NM_017411.3:c.885A>T		5	69372398	.	A	T	SpliceAI=T|SMN2|0.06|0.00|0.08|0.00|-50|3|3|7	SpliceAI=T	SMN2	0.08	0	0.06	0	0.08	0	-50	3	3	7
NO	5	69372398	A	C	SpliceAI=C	SMN2	0.1	0	0.07	0	0.1	0	-50	3	3	589		SMN2 Exon 7 NM_017411.3 (n=43)	c.885A>C	Variants that did not affect splicing (n=9)	SMN2	NM_017411.3	NM_017411.3:c.885A>C		5	69372398	.	A	C	SpliceAI=C|SMN2|0.07|0.00|0.10|0.00|-50|3|3|-50	SpliceAI=C	SMN2	0.1	0	0.07	0	0.1	0	-50	3	3	-50
NO	11	32438085	C	G	SpliceAI=G	WT1	0.01	0.03	0	0.03	0.01	0	2136	-1	-49	885		WT1 Exon 5 NM_024426.4 (n=139)	c.952G>C	Variants that did not affect splicing (n=50)	WT1	NM_024426.4	NM_024426.4:c.952G>C		11	32438085	.	C	G	SpliceAI=G|WT1|0.00|0.03|0.01|0.00|49|-1|-49|1	SpliceAI=G	WT1	0.01	0.03	0	0.03	0.01	0	49	-1	-49	1
NO	11	32438084	A	T	SpliceAI=T	WT1	0.06	0	0.06	0	0.04	0	0	-2428	-48	-137		WT1 Exon 5 NM_024426.4 (n=139)	c.953T>A	Variants that did not affect splicing (n=50)	WT1	NM_024426.4	NM_024426.4:c.953T>A		11	32438084	.	A	T	SpliceAI=T|WT1|0.06|0.00|0.04|0.00|0|-13|-48|2	SpliceAI=T	WT1	0.06	0	0.06	0	0.04	0	0	-13	-48	2
NO	11	32438083	A	G	SpliceAI=G	WT1	0.05	0	0.04	0	0.05	0	3	1	-47	3		WT1 Exon 5 NM_024426.4 (n=139)	c.954T>C	Variants that did not affect splicing (n=50)	WT1	NM_024426.4	NM_024426.4:c.954T>C		11	32438083	.	A	G	SpliceAI=G|WT1|0.04|0.00|0.05|0.00|3|1|-47|3	SpliceAI=G	WT1	0.05	0	0.04	0	0.05	0	3	1	-47	3
NO	11	32438082	C	G	SpliceAI=G	WT1	0.02	0.01	0.02	0.01	0.02	0	4	2	-46	4		WT1 Exon 5 NM_024426.4 (n=139)	c.955G>C	Variants that did not affect splicing (n=50)	WT1	NM_024426.4	NM_024426.4:c.955G>C		11	32438082	.	C	G	SpliceAI=G|WT1|0.02|0.01|0.02|0.00|4|2|-46|4	SpliceAI=G	WT1	0.02	0.01	0.02	0.01	0.02	0	4	2	-46	4
NO	11	32438082	C	A	SpliceAI=A	WT1	0	0.05	0	0.05	0	0.05	-17	4	2	-46		WT1 Exon 5 NM_024426.4 (n=139)	c.955G>T	Variants that did not affect splicing (n=50)	WT1	NM_024426.4	NM_024426.4:c.955G>T		11	32438082	.	C	A	SpliceAI=A|WT1|0.00|0.05|0.00|0.05|-17|4|2|-46	SpliceAI=A	WT1	0	0.05	0	0.05	0	0.05	-17	4	2	-46
NO	11	32438080	A	C	SpliceAI=C	WT1	0	0.01	0	0.01	0	0.01	978	6	890	-133		WT1 Exon 5 NM_024426.4 (n=139)	c.957T>G	Variants that did not affect splicing (n=50)	WT1	NM_024426.4	NM_024426.4:c.957T>G		11	32438080	.	A	C	SpliceAI=C|WT1|0.00|0.01|0.00|0.00|-2|6|-48|-44	SpliceAI=C	WT1	0	0.01	0	0.01	0	0	-2	6	-48	-44
NO	11	32438078	G	C	SpliceAI=C	WT1	0	0.15	0	0.15	0	0.11	-13	8	1	-42		WT1 Exon 5 NM_024426.4 (n=139)	c.959C>G	Variants that did not affect splicing (n=50)	WT1	NM_024426.4	NM_024426.4:c.959C>G		11	32438078	.	G	C	SpliceAI=C|WT1|0.00|0.15|0.00|0.11|-13|8|1|-42	SpliceAI=C	WT1	0	0.15	0	0.15	0	0.11	-13	8	1	-42
NO	11	32438074	C	T	SpliceAI=T	WT1	0.1	0	0.1	0	0.1	0	12	-38	-38	12		WT1 Exon 5 NM_024426.4 (n=139)	c.963G>A	Variants that did not affect splicing (n=50)	WT1	NM_024426.4	NM_024426.4:c.963G>A		11	32438074	.	C	T	SpliceAI=T|WT1|0.10|0.00|0.10|0.00|12|-38|-38|12	SpliceAI=T	WT1	0.1	0	0.1	0	0.1	0	12	-38	-38	12
NO	11	32438073	T	G	SpliceAI=G	WT1	0	0.06	0	0.06	0	0.06	-8	13	-122	-37		WT1 Exon 5 NM_024426.4 (n=139)	c.964A>C	Variants that did not affect splicing (n=50)	WT1	NM_024426.4	NM_024426.4:c.964A>C		11	32438073	.	T	G	SpliceAI=G|WT1|0.00|0.06|0.00|0.06|-8|13|13|-37	SpliceAI=G	WT1	0	0.06	0	0.06	0	0.06	-8	13	13	-37
NO	11	32438073	T	C	SpliceAI=C	WT1	0	0.18	0	0.18	0	0.16	-883	13	13	-37		WT1 Exon 5 NM_024426.4 (n=139)	c.964A>G	Variants that did not affect splicing (n=50)	WT1	NM_024426.4	NM_024426.4:c.964A>G		11	32438073	.	T	C	SpliceAI=C|WT1|0.00|0.18|0.00|0.16|-8|13|13|-37	SpliceAI=C	WT1	0	0.18	0	0.18	0	0.16	-8	13	13	-37
NO	11	32438072	C	G	SpliceAI=G	WT1	0.03	0	0.03	0	0.02	0	14	-1	-36	-2625		WT1 Exon 5 NM_024426.4 (n=139)	c.965G>C	Variants that did not affect splicing (n=50)	WT1	NM_024426.4	NM_024426.4:c.965G>C		11	32438072	.	C	G	SpliceAI=G|WT1|0.03|0.00|0.02|0.00|14|-1|-36|5	SpliceAI=G	WT1	0.03	0	0.03	0	0.02	0	14	-1	-36	5
NO	11	32438071	G	C	SpliceAI=C	WT1	0	0.13	0	0.13	0	0.11	0	15	1	-35		WT1 Exon 5 NM_024426.4 (n=139)	c.966C>G	Variants that did not affect splicing (n=50)	WT1	NM_024426.4	NM_024426.4:c.966C>G		11	32438071	.	G	C	SpliceAI=C|WT1|0.00|0.13|0.00|0.11|0|15|1|-35	SpliceAI=C	WT1	0	0.13	0	0.13	0	0.11	0	15	1	-35
NO	11	32438070	A	T	SpliceAI=T	WT1	0	0.01	0	0.01	0	0.01	988	16	900	-34		WT1 Exon 5 NM_024426.4 (n=139)	c.967T>A	Variants that did not affect splicing (n=50)	WT1	NM_024426.4	NM_024426.4:c.967T>A		11	32438070	.	A	T	SpliceAI=T|WT1|0.00|0.01|0.00|0.01|-34|16|-37|-34	SpliceAI=T	WT1	0	0.01	0	0.01	0	0.01	-34	16	-37	-34
NO	11	32438070	A	C	SpliceAI=C	WT1	0.03	0	0.03	0	0.03	0	16	-5	-34	16		WT1 Exon 5 NM_024426.4 (n=139)	c.967T>G	Variants that did not affect splicing (n=50)	WT1	NM_024426.4	NM_024426.4:c.967T>G		11	32438070	.	A	C	SpliceAI=C|WT1|0.03|0.00|0.03|0.00|16|-5|-34|16	SpliceAI=C	WT1	0.03	0	0.03	0	0.03	0	16	-5	-34	16
NO	11	32438069	G	C	SpliceAI=C	WT1	0.02	0	0.02	0	0.02	0	17	989	-33	-131		WT1 Exon 5 NM_024426.4 (n=139)	c.968C>G	Variants that did not affect splicing (n=50)	WT1	NM_024426.4	NM_024426.4:c.968C>G		11	32438069	.	G	C	SpliceAI=C|WT1|0.02|0.00|0.02|0.00|17|-3|-33|17	SpliceAI=C	WT1	0.02	0	0.02	0	0.02	0	17	-3	-33	17
NO	11	32438068	G	A	SpliceAI=A	WT1	0	0.37	0	0.36	0	0.37	-878	18	1055	-32		WT1 Exon 5 NM_024426.4 (n=139)	c.969C>T	Variants that did not affect splicing (n=50)	WT1	NM_024426.4	NM_024426.4:c.969C>T		11	32438068	.	G	A	SpliceAI=A|WT1|0.00|0.36|0.00|0.37|-32|18|-3|-32	SpliceAI=A	WT1	0	0.37	0	0.36	0	0.37	-32	18	-3	-32
NO	11	32438063	G	T	SpliceAI=T	WT1	0	0.07	0	0.06	0	0.07	-27	23	-63	-27		WT1 Exon 5 NM_024426.4 (n=139)	c.974C>A	Variants that did not affect splicing (n=50)	WT1	NM_024426.4	NM_024426.4:c.974C>A		11	32438063	.	G	T	SpliceAI=T|WT1|0.00|0.06|0.00|0.07|-27|23|4|-27	SpliceAI=T	WT1	0	0.07	0	0.06	0	0.07	-27	23	4	-27
NO	11	32438062	T	A	SpliceAI=A	WT1	0.02	0	0.02	0	0.02	0	24	-2	-26	24		WT1 Exon 5 NM_024426.4 (n=139)	c.975A>T	Variants that did not affect splicing (n=50)	WT1	NM_024426.4	NM_024426.4:c.975A>T		11	32438062	.	T	A	SpliceAI=A|WT1|0.02|0.00|0.02|0.00|24|-2|-26|24	SpliceAI=A	WT1	0.02	0	0.02	0	0.02	0	24	-2	-26	24
NO	11	32438061	C	T	SpliceAI=T	WT1	0.05	0	0.05	0	0.04	0	25	-1	-25	25		WT1 Exon 5 NM_024426.4 (n=139)	c.976G>A	Variants that did not affect splicing (n=50)	WT1	NM_024426.4	NM_024426.4:c.976G>A		11	32438061	.	C	T	SpliceAI=T|WT1|0.05|0.00|0.04|0.00|25|-1|-25|25	SpliceAI=T	WT1	0.05	0	0.05	0	0.04	0	25	-1	-25	25
NO	11	32438061	C	G	SpliceAI=G	WT1	0.03	0	0.03	0	0.03	0	25	-1	-25	25		WT1 Exon 5 NM_024426.4 (n=139)	c.976G>C	Variants that did not affect splicing (n=50)	WT1	NM_024426.4	NM_024426.4:c.976G>C		11	32438061	.	C	G	SpliceAI=G|WT1|0.03|0.00|0.03|0.00|25|-1|-25|25	SpliceAI=G	WT1	0.03	0	0.03	0	0.03	0	25	-1	-25	25
NO	11	32438061	C	A	SpliceAI=A	WT1	0.03	0	0.03	0	0.01	0	25	-2405	-25	1792		WT1 Exon 5 NM_024426.4 (n=139)	c.976G>T	Variants that did not affect splicing (n=50)	WT1	NM_024426.4	NM_024426.4:c.976G>T		11	32438061	.	C	A	SpliceAI=A|WT1|0.03|0.00|0.01|0.00|25|-1|-25|25	SpliceAI=A	WT1	0.03	0	0.03	0	0.01	0	25	-1	-25	25
NO	11	32438060	A	T	SpliceAI=T	WT1	0.05	0	0.05	0	0.05	0	26	15	-24	-122		WT1 Exon 5 NM_024426.4 (n=139)	c.977T>A	Variants that did not affect splicing (n=50)	WT1	NM_024426.4	NM_024426.4:c.977T>A		11	32438060	.	A	T	SpliceAI=T|WT1|0.05|0.00|0.05|0.00|26|15|-24|26	SpliceAI=T	WT1	0.05	0	0.05	0	0.05	0	26	15	-24	26
NO	11	32438060	A	G	SpliceAI=G	WT1	0.15	0	0.15	0	0.15	0	26	-24	-24	26		WT1 Exon 5 NM_024426.4 (n=139)	c.977T>C	Variants that did not affect splicing (n=50)	WT1	NM_024426.4	NM_024426.4:c.977T>C		11	32438060	.	A	G	SpliceAI=G|WT1|0.15|0.00|0.15|0.00|26|-24|-24|26	SpliceAI=G	WT1	0.15	0	0.15	0	0.15	0	26	-24	-24	26
NO	11	32438059	C	G	SpliceAI=G	WT1	0	0.01	0	0	0	0.01	25	999	2050	-108		WT1 Exon 5 NM_024426.4 (n=139)	c.978G>C	Variants that did not affect splicing (n=50)	WT1	NM_024426.4	NM_024426.4:c.978G>C		11	32438059	.	C	G	SpliceAI=G|WT1|0.00|0.00|0.00|0.00|25|12|-19|-23	SpliceAI=G	WT1	0	0	0	0	0	0	25	12	-19	-23
NO	11	32438058	T	C	SpliceAI=C	WT1	0.08	0	0.07	0	0.08	0	28	-22	-22	-107		WT1 Exon 5 NM_024426.4 (n=139)	c.979A>G	Variants that did not affect splicing (n=50)	WT1	NM_024426.4	NM_024426.4:c.979A>G		11	32438058	.	T	C	SpliceAI=C|WT1|0.07|0.00|0.08|0.00|28|-22|-22|28	SpliceAI=C	WT1	0.08	0	0.07	0	0.08	0	28	-22	-22	28
NO	11	32438057	T	G	SpliceAI=G	WT1	0.03	0	0.02	0	0.03	0	29	46	-21	-57		WT1 Exon 5 NM_024426.4 (n=139)	c.980A>C	Variants that did not affect splicing (n=50)	WT1	NM_024426.4	NM_024426.4:c.980A>C		11	32438057	.	T	G	SpliceAI=G|WT1|0.02|0.00|0.03|0.00|29|46|-21|10	SpliceAI=G	WT1	0.03	0	0.02	0	0.03	0	29	46	-21	10
NO	11	32438057	T	C	SpliceAI=C	WT1	0.02	0.01	0	0	0.02	0.01	29	1001	-21	-106		WT1 Exon 5 NM_024426.4 (n=139)	c.980A>G	Variants that did not affect splicing (n=50)	WT1	NM_024426.4	NM_024426.4:c.980A>G		11	32438057	.	T	C	SpliceAI=C|WT1|0.00|0.00|0.02|0.00|29|27|-21|-25	SpliceAI=C	WT1	0.02	0	0	0	0.02	0	29	27	-21	-25
NO	11	32438056	T	G	SpliceAI=G	WT1	0.08	0	0.07	0	0.08	0	30	-20	-20	30		WT1 Exon 5 NM_024426.4 (n=139)	c.981A>C	Variants that did not affect splicing (n=50)	WT1	NM_024426.4	NM_024426.4:c.981A>C		11	32438056	.	T	G	SpliceAI=G|WT1|0.07|0.00|0.08|0.00|30|-20|-20|30	SpliceAI=G	WT1	0.08	0	0.07	0	0.08	0	30	-20	-20	30
NO	11	32438056	T	C	SpliceAI=C	WT1	0.06	0	0.04	0	0.06	0	30	-107	-20	-118		WT1 Exon 5 NM_024426.4 (n=139)	c.981A>G	Variants that did not affect splicing (n=50)	WT1	NM_024426.4	NM_024426.4:c.981A>G		11	32438056	.	T	C	SpliceAI=C|WT1|0.04|0.00|0.06|0.00|30|-8|-20|30	SpliceAI=C	WT1	0.06	0	0.04	0	0.06	0	30	-8	-20	30
NO	11	32438056	T	A	SpliceAI=A	WT1	0	0	0	0	0	0	1002	28	-20	2053		WT1 Exon 5 NM_024426.4 (n=139)	c.981A>T	Variants that did not affect splicing (n=50)	WT1	NM_024426.4	NM_024426.4:c.981A>T		11	32438056	.	T	A	SpliceAI=A|WT1|0.00|0.00|0.00|0.00|-20|28|-20|-16	SpliceAI=A	WT1	0	0	0	0	0	0	-20	28	-20	-16
NO	11	32438055	A	T	SpliceAI=T	WT1	0.01	0	0.01	0	0.01	0	31	29	-19	-108		WT1 Exon 5 NM_024426.4 (n=139)	c.982T>A	Variants that did not affect splicing (n=50)	WT1	NM_024426.4	NM_024426.4:c.982T>A		11	32438055	.	A	T	SpliceAI=T|WT1|0.01|0.00|0.01|0.00|31|29|-19|-23	SpliceAI=T	WT1	0.01	0	0.01	0	0.01	0	31	29	-19	-23
NO	11	32438055	A	G	SpliceAI=G	WT1	0.1	0	0.1	0	0.1	0	31	-19	-19	31		WT1 Exon 5 NM_024426.4 (n=139)	c.982T>C	Variants that did not affect splicing (n=50)	WT1	NM_024426.4	NM_024426.4:c.982T>C		11	32438055	.	A	G	SpliceAI=G|WT1|0.10|0.00|0.10|0.00|31|-19|-19|31	SpliceAI=G	WT1	0.1	0	0.1	0	0.1	0	31	-19	-19	31
NO	11	32438054	C	G	SpliceAI=G	WT1	0.1	0	0.1	0	0.1	0	32	-18	-18	32		WT1 Exon 5 NM_024426.4 (n=139)	c.983G>C	Variants that did not affect splicing (n=50)	WT1	NM_024426.4	NM_024426.4:c.983G>C		11	32438054	.	C	G	SpliceAI=G|WT1|0.10|0.00|0.10|0.00|32|-18|-18|32	SpliceAI=G	WT1	0.1	0	0.1	0	0.1	0	32	-18	-18	32
NO	11	32438051	G	T	SpliceAI=T	WT1	0.01	0.04	0	0.03	0.01	0.04	14	35	-104	-15		WT1 Exon 5 NM_024426.4 (n=139)	c.986C>A	Variants that did not affect splicing (n=50)	WT1	NM_024426.4	NM_024426.4:c.986C>A		11	32438051	.	G	T	SpliceAI=T|WT1|0.00|0.03|0.00|0.04|14|35|35|-15	SpliceAI=T	WT1	0	0.04	0	0.03	0	0.04	14	35	35	-15
NO	11	32438050	T	A	SpliceAI=A	WT1	0.01	0.01	0	0.01	0.01	0.01	34	36	-99	-14		WT1 Exon 5 NM_024426.4 (n=139)	c.987A>T	Variants that did not affect splicing (n=50)	WT1	NM_024426.4	NM_024426.4:c.987A>T		11	32438050	.	T	A	SpliceAI=A|WT1|0.00|0.01|0.00|0.01|34|36|-50|-14	SpliceAI=A	WT1	0	0.01	0	0.01	0	0.01	34	36	-50	-14
NO	11	32438047	T	C	SpliceAI=C	WT1	0	0.09	0	0.07	0	0.09	-11	39	39	-11		WT1 Exon 5 NM_024426.4 (n=139)	c.990A>G	Variants that did not affect splicing (n=50)	WT1	NM_024426.4	NM_024426.4:c.990A>G		11	32438047	.	T	C	SpliceAI=C|WT1|0.00|0.07|0.00|0.09|-11|39|39|-11	SpliceAI=C	WT1	0	0.09	0	0.07	0	0.09	-11	39	39	-11
NO	11	32438047	T	A	SpliceAI=A	WT1	0	0.01	0	0.01	0	0.01	37	39	923	-11		WT1 Exon 5 NM_024426.4 (n=139)	c.990A>T	Variants that did not affect splicing (n=50)	WT1	NM_024426.4	NM_024426.4:c.990A>T		11	32438047	.	T	A	SpliceAI=A|WT1|0.00|0.01|0.00|0.01|37|39|-7|-11	SpliceAI=A	WT1	0	0.01	0	0.01	0	0.01	37	39	-7	-11
NO	11	32438046	C	A	SpliceAI=A	WT1	0.09	0.01	0.09	0	0.08	0.01	40	-1	-10	-95		WT1 Exon 5 NM_024426.4 (n=139)	c.991G>T	Variants that did not affect splicing (n=50)	WT1	NM_024426.4	NM_024426.4:c.991G>T		11	32438046	.	C	A	SpliceAI=A|WT1|0.09|0.00|0.08|0.00|40|-1|-10|-46	SpliceAI=A	WT1	0.09	0	0.09	0	0.08	0	40	-1	-10	-46
NO	11	32438045	C	A	SpliceAI=A	WT1	0.11	0	0.1	0	0.11	0	41	-9	-9	41		WT1 Exon 5 NM_024426.4 (n=139)	c.992G>T	Variants that did not affect splicing (n=50)	WT1	NM_024426.4	NM_024426.4:c.992G>T		11	32438045	.	C	A	SpliceAI=A|WT1|0.10|0.00|0.11|0.00|41|-9|-9|41	SpliceAI=A	WT1	0.11	0	0.1	0	0.11	0	41	-9	-9	41
NO	11	32438044	C	G	SpliceAI=G	WT1	0.15	0	0.13	0	0.15	0	42	-8	-8	1		WT1 Exon 5 NM_024426.4 (n=139)	c.993G>C	Variants that did not affect splicing (n=50)	WT1	NM_024426.4	NM_024426.4:c.993G>C		11	32438044	.	C	G	SpliceAI=G|WT1|0.13|0.00|0.15|0.00|42|-8|-8|1	SpliceAI=G	WT1	0.15	0	0.13	0	0.15	0	42	-8	-8	1
NO	11	32438044	C	A	SpliceAI=A	WT1	0.09	0.02	0	0.02	0.09	0	1171	42	2	-44		WT1 Exon 5 NM_024426.4 (n=139)	c.993G>T	Variants that did not affect splicing (n=50)	WT1	NM_024426.4	NM_024426.4:c.993G>T		11	32438044	.	C	A	SpliceAI=A|WT1|0.00|0.02|0.09|0.00|2|42|2|-44	SpliceAI=A	WT1	0.09	0.02	0	0.02	0.09	0	2	42	2	-44
NO	11	32438042	T	G	SpliceAI=G	WT1	0.1	0	0.09	0	0.1	0	44	-6	-6	1158		WT1 Exon 5 NM_024426.4 (n=139)	c.995A>C	Variants that did not affect splicing (n=50)	WT1	NM_024426.4	NM_024426.4:c.995A>C		11	32438042	.	T	G	SpliceAI=G|WT1|0.09|0.00|0.10|0.00|44|-6|-6|-4	SpliceAI=G	WT1	0.1	0	0.09	0	0.1	0	44	-6	-6	-4
NO	11	32438042	T	A	SpliceAI=A	WT1	0.04	0	0.02	0	0.04	0	44	-2	-6	-2		WT1 Exon 5 NM_024426.4 (n=139)	c.995A>T	Variants that did not affect splicing (n=50)	WT1	NM_024426.4	NM_024426.4:c.995A>T		11	32438042	.	T	A	SpliceAI=A|WT1|0.02|0.00|0.04|0.00|44|-2|-6|-2	SpliceAI=A	WT1	0.04	0	0.02	0	0.04	0	44	-2	-6	-2
NO	11	32438041	C	T	SpliceAI=T	WT1	0.06	0.02	0.04	0	0.06	0.02	45	-90	-5	-90		WT1 Exon 5 NM_024426.4 (n=139)	c.996G>A	Variants that did not affect splicing (n=50)	WT1	NM_024426.4	NM_024426.4:c.996G>A		11	32438041	.	C	T	SpliceAI=T|WT1|0.04|0.00|0.06|0.00|45|-1|-5|-41	SpliceAI=T	WT1	0.06	0	0.04	0	0.06	0	45	-1	-5	-41
NO	11	32438041	C	G	SpliceAI=G	WT1	0.07	0	0.05	0	0.07	0	45	-1	-5	-90		WT1 Exon 5 NM_024426.4 (n=139)	c.996G>C	Variants that did not affect splicing (n=50)	WT1	NM_024426.4	NM_024426.4:c.996G>C		11	32438041	.	C	G	SpliceAI=G|WT1|0.05|0.00|0.07|0.00|45|-1|-5|-1	SpliceAI=G	WT1	0.07	0	0.05	0	0.07	0	45	-1	-5	-1
NO	11	32438041	C	A	SpliceAI=A	WT1	0	0.05	0	0.05	0	0.03	1174	45	1082	-90		WT1 Exon 5 NM_024426.4 (n=139)	c.996G>T	Variants that did not affect splicing (n=50)	WT1	NM_024426.4	NM_024426.4:c.996G>T		11	32438041	.	C	A	SpliceAI=A|WT1|0.00|0.05|0.00|0.01|24|45|-9|-41	SpliceAI=A	WT1	0	0.05	0	0.05	0	0.01	24	45	-9	-41
NO	11	32438040	T	G	SpliceAI=G	WT1	0.08	0	0.07	0	0.08	0	46	-4	-4	0		WT1 Exon 5 NM_024426.4 (n=139)	c.997A>C	Variants that did not affect splicing (n=50)	WT1	NM_024426.4	NM_024426.4:c.997A>C		11	32438040	.	T	G	SpliceAI=G|WT1|0.07|0.00|0.08|0.00|46|-4|-4|0	SpliceAI=G	WT1	0.08	0	0.07	0	0.08	0	46	-4	-4	0
NO	11	32438040	T	A	SpliceAI=A	WT1	0	0.05	0	0.05	0	0.03	-1435	46	-40	-4		WT1 Exon 5 NM_024426.4 (n=139)	c.997A>T	Variants that did not affect splicing (n=50)	WT1	NM_024426.4	NM_024426.4:c.997A>T		11	32438040	.	T	A	SpliceAI=A|WT1|0.00|0.05|0.00|0.03|34|46|-40|-4	SpliceAI=A	WT1	0	0.05	0	0.05	0	0.03	34	46	-40	-4
NO	11	32438039	C	G	SpliceAI=G	WT1	0.06	0	0.06	0	0.06	0	47	-3	-3	1		WT1 Exon 5 NM_024426.4 (n=139)	c.998G>C	Variants that did not affect splicing (n=50)	WT1	NM_024426.4	NM_024426.4:c.998G>C		11	32438039	.	C	G	SpliceAI=G|WT1|0.06|0.00|0.06|0.00|47|-3|-3|1	SpliceAI=G	WT1	0.06	0	0.06	0	0.06	0	47	-3	-3	1
NO	11	32438039	C	A	SpliceAI=A	WT1	0.05	0	0.05	0	0.04	0	47	-3	-3	1		WT1 Exon 5 NM_024426.4 (n=139)	c.998G>T	Variants that did not affect splicing (n=50)	WT1	NM_024426.4	NM_024426.4:c.998G>T		11	32438039	.	C	A	SpliceAI=A|WT1|0.05|0.00|0.04|0.00|47|-3|-3|1	SpliceAI=A	WT1	0.05	0	0.05	0	0.04	0	47	-3	-3	1
NO	11	32438080	A	G	SpliceAI=G	WT1	0.07	0	0.06	0	0.07	0	6	-44	-44	6		WT1 Exon 5 NM_024426.4 (n=139)	c.957T>C	Variants that did not affect splicing (n=50)	WT1	NM_024426.4	NM_024426.4:c.957T>C		11	32438080	.	A	G	SpliceAI=G|WT1|0.06|0.00|0.07|0.00|6|-44|-44|6	SpliceAI=G	WT1	0.07	0	0.06	0	0.07	0	6	-44	-44	6
NO	11	32438079	C	T	SpliceAI=T	WT1	0	0.08	0	0.08	0	0.08	-43	7	1044	-43		WT1 Exon 5 NM_024426.4 (n=139)	c.958G>A	Variants that did not affect splicing (n=50)	WT1	NM_024426.4	NM_024426.4:c.958G>A		11	32438079	.	C	T	SpliceAI=T|WT1|0.00|0.08|0.00|0.08|-43|7|7|-43	SpliceAI=T	WT1	0	0.08	0	0.08	0	0.08	-43	7	7	-43
NO	11	32438079	C	G	SpliceAI=G	WT1	0	0.07	0	0.07	0	0.07	-43	7	1044	-43		WT1 Exon 5 NM_024426.4 (n=139)	c.958G>C	Variants that did not affect splicing (n=50)	WT1	NM_024426.4	NM_024426.4:c.958G>C		11	32438079	.	C	G	SpliceAI=G|WT1|0.00|0.07|0.00|0.07|-43|7|-5|-43	SpliceAI=G	WT1	0	0.07	0	0.07	0	0.07	-43	7	-5	-43
NO	11	32438079	C	A	SpliceAI=A	WT1	0	0.1	0	0.1	0	0.1	-889	7	1044	-43		WT1 Exon 5 NM_024426.4 (n=139)	c.958G>T	Variants that did not affect splicing (n=50)	WT1	NM_024426.4	NM_024426.4:c.958G>T		11	32438079	.	C	A	SpliceAI=A|WT1|0.00|0.10|0.00|0.10|-43|7|7|-43	SpliceAI=A	WT1	0	0.1	0	0.1	0	0.1	-43	7	7	-43
NO	11	32438078	G	T	SpliceAI=T	WT1	0.01	0.01	0	0.01	0.01	0	980	6	892	-127		WT1 Exon 5 NM_024426.4 (n=139)	c.959C>A	Variants that did not affect splicing (n=50)	WT1	NM_024426.4	NM_024426.4:c.959C>A		11	32438078	.	G	T	SpliceAI=T|WT1|0.00|0.01|0.00|0.00|-13|6|-42|-45	SpliceAI=T	WT1	0	0.01	0	0.01	0	0	-13	6	-42	-45
NO	11	32438078	G	A	SpliceAI=A	WT1	0	0.07	0	0.07	0	0.06	-7	8	8	-42		WT1 Exon 5 NM_024426.4 (n=139)	c.959C>T	Variants that did not affect splicing (n=50)	WT1	NM_024426.4	NM_024426.4:c.959C>T		11	32438078	.	G	A	SpliceAI=A|WT1|0.00|0.07|0.00|0.06|-7|8|8|-42	SpliceAI=A	WT1	0	0.07	0	0.07	0	0.06	-7	8	8	-42
NO	11	32438077	A	T	SpliceAI=T	WT1	0.01	0.15	0.01	0.13	0	0.15	7	9	1046	-41		WT1 Exon 5 NM_024426.4 (n=139)	c.960T>A	Variants that did not affect splicing (n=50)	WT1	NM_024426.4	NM_024426.4:c.960T>A		11	32438077	.	A	T	SpliceAI=T|WT1|0.01|0.13|0.00|0.15|7|9|7|-41	SpliceAI=T	WT1	0.01	0.15	0.01	0.13	0	0.15	7	9	7	-41
NO	11	32438077	A	G	SpliceAI=G	WT1	0.08	0	0.08	0	0.08	0	9	-41	-41	9		WT1 Exon 5 NM_024426.4 (n=139)	c.960T>C	Variants that did not affect splicing (n=50)	WT1	NM_024426.4	NM_024426.4:c.960T>C		11	32438077	.	A	G	SpliceAI=G|WT1|0.08|0.00|0.08|0.00|9|-41|-41|9	SpliceAI=G	WT1	0.08	0	0.08	0	0.08	0	9	-41	-41	9
NO	11	32438077	A	C	SpliceAI=C	WT1	0.02	0.01	0.02	0.01	0.02	0	9	7	-41	-130		WT1 Exon 5 NM_024426.4 (n=139)	c.960T>G	Variants that did not affect splicing (n=50)	WT1	NM_024426.4	NM_024426.4:c.960T>G		11	32438077	.	A	C	SpliceAI=C|WT1|0.02|0.01|0.02|0.00|9|7|-41|9	SpliceAI=C	WT1	0.02	0.01	0.02	0.01	0.02	0	9	7	-41	9
NO	11	32438076	C	T	SpliceAI=T	WT1	0	0.16	0	0.13	0	0.16	-2	10	-2	-40		WT1 Exon 5 NM_024426.4 (n=139)	c.961G>A	Variants that did not affect splicing (n=50)	WT1	NM_024426.4	NM_024426.4:c.961G>A		11	32438076	.	C	T	SpliceAI=T|WT1|0.00|0.13|0.00|0.16|-2|10|-2|-40	SpliceAI=T	WT1	0	0.16	0	0.13	0	0.16	-2	10	-2	-40
NO	11	32438076	C	G	SpliceAI=G	WT1	0.08	0	0.08	0	0.08	0	10	-40	-40	10		WT1 Exon 5 NM_024426.4 (n=139)	c.961G>C	Variants that did not affect splicing (n=50)	WT1	NM_024426.4	NM_024426.4:c.961G>C		11	32438076	.	C	G	SpliceAI=G|WT1|0.08|0.00|0.08|0.00|10|-40|-40|10	SpliceAI=G	WT1	0.08	0	0.08	0	0.08	0	10	-40	-40	10
NO	11	32438076	C	A	SpliceAI=A	WT1	0.04	0	0.04	0	0.04	0	10	-40	-40	10		WT1 Exon 5 NM_024426.4 (n=139)	c.961G>T	Variants that did not affect splicing (n=50)	WT1	NM_024426.4	NM_024426.4:c.961G>T		11	32438076	.	C	A	SpliceAI=A|WT1|0.04|0.00|0.04|0.00|10|-40|-40|10	SpliceAI=A	WT1	0.04	0	0.04	0	0.04	0	10	-40	-40	10
NO	11	32438075	C	T	SpliceAI=T	WT1	0.01	0.01	0.01	0.01	0.01	0	11	9	895	1048		WT1 Exon 5 NM_024426.4 (n=139)	c.962G>A	Variants that did not affect splicing (n=50)	WT1	NM_024426.4	NM_024426.4:c.962G>A		11	32438075	.	C	T	SpliceAI=T|WT1|0.01|0.01|0.01|0.00|11|9|-39|-8	SpliceAI=T	WT1	0.01	0.01	0.01	0.01	0.01	0	11	9	-39	-8
NO	11	32438075	C	G	SpliceAI=G	WT1	0.06	0	0.05	0	0.06	0	11	-39	-39	11		WT1 Exon 5 NM_024426.4 (n=139)	c.962G>C	Variants that did not affect splicing (n=50)	WT1	NM_024426.4	NM_024426.4:c.962G>C		11	32438075	.	C	G	SpliceAI=G|WT1|0.05|0.00|0.06|0.00|11|-39|-39|11	SpliceAI=G	WT1	0.06	0	0.05	0	0.06	0	11	-39	-39	11
NO	11	32438075	C	A	SpliceAI=A	WT1	0.01	0.02	0.01	0.01	0.01	0.02	9	11	-124	-39		WT1 Exon 5 NM_024426.4 (n=139)	c.962G>T	Variants that did not affect splicing (n=50)	WT1	NM_024426.4	NM_024426.4:c.962G>T		11	32438075	.	C	A	SpliceAI=A|WT1|0.01|0.01|0.00|0.02|9|11|2|-39	SpliceAI=A	WT1	0.01	0.02	0.01	0.01	0	0.02	9	11	2	-39
NO	11	32438069	G	T	SpliceAI=T	WT1	0	0.04	0	0.04	0	0.04	-2413	17	17	-33		WT1 Exon 5 NM_024426.4 (n=139)	c.968C>A	Variants that did not affect splicing (n=50)	WT1	NM_024426.4	NM_024426.4:c.968C>A		11	32438069	.	G	T	SpliceAI=T|WT1|0.00|0.04|0.00|0.04|-4|17|17|-33	SpliceAI=T	WT1	0	0.04	0	0.04	0	0.04	-4	17	17	-33
NO	11	32438069	G	A	SpliceAI=A	WT1	0	0.05	0	0.05	0	0.04	-33	17	17	-33		WT1 Exon 5 NM_024426.4 (n=139)	c.968C>T	Variants that did not affect splicing (n=50)	WT1	NM_024426.4	NM_024426.4:c.968C>T		11	32438069	.	G	A	SpliceAI=A|WT1|0.00|0.05|0.00|0.04|-33|17|17|-33	SpliceAI=A	WT1	0	0.05	0	0.05	0	0.04	-33	17	17	-33
NO	11	32438068	G	T	SpliceAI=T	WT1	0	0.1	0	0.09	0	0.1	-32	18	18	-32		WT1 Exon 5 NM_024426.4 (n=139)	c.969C>A	Variants that did not affect splicing (n=50)	WT1	NM_024426.4	NM_024426.4:c.969C>A		11	32438068	.	G	T	SpliceAI=T|WT1|0.00|0.09|0.00|0.10|-32|18|18|-32	SpliceAI=T	WT1	0	0.1	0	0.09	0	0.1	-32	18	18	-32
NO	11	32438068	G	C	SpliceAI=C	WT1	0	0.04	0	0.03	0	0.04	-878	18	18	-32		WT1 Exon 5 NM_024426.4 (n=139)	c.969C>G	Variants that did not affect splicing (n=50)	WT1	NM_024426.4	NM_024426.4:c.969C>G		11	32438068	.	G	C	SpliceAI=C|WT1|0.00|0.03|0.00|0.04|-8|18|18|-32	SpliceAI=C	WT1	0	0.04	0	0.03	0	0.04	-8	18	18	-32
NO	11	32438067	T	G	SpliceAI=G	WT1	0.01	0.03	0	0.01	0.01	0.03	991	19	-120	-31		WT1 Exon 5 NM_024426.4 (n=139)	c.970A>C	Variants that did not affect splicing (n=50)	WT1	NM_024426.4	NM_024426.4:c.970A>C		11	32438067	.	T	G	SpliceAI=G|WT1|0.00|0.01|0.00|0.03|-7|19|19|-31	SpliceAI=G	WT1	0	0.03	0	0.01	0	0.03	-7	19	19	-31
NO	11	32438067	T	C	SpliceAI=C	WT1	0.06	0	0.06	0	0.05	0	19	-2	-31	-2		WT1 Exon 5 NM_024426.4 (n=139)	c.970A>G	Variants that did not affect splicing (n=50)	WT1	NM_024426.4	NM_024426.4:c.970A>G		11	32438067	.	T	C	SpliceAI=C|WT1|0.06|0.00|0.05|0.00|19|-2|-31|-2	SpliceAI=C	WT1	0.06	0	0.06	0	0.05	0	19	-2	-31	-2
NO	11	32438067	T	A	SpliceAI=A	WT1	0.01	0.02	0.01	0	0.01	0.02	19	17	-120	-31		WT1 Exon 5 NM_024426.4 (n=139)	c.970A>T	Variants that did not affect splicing (n=50)	WT1	NM_024426.4	NM_024426.4:c.970A>T		11	32438067	.	T	A	SpliceAI=A|WT1|0.01|0.00|0.00|0.02|19|17|-35|-31	SpliceAI=A	WT1	0.01	0.02	0.01	0	0	0.02	19	17	-35	-31
NO	11	32438066	C	T	SpliceAI=T	WT1	0.01	0.02	0	0.01	0.01	0.02	992	20	-119	-30		WT1 Exon 5 NM_024426.4 (n=139)	c.971G>A	Variants that did not affect splicing (n=50)	WT1	NM_024426.4	NM_024426.4:c.971G>A		11	32438066	.	C	T	SpliceAI=T|WT1|0.00|0.01|0.00|0.02|-6|20|20|-30	SpliceAI=T	WT1	0	0.02	0	0.01	0	0.02	-6	20	20	-30
NO	11	32438066	C	G	SpliceAI=G	WT1	0.02	0.01	0.02	0	0.01	0.01	20	18	-119	-30		WT1 Exon 5 NM_024426.4 (n=139)	c.971G>C	Variants that did not affect splicing (n=50)	WT1	NM_024426.4	NM_024426.4:c.971G>C		11	32438066	.	C	G	SpliceAI=G|WT1|0.02|0.00|0.00|0.01|20|18|20|-30	SpliceAI=G	WT1	0.02	0.01	0.02	0	0	0.01	20	18	20	-30
NO	11	32438066	C	A	SpliceAI=A	WT1	0.01	0.05	0	0.03	0.01	0.05	992	20	-115	-30		WT1 Exon 5 NM_024426.4 (n=139)	c.971G>T	Variants that did not affect splicing (n=50)	WT1	NM_024426.4	NM_024426.4:c.971G>T		11	32438066	.	C	A	SpliceAI=A|WT1|0.00|0.03|0.00|0.05|-6|20|20|-30	SpliceAI=A	WT1	0	0.05	0	0.03	0	0.05	-6	20	20	-30
NO	11	32438065	G	T	SpliceAI=T	WT1	0.02	0	0.02	0	0.01	0	21	6	-29	-118		WT1 Exon 5 NM_024426.4 (n=139)	c.972C>A	Variants that did not affect splicing (n=50)	WT1	NM_024426.4	NM_024426.4:c.972C>A		11	32438065	.	G	T	SpliceAI=T|WT1|0.02|0.00|0.01|0.00|21|6|-29|21	SpliceAI=T	WT1	0.02	0	0.02	0	0.01	0	21	6	-29	21
NO	11	32438065	G	C	SpliceAI=C	WT1	0.06	0.51	0	0.15	0.06	0.51	-875	21	1	-29		WT1 Exon 5 NM_024426.4 (n=139)	c.972C>G	Variants that did not affect splicing (n=50)	WT1	NM_024426.4	NM_024426.4:c.972C>G		11	32438065	.	G	C	SpliceAI=C|WT1|0.00|0.15|0.06|0.51|1|21|1|-29	SpliceAI=C	WT1	0.06	0.51	0	0.15	0.06	0.51	1	21	1	-29
NO	11	32438065	G	A	SpliceAI=A	WT1	0	0.05	0	0.03	0	0.05	-29	21	2	-29		WT1 Exon 5 NM_024426.4 (n=139)	c.972C>T	Variants that did not affect splicing (n=50)	WT1	NM_024426.4	NM_024426.4:c.972C>T		11	32438065	.	G	A	SpliceAI=A|WT1|0.00|0.03|0.00|0.05|-29|21|2|-29	SpliceAI=A	WT1	0	0.05	0	0.03	0	0.05	-29	21	2	-29
NO	11	32438064	A	T	SpliceAI=T	WT1	0.02	0	0.02	0	0.02	0	22	2	-28	-250		WT1 Exon 5 NM_024426.4 (n=139)	c.973T>A	Variants that did not affect splicing (n=50)	WT1	NM_024426.4	NM_024426.4:c.973T>A		11	32438064	.	A	T	SpliceAI=T|WT1|0.02|0.00|0.02|0.00|22|2|-28|3	SpliceAI=T	WT1	0.02	0	0.02	0	0.02	0	22	2	-28	3
NO	11	32438064	A	G	SpliceAI=G	WT1	0.03	0	0.03	0	0.03	0	22	2	-28	3		WT1 Exon 5 NM_024426.4 (n=139)	c.973T>C	Variants that did not affect splicing (n=50)	WT1	NM_024426.4	NM_024426.4:c.973T>C		11	32438064	.	A	G	SpliceAI=G|WT1|0.03|0.00|0.03|0.00|22|2|-28|3	SpliceAI=G	WT1	0.03	0	0.03	0	0.03	0	22	2	-28	3
NO	11	32438064	A	C	SpliceAI=C	WT1	0.09	0	0.08	0	0.09	0	22	-28	-28	22		WT1 Exon 5 NM_024426.4 (n=139)	c.973T>G	Variants that did not affect splicing (n=50)	WT1	NM_024426.4	NM_024426.4:c.973T>G		11	32438064	.	A	C	SpliceAI=C|WT1|0.08|0.00|0.09|0.00|22|-28|-28|22	SpliceAI=C	WT1	0.09	0	0.08	0	0.09	0	22	-28	-28	22
NO	11	32438062	T	G	SpliceAI=G	WT1	0.12	0	0.12	0	0.11	0	24	-2	-26	24		WT1 Exon 5 NM_024426.4 (n=139)	c.975A>C	Variants that did not affect splicing (n=50)	WT1	NM_024426.4	NM_024426.4:c.975A>C		11	32438062	.	T	G	SpliceAI=G|WT1|0.12|0.00|0.11|0.00|24|-2|-26|24	SpliceAI=G	WT1	0.12	0	0.12	0	0.11	0	24	-2	-26	24
NO	11	32438062	T	C	SpliceAI=C	WT1	0.1	0	0.1	0	0.09	0	24	-2	-26	24		WT1 Exon 5 NM_024426.4 (n=139)	c.975A>G	Variants that did not affect splicing (n=50)	WT1	NM_024426.4	NM_024426.4:c.975A>G		11	32438062	.	T	C	SpliceAI=C|WT1|0.10|0.00|0.09|0.00|24|-2|-26|24	SpliceAI=C	WT1	0.1	0	0.1	0	0.09	0	24	-2	-26	24
NO	11	32438050	T	G	SpliceAI=G	WT1	0.1	0	0.1	0	0.1	0	36	-14	-14	36		WT1 Exon 5 NM_024426.4 (n=139)	c.987A>C	Variants that did not affect splicing (n=50)	WT1	NM_024426.4	NM_024426.4:c.987A>C		11	32438050	.	T	G	SpliceAI=G|WT1|0.10|0.00|0.10|0.00|36|-14|-14|36	SpliceAI=G	WT1	0.1	0	0.1	0	0.1	0	36	-14	-14	36
NO	11	32438050	T	C	SpliceAI=C	WT1	0.05	0	0.05	0	0.05	0	36	-14	-14	-2603		WT1 Exon 5 NM_024426.4 (n=139)	c.987A>G	Variants that did not affect splicing (n=50)	WT1	NM_024426.4	NM_024426.4:c.987A>G		11	32438050	.	T	C	SpliceAI=C|WT1|0.05|0.00|0.05|0.00|36|-14|-14|-16	SpliceAI=C	WT1	0.05	0	0.05	0	0.05	0	36	-14	-14	-16
NO	11	32438047	T	G	SpliceAI=G	WT1	0.12	0	0.12	0	0.12	0	39	-2	-11	39		WT1 Exon 5 NM_024426.4 (n=139)	c.990A>C	Variants that did not affect splicing (n=50)	WT1	NM_024426.4	NM_024426.4:c.990A>C		11	32438047	.	T	G	SpliceAI=G|WT1|0.12|0.00|0.12|0.00|39|-2|-11|39	SpliceAI=G	WT1	0.12	0	0.12	0	0.12	0	39	-2	-11	39
NO	11	32438046	C	G	SpliceAI=G	WT1	0.17	0	0.17	0	0.17	0	40	-10	-10	-46		WT1 Exon 5 NM_024426.4 (n=139)	c.991G>C	Variants that did not affect splicing (n=50)	WT1	NM_024426.4	NM_024426.4:c.991G>C		11	32438046	.	C	G	SpliceAI=G|WT1|0.17|0.00|0.17|0.00|40|-10|-10|-46	SpliceAI=G	WT1	0.17	0	0.17	0	0.17	0	40	-10	-10	-46
NO	11	32438045	C	T	SpliceAI=T	WT1	0.17	0	0.16	0	0.17	0	41	-9	-9	41		WT1 Exon 5 NM_024426.4 (n=139)	c.992G>A	Variants that did not affect splicing (n=50)	WT1	NM_024426.4	NM_024426.4:c.992G>A		11	32438045	.	C	T	SpliceAI=T|WT1|0.16|0.00|0.17|0.00|41|-9|-9|41	SpliceAI=T	WT1	0.17	0	0.16	0	0.17	0	41	-9	-9	41
NO	11	32438045	C	G	SpliceAI=G	WT1	0.15	0	0.15	0	0.15	0	41	-9	-9	41		WT1 Exon 5 NM_024426.4 (n=139)	c.992G>C	Variants that did not affect splicing (n=50)	WT1	NM_024426.4	NM_024426.4:c.992G>C		11	32438045	.	C	G	SpliceAI=G|WT1|0.15|0.00|0.15|0.00|41|-9|-9|41	SpliceAI=G	WT1	0.15	0	0.15	0	0.15	0	41	-9	-9	41
NO	11	32438044	C	T	SpliceAI=T	WT1	0.15	0	0.14	0	0.15	0	42	-8	-8	-44		WT1 Exon 5 NM_024426.4 (n=139)	c.993G>A	Variants that did not affect splicing (n=50)	WT1	NM_024426.4	NM_024426.4:c.993G>A		11	32438044	.	C	T	SpliceAI=T|WT1|0.14|0.00|0.15|0.00|42|-8|-8|-44	SpliceAI=T	WT1	0.15	0	0.14	0	0.15	0	42	-8	-8	-44
NO	11	32438043	G	T	SpliceAI=T	WT1	0.12	0	0.1	0	0.12	0	43	-3	-7	1212		WT1 Exon 5 NM_024426.4 (n=139)	c.994C>A	Variants that did not affect splicing (n=50)	WT1	NM_024426.4	NM_024426.4:c.994C>A		11	32438043	.	G	T	SpliceAI=T|WT1|0.10|0.00|0.12|0.00|43|-3|-7|2	SpliceAI=T	WT1	0.12	0	0.1	0	0.12	0	43	-3	-7	2
NO	11	32438043	G	C	SpliceAI=C	WT1	0.04	0	0.02	0	0.04	0	43	1015	-7	1080		WT1 Exon 5 NM_024426.4 (n=139)	c.994C>G	Variants that did not affect splicing (n=50)	WT1	NM_024426.4	NM_024426.4:c.994C>G		11	32438043	.	G	C	SpliceAI=C|WT1|0.02|0.00|0.04|0.00|43|41|-7|-3	SpliceAI=C	WT1	0.04	0	0.02	0	0.04	0	43	41	-7	-3
NO	11	32438042	T	C	SpliceAI=C	WT1	0.07	0	0.07	0	0.06	0	44	-2386	-95	-1883		WT1 Exon 5 NM_024426.4 (n=139)	c.995A>G	Variants that did not affect splicing (n=50)	WT1	NM_024426.4	NM_024426.4:c.995A>G		11	32438042	.	T	C	SpliceAI=C|WT1|0.07|0.00|0.05|0.00|44|-6|-6|-2	SpliceAI=C	WT1	0.07	0	0.07	0	0.05	0	44	-6	-6	-2
NO	11	32438039	C	T	SpliceAI=T	WT1	0.09	0.02	0.09	0	0.09	0.02	47	-3	-3	-88		WT1 Exon 5 NM_024426.4 (n=139)	c.998G>A	Variants that did not affect splicing (n=50)	WT1	NM_024426.4	NM_024426.4:c.998G>A		11	32438039	.	C	T	SpliceAI=T|WT1|0.09|0.00|0.09|0.00|47|-3|-3|-39	SpliceAI=T	WT1	0.09	0	0.09	0	0.09	0	47	-3	-3	-39
NO	2	169869901	A	G	SpliceAI=G	ABCB11	0.04	0	0.04	0	0.01	0	119	-81	912	119		ABCB11 NM_003742.2 (n=82)	c.270T>C	Variants that did not affect splicing (n=62)	ABCB11	NM_003742.2	NM_003742.2:c.270T>C		2	169869901	.	A	G	SpliceAI=G|ABCB11|0.03|0.00|0.00|0.00|7|-19|-49|6	SpliceAI=G	ABCB11	0.03	0	0.03	0	0	0	7	-19	-49	6
NO	2	169853219	C	T	SpliceAI=T	ABCB11	0	0.03	0	0.01	0	0.03	-169	13	-364	-74		ABCB11 NM_003742.2 (n=82)	c.403G>A	Variants that did not affect splicing (n=62)	ABCB11	NM_003742.2	NM_003742.2:c.403G>A		2	169853219	.	C	T	SpliceAI=T|ABCB11|0.00|0.01|0.00|0.00|-3|13|13|-50	SpliceAI=T	ABCB11	0	0.01	0	0.01	0	0	-3	13	13	-50
NO	2	169853213	C	T	SpliceAI=T	ABCB11	0	0.09	0	0.07	0	0.09	-163	19	19	-68		ABCB11 NM_003742.2 (n=82)	c.409G>A	Variants that did not affect splicing (n=62)	ABCB11	NM_003742.2	NM_003742.2:c.409G>A		2	169853213	.	C	T	SpliceAI=T|ABCB11|0.00|0.07|0.00|0.00|9|19|19|-44	SpliceAI=T	ABCB11	0	0.07	0	0.07	0	0	9	19	19	-44
NO	2	169851890	A	G	SpliceAI=G	ABCB11	0.05	0	0.04	0	0.05	0	102	-31	1255	-1126		ABCB11 NM_003742.2 (n=82)	c.580T>C	Variants that did not affect splicing (n=62)	ABCB11	NM_003742.2	NM_003742.2:c.580T>C		2	169851890	.	A	G	SpliceAI=G|ABCB11|0.00|0.00|0.02|0.00|40|-31|-31|17	SpliceAI=G	ABCB11	0.02	0	0	0	0.02	0	40	-31	-31	17
NO	2	169851877	A	G	SpliceAI=G	ABCB11	0.03	0	0.02	0	0.03	0	115	9	-1656	1837		ABCB11 NM_003742.2 (n=82)	c.593T>C	Variants that did not affect splicing (n=62)	ABCB11	NM_003742.2	NM_003742.2:c.593T>C		2	169851877	.	A	G	SpliceAI=G|ABCB11|0.00|0.00|0.01|0.00|-7|9|-29|30	SpliceAI=G	ABCB11	0.01	0	0	0	0.01	0	-7	9	-29	30
NO	2	169850291	C	A	SpliceAI=A	ABCB11	0.06	0.02	0.06	0.02	0.01	0	2	101	-70	473		ABCB11 NM_003742.2 (n=82)	c.713G>T	Variants that did not affect splicing (n=62)	ABCB11	NM_003742.2	NM_003742.2:c.713G>T		2	169850291	.	C	A	SpliceAI=A|ABCB11|0.06|0.02|0.00|0.00|2|-34|2|1	SpliceAI=A	ABCB11	0.06	0.02	0.06	0.02	0	0	2	-34	2	1
NO	2	169850279	G	A	SpliceAI=A	ABCB11	0	0.07	0	0.05	0	0.07	-58	58	13	-58		ABCB11 NM_003742.2 (n=82)	c.725C>T	Variants that did not affect splicing (n=62)	ABCB11	NM_003742.2	NM_003742.2:c.725C>T		2	169850279	.	G	A	SpliceAI=A|ABCB11|0.00|0.05|0.00|0.00|13|-22|13|-16	SpliceAI=A	ABCB11	0	0.05	0	0.05	0	0	13	-22	13	-16
NO	2	169850225	C	T	SpliceAI=T	ABCB11	0.12	0	0.11	0	0.12	0	167	-4	-4	-195		ABCB11 NM_003742.2 (n=82)	c.779G>A	Variants that did not affect splicing (n=62)	ABCB11	NM_003742.2	NM_003742.2:c.779G>A		2	169850225	.	C	T	SpliceAI=T|ABCB11|0.10|0.00|0.12|0.00|32|-4|-4|1	SpliceAI=T	ABCB11	0.12	0	0.1	0	0.12	0	32	-4	-4	1
NO	2	169847369	C	G	SpliceAI=G	ABCB11	0	0.01	0	0	0	0.01	-390	2888	-58	-36		ABCB11 NM_003742.2 (n=82)	c.850G>C	Variants that did not affect splicing (n=62)	ABCB11	NM_003742.2	NM_003742.2:c.850G>C		2	169847369	.	C	G	SpliceAI=G|ABCB11|0.00|0.00|0.00|0.01|-36|-22|16|-36	SpliceAI=G	ABCB11	0	0.01	0	0	0	0.01	-36	-22	16	-36
NO	2	169847368	A	G	SpliceAI=G	ABCB11	0.02	0	0	0	0.02	0	2925	2889	-35	781		ABCB11 NM_003742.2 (n=82)	c.851T>C	Variants that did not affect splicing (n=62)	ABCB11	NM_003742.2	NM_003742.2:c.851T>C		2	169847368	.	A	G	SpliceAI=G|ABCB11|0.00|0.00|0.02|0.00|-9|-21|-35|17	SpliceAI=G	ABCB11	0.02	0	0	0	0.02	0	-9	-21	-35	17
NO	2	169847329	T	C	SpliceAI=C	ABCB11	0.01	0.21	0.01	0	0	0.21	3063	3008	-18	4		ABCB11 NM_003742.2 (n=82)	c.890A>G	Variants that did not affect splicing (n=62)	ABCB11	NM_003742.2	NM_003742.2:c.890A>G		2	169847329	.	T	C	SpliceAI=C|ABCB11|0.00|0.00|0.00|0.21|-7|4|-18|4	SpliceAI=C	ABCB11	0	0.21	0	0	0	0.21	-7	4	-18	4
NO	2	169842767	C	A	SpliceAI=A	ABCB11	0	0.02	0	0.01	0	0.02	-245	27	28	-147		ABCB11 NM_003742.2 (n=82)	c.936G>T	Variants that did not affect splicing (n=62)	ABCB11	NM_003742.2	NM_003742.2:c.936G>T		2	169842767	.	C	A	SpliceAI=A|ABCB11|0.00|0.01|0.00|0.00|-15|27|28|-1	SpliceAI=A	ABCB11	0	0.01	0	0.01	0	0	-15	27	28	-1
NO	2	169842766	G	T	SpliceAI=T	ABCB11	0	0.09	0	0.04	0	0.09	-118	28	29	-146		ABCB11 NM_003742.2 (n=82)	c.937C>A	Variants that did not affect splicing (n=62)	ABCB11	NM_003742.2	NM_003742.2:c.937C>A		2	169842766	.	G	T	SpliceAI=T|ABCB11|0.00|0.04|0.00|0.00|-2|28|29|-49	SpliceAI=T	ABCB11	0	0.04	0	0.04	0	0	-2	28	29	-49
NO	2	169842723	C	T	SpliceAI=T	ABCB11	0.01	0.07	0.01	0.03	0.01	0.07	-75	71	72	-103		ABCB11 NM_003742.2 (n=82)	c.980G>A	Variants that did not affect splicing (n=62)	ABCB11	NM_003742.2	NM_003742.2:c.980G>A		2	169842723	.	C	T	SpliceAI=T|ABCB11|0.00|0.00|0.00|0.00|-11|43|-45|47	SpliceAI=T	ABCB11	0	0	0	0	0	0	-11	43	-45	47
NO	2	169842696	C	G	SpliceAI=G	ABCB11	0.01	0	0.01	0	0.01	0	-3421	-174	-76	99		ABCB11 NM_003742.2 (n=82)	c.1007G>C	Variants that did not affect splicing (n=62)	ABCB11	NM_003742.2	NM_003742.2:c.1007G>C		2	169842696	.	C	G	SpliceAI=G|ABCB11|0.00|0.00|0.00|0.00|-48|-9|-18|1	SpliceAI=G	ABCB11	0	0	0	0	0	0	-48	-9	-18	1
NO	2	169836405	C	G	SpliceAI=G	ABCB11	0	0	0	0	0	0	1837	-301	-354	804		ABCB11 NM_003742.2 (n=82)	c.1168G>C	Variants that did not affect splicing (n=62)	ABCB11	NM_003742.2	NM_003742.2:c.1168G>C		2	169836405	.	C	G	SpliceAI=G|ABCB11|0.00|0.00|0.00|0.00|2|23|-33|-29	SpliceAI=G	ABCB11	0	0	0	0	0	0	2	23	-33	-29
NO	2	169833166	C	T	SpliceAI=T	ABCB11	0	0	0	0	0	0	31	3013	-73	2798		ABCB11 NM_003742.2 (n=82)	c.1229G>A	Variants that did not affect splicing (n=62)	ABCB11	NM_003742.2	NM_003742.2:c.1229G>A		2	169833166	.	C	T	SpliceAI=T|ABCB11|0.00|0.00|0.00|0.00|31|3|-23|1	SpliceAI=T	ABCB11	0	0	0	0	0	0	31	3	-23	1
NO	2	169833157	A	C	SpliceAI=C	ABCB11	0	0	0	0	0	0	3022	40	-2312	-70		ABCB11 NM_003742.2 (n=82)	c.1238T>G	Variants that did not affect splicing (n=62)	ABCB11	NM_003742.2	NM_003742.2:c.1238T>G		2	169833157	.	A	C	SpliceAI=C|ABCB11|0.00|0.00|0.00|0.00|45|40|3|-14	SpliceAI=C	ABCB11	0	0	0	0	0	0	45	40	3	-14
NO	2	169833151	C	T	SpliceAI=T	ABCB11	0	0	0	0	0	0	2953	-638	-2306	-58		ABCB11 NM_003742.2 (n=82)	c.1244G>A	Variants that did not affect splicing (n=62)	ABCB11	NM_003742.2	NM_003742.2:c.1244G>A		2	169833151	.	C	T	SpliceAI=T|ABCB11|0.00|0.00|0.00|0.00|-2|46|-8|21	SpliceAI=T	ABCB11	0	0	0	0	0	0	-2	46	-8	21
NO	2	169833100	C	G	SpliceAI=G	ABCB11	0	0.02	0	0	0	0.02	-6	-1	-2255	-7		ABCB11 NM_003742.2 (n=82)	c.1295G>C	Variants that did not affect splicing (n=62)	ABCB11	NM_003742.2	NM_003742.2:c.1295G>C		2	169833100	.	C	G	SpliceAI=G|ABCB11|0.00|0.00|0.00|0.02|-6|-1|-17|-7	SpliceAI=G	ABCB11	0	0.02	0	0	0	0.02	-6	-1	-17	-7
NO	2	169830328	A	G	SpliceAI=G	ABCB11	0	0	0	0	0	0	22	-12	-28	747		ABCB11 NM_003742.2 (n=82)	c.1331T>C	Variants that did not affect splicing (n=62)	ABCB11	NM_003742.2	NM_003742.2:c.1331T>C		2	169830328	.	A	G	SpliceAI=G|ABCB11|0.00|0.00|0.00|0.00|22|-12|-28|2	SpliceAI=G	ABCB11	0	0	0	0	0	0	22	-12	-28	2
NO	2	169830278	T	C	SpliceAI=C	ABCB11	0	0	0	0	0	0	-1824	-1760	-3723	22		ABCB11 NM_003742.2 (n=82)	c.1381A>G	Variants that did not affect splicing (n=62)	ABCB11	NM_003742.2	NM_003742.2:c.1381A>G		2	169830278	.	T	C	SpliceAI=C|ABCB11|0.00|0.00|0.00|0.00|17|38|1|22	SpliceAI=C	ABCB11	0	0	0	0	0	0	17	38	1	22
NO	2	169830263	G	T	SpliceAI=T	ABCB11	0.01	0	0	0	0.01	0	-1745	-1703	37	-114		ABCB11 NM_003742.2 (n=82)	c.1396C>A	Variants that did not affect splicing (n=62)	ABCB11	NM_003742.2	NM_003742.2:c.1396C>A		2	169830263	.	G	T	SpliceAI=T|ABCB11|0.00|0.00|0.01|0.00|-34|41|37|-38	SpliceAI=T	ABCB11	0.01	0	0	0	0.01	0	-34	41	37	-38
NO	2	169830250	C	T	SpliceAI=T	ABCB11	0.02	0	0	0	0.02	0	-1732	-1690	50	-25		ABCB11 NM_003742.2 (n=82)	c.1409G>A	Variants that did not affect splicing (n=62)	ABCB11	NM_003742.2	NM_003742.2:c.1409G>A		2	169830250	.	C	T	SpliceAI=T|ABCB11|0.00|0.00|0.02|0.00|-21|38|50|-25	SpliceAI=T	ABCB11	0.02	0	0	0	0.02	0	-21	38	50	-25
NO	2	169828553	A	T	SpliceAI=T	ABCB11	0.05	0.01	0.05	0.01	0	0	-99	7	529	-1993		ABCB11 NM_003742.2 (n=82)	c.1442T>A	Variants that did not affect splicing (n=62)	ABCB11	NM_003742.2	NM_003742.2:c.1442T>A		2	169828553	.	A	T	SpliceAI=T|ABCB11|0.00|0.01|0.00|0.00|-2|7|-2|8	SpliceAI=T	ABCB11	0	0.01	0	0.01	0	0	-2	7	-2	8
NO	2	169828527	T	C	SpliceAI=C	ABCB11	0.03	0.15	0.03	0.15	0	0	33	-73	-170	555		ABCB11 NM_003742.2 (n=82)	c.1468A>G	Variants that did not affect splicing (n=62)	ABCB11	NM_003742.2	NM_003742.2:c.1468A>G		2	169828527	.	T	C	SpliceAI=C|ABCB11|0.03|0.09|0.00|0.00|33|-9|0|34	SpliceAI=C	ABCB11	0.03	0.09	0.03	0.09	0	0	33	-9	0	34
NO	2	169828502	A	G	SpliceAI=G	ABCB11	0.06	0.09	0.06	0.09	0	0	16	-48	-145	580		ABCB11 NM_003742.2 (n=82)	c.1493T>C	Variants that did not affect splicing (n=62)	ABCB11	NM_003742.2	NM_003742.2:c.1493T>C		2	169828502	.	A	G	SpliceAI=G|ABCB11|0.06|0.09|0.00|0.00|16|-48|16|-48	SpliceAI=G	ABCB11	0.06	0.09	0.06	0.09	0	0	16	-48	16	-48
NO	2	169828465	G	T	SpliceAI=T	ABCB11	0.05	0.21	0.05	0.21	0	0	53	-11	513	-1910		ABCB11 NM_003742.2 (n=82)	c.1530C>A	Variants that did not affect splicing (n=62)	ABCB11	NM_003742.2	NM_003742.2:c.1530C>A		2	169828465	.	G	T	SpliceAI=T|ABCB11|0.00|0.21|0.00|0.00|-30|-11|-30|-11	SpliceAI=T	ABCB11	0	0.21	0	0.21	0	0	-30	-11	-30	-11
NO	2	169828460	A	G	SpliceAI=G	ABCB11	0.08	0.3	0.08	0.3	0	0	58	-6	518	-1905		ABCB11 NM_003742.2 (n=82)	c.1535T>C	Variants that did not affect splicing (n=62)	ABCB11	NM_003742.2	NM_003742.2:c.1535T>C		2	169828460	.	A	G	SpliceAI=G|ABCB11|0.00|0.30|0.00|0.00|50|-6|50|-6	SpliceAI=G	ABCB11	0	0.3	0	0.3	0	0	50	-6	50	-6
NO	2	169828451	T	G	SpliceAI=G	ABCB11	0.14	0.02	0.14	0.02	0	0	3	67	-1896	-94		ABCB11 NM_003742.2 (n=82)	c.1544A>C	Variants that did not affect splicing (n=62)	ABCB11	NM_003742.2	NM_003742.2:c.1544A>C		2	169828451	.	T	G	SpliceAI=G|ABCB11|0.14|0.00|0.00|0.00|3|-4|0|3	SpliceAI=G	ABCB11	0.14	0	0.14	0	0	0	3	-4	0	3
NO	2	169828390	G	A	SpliceAI=A	ABCB11	0	0.08	0	0.08	0	0	128	64	-1043	-33		ABCB11 NM_003742.2 (n=82)	c.1605C>T	Variants that did not affect splicing (n=62)	ABCB11	NM_003742.2	NM_003742.2:c.1605C>T		2	169828390	.	G	A	SpliceAI=A|ABCB11|0.00|0.00|0.00|0.00|-34|45|-35|-33	SpliceAI=A	ABCB11	0	0	0	0	0	0	-34	45	-35	-33
NO	2	169828374	T	G	SpliceAI=G	ABCB11	0	0.04	0	0.04	0	0	789	80	708	-17		ABCB11 NM_003742.2 (n=82)	c.1621A>C	Variants that did not affect splicing (n=62)	ABCB11	NM_003742.2	NM_003742.2:c.1621A>C		2	169828374	.	T	G	SpliceAI=G|ABCB11|0.00|0.00|0.00|0.00|-17|21|19|-17	SpliceAI=G	ABCB11	0	0	0	0	0	0	-17	21	19	-17
NO	2	169826721	A	T	SpliceAI=T	ABCB11	0.03	0.01	0.03	0	0	0.01	130	-21	4	-161		ABCB11 NM_003742.2 (n=82)	c.1643T>A	Variants that did not affect splicing (n=62)	ABCB11	NM_003742.2	NM_003742.2:c.1643T>A		2	169826721	.	A	T	SpliceAI=T|ABCB11|0.00|0.00|0.00|0.00|1|-21|4|-18	SpliceAI=T	ABCB11	0	0	0	0	0	0	1	-21	4	-18
NO	2	169826679	C	T	SpliceAI=T	ABCB11	0.09	0	0.03	0	0.09	0	46	24	-119	1641		ABCB11 NM_003742.2 (n=82)	c.1685G>A	Variants that did not affect splicing (n=62)	ABCB11	NM_003742.2	NM_003742.2:c.1685G>A		2	169826679	.	C	T	SpliceAI=T|ABCB11|0.03|0.00|0.01|0.00|46|24|-13|46	SpliceAI=T	ABCB11	0.03	0	0.03	0	0.01	0	46	24	-13	46
NO	2	169826656	C	T	SpliceAI=T	ABCB11	0	0.04	0	0.03	0	0.04	-27	69	10	-96		ABCB11 NM_003742.2 (n=82)	c.1708G>A	Variants that did not affect splicing (n=62)	ABCB11	NM_003742.2	NM_003742.2:c.1708G>A		2	169826656	.	C	T	SpliceAI=T|ABCB11|0.00|0.00|0.00|0.00|-27|44|10|44	SpliceAI=T	ABCB11	0	0	0	0	0	0	-27	44	10	44
NO	2	169826601	G	A	SpliceAI=A	ABCB11	0	0.03	0	0.02	0	0.03	-46	124	1756	-41		ABCB11 NM_003742.2 (n=82)	c.1763C>T	Variants that did not affect splicing (n=62)	ABCB11	NM_003742.2	NM_003742.2:c.1763C>T		2	169826601	.	G	A	SpliceAI=A|ABCB11|0.00|0.00|0.00|0.03|-46|0|2|-41	SpliceAI=A	ABCB11	0	0.03	0	0	0	0.03	-46	0	2	-41
NO	2	169826592	T	C	SpliceAI=C	ABCB11	0	0.03	0	0.02	0	0.03	-1	133	1	-37		ABCB11 NM_003742.2 (n=82)	c.1772A>G	Variants that did not affect splicing (n=62)	ABCB11	NM_003742.2	NM_003742.2:c.1772A>G		2	169826592	.	T	C	SpliceAI=C|ABCB11|0.00|0.00|0.00|0.03|-1|9|1|-37	SpliceAI=C	ABCB11	0	0.03	0	0	0	0.03	-1	9	1	-37
NO	2	169826585	A	T	SpliceAI=T	ABCB11	0.02	0	0.01	0	0.02	0	140	1869	-25	-1648		ABCB11 NM_003742.2 (n=82)	c.1779T>A	Variants that did not affect splicing (n=62)	ABCB11	NM_003742.2	NM_003742.2:c.1779T>A		2	169826585	.	A	T	SpliceAI=T|ABCB11|0.00|0.00|0.02|0.00|-25|16|-25|-30	SpliceAI=T	ABCB11	0.02	0	0	0	0.02	0	-25	16	-25	-30
NO	2	169826573	C	A	SpliceAI=A	ABCB11	0.02	0	0.01	0	0.02	0	152	-540	-13	-713		ABCB11 NM_003742.2 (n=82)	c.1791G>T	Variants that did not affect splicing (n=62)	ABCB11	NM_003742.2	NM_003742.2:c.1791G>T		2	169826573	.	C	A	SpliceAI=A|ABCB11|0.00|0.00|0.02|0.00|-13|28|-13|3	SpliceAI=A	ABCB11	0.02	0	0	0	0.02	0	-13	28	-13	3
NO	2	169825991	A	G	SpliceAI=G	ABCB11	0	0	0	0	0	0	42	-991	128	-131		ABCB11 NM_003742.2 (n=82)	c.1880T>C	Variants that did not affect splicing (n=62)	ABCB11	NM_003742.2	NM_003742.2:c.1880T>C		2	169825991	.	A	G	SpliceAI=G|ABCB11|0.00|0.00|0.00|0.00|42|-24|-2|23	SpliceAI=G	ABCB11	0	0	0	0	0	0	42	-24	-2	23
NO	2	169825907	G	A	SpliceAI=A	ABCB11	0.06	0.02	0	0.01	0.06	0.02	944	-907	22	-47		ABCB11 NM_003742.2 (n=82)	c.1964C>T	Variants that did not affect splicing (n=62)	ABCB11	NM_003742.2	NM_003742.2:c.1964C>T		2	169825907	.	G	A	SpliceAI=A|ABCB11|0.00|0.00|0.06|0.02|-47|3|22|-47	SpliceAI=A	ABCB11	0.06	0.02	0	0	0.06	0.02	-47	3	22	-47
NO	2	169824983	T	C	SpliceAI=C	ABCB11	0.2	0	0.16	0	0.2	0	17	765	-46	-528		ABCB11 NM_003742.2 (n=82)	c.2029A>G	Variants that did not affect splicing (n=62)	ABCB11	NM_003742.2	NM_003742.2:c.2029A>G		2	169824983	.	T	C	SpliceAI=C|ABCB11|0.16|0.00|0.20|0.00|17|-46|-46|17	SpliceAI=C	ABCB11	0.2	0	0.16	0	0.2	0	17	-46	-46	17
NO	2	169820801	C	T	SpliceAI=T	ABCB11	0	0.03	0	0.03	0	0	1938	17	17	-85		ABCB11 NM_003742.2 (n=82)	c.2093G>A	Variants that did not affect splicing (n=62)	ABCB11	NM_003742.2	NM_003742.2:c.2093G>A		2	169820801	.	C	T	SpliceAI=T|ABCB11|0.00|0.03|0.00|0.00|-2|17|17|-25	SpliceAI=T	ABCB11	0	0.03	0	0.03	0	0	-2	17	17	-25
NO	2	169820769	C	T	SpliceAI=T	ABCB11	0	0.04	0	0.04	0	0.01	1970	49	7	-53		ABCB11 NM_003742.2 (n=82)	c.2125G>A	Variants that did not affect splicing (n=62)	ABCB11	NM_003742.2	NM_003742.2:c.2125G>A		2	169820769	.	C	T	SpliceAI=T|ABCB11|0.00|0.04|0.00|0.00|-13|49|7|-17	SpliceAI=T	ABCB11	0	0.04	0	0.04	0	0	-13	49	7	-17
NO	2	169820764	A	G	SpliceAI=G	ABCB11	0	0.02	0	0.02	0	0.01	1975	54	12	-48		ABCB11 NM_003742.2 (n=82)	c.2130T>C	Variants that did not affect splicing (n=62)	ABCB11	NM_003742.2	NM_003742.2:c.2130T>C		2	169820764	.	A	G	SpliceAI=G|ABCB11|0.00|0.00|0.00|0.01|-8|29|12|-48	SpliceAI=G	ABCB11	0	0.01	0	0	0	0.01	-8	29	12	-48
NO	2	169801403	T	G	SpliceAI=G	ABCB11	0.02	0.01	0.02	0.01	0.01	0	68	-127	-36	23		ABCB11 NM_003742.2 (n=82)	c.2412A>C	Variants that did not affect splicing (n=62)	ABCB11	NM_003742.2	NM_003742.2:c.2412A>C		2	169801403	.	T	G	SpliceAI=G|ABCB11|0.00|0.00|0.01|0.00|46|-37|-36|23	SpliceAI=G	ABCB11	0.01	0	0	0	0.01	0	46	-37	-36	23
NO	2	169801272	T	A	SpliceAI=A	ABCB11	0	0.04	0	0.04	0	0.01	227	4	-41	-157		ABCB11 NM_003742.2 (n=82)	c.2453A>T	Variants that did not affect splicing (n=62)	ABCB11	NM_003742.2	NM_003742.2:c.2453A>T		2	169801272	.	T	A	SpliceAI=A|ABCB11|0.00|0.04|0.00|0.00|-23|4|-41|-37	SpliceAI=A	ABCB11	0	0.04	0	0.04	0	0	-23	4	-41	-37
NO	2	169801149	G	C	SpliceAI=C	ABCB11	0.07	0	0.07	0	0.02	0	65	-2819	-34	1810		ABCB11 NM_003742.2 (n=82)	c.2576C>G	Variants that did not affect splicing (n=62)	ABCB11	NM_003742.2	NM_003742.2:c.2576C>G		2	169801149	.	G	C	SpliceAI=C|ABCB11|0.00|0.00|0.02|0.00|23|-9|-34|39	SpliceAI=C	ABCB11	0.02	0	0	0	0.02	0	23	-9	-34	39
NO	2	169792787	T	G	SpliceAI=G	ABCB11	0.01	0.01	0.01	0.01	0	0	23	76	-47	-1093		ABCB11 NM_003742.2 (n=82)	c.2767A>C	Variants that did not affect splicing (n=62)	ABCB11	NM_003742.2	NM_003742.2:c.2767A>C		2	169792787	.	T	G	SpliceAI=G|ABCB11|0.01|0.00|0.00|0.00|23|12|-47|-50	SpliceAI=G	ABCB11	0.01	0	0.01	0	0	0	23	12	-47	-50
NO	2	169791908	G	A	SpliceAI=A	ABCB11	0	0	0	0	0	0	-161	902	-1487	-214		ABCB11 NM_003742.2 (n=82)	c.2842C>T	Variants that did not affect splicing (n=62)	ABCB11	NM_003742.2	NM_003742.2:c.2842C>T		2	169791908	.	G	A	SpliceAI=A|ABCB11|0.00|0.00|0.00|0.00|-24|27|-24|-5	SpliceAI=A	ABCB11	0	0	0	0	0	0	-24	27	-24	-5
NO	2	169791815	T	C	SpliceAI=C	ABCB11	0.01	0.02	0.01	0.02	0.01	0	995	-68	-121	-4		ABCB11 NM_003742.2 (n=82)	c.2935A>G	Variants that did not affect splicing (n=62)	ABCB11	NM_003742.2	NM_003742.2:c.2935A>G		2	169791815	.	T	C	SpliceAI=C|ABCB11|0.00|0.00|0.00|0.00|-33|-11|4|-4	SpliceAI=C	ABCB11	0	0	0	0	0	0	-33	-11	4	-4
NO	2	169791806	C	T	SpliceAI=T	ABCB11	0.02	0.05	0.02	0.03	0	0.05	-59	129	-1385	-112		ABCB11 NM_003742.2 (n=82)	c.2944G>A	Variants that did not affect splicing (n=62)	ABCB11	NM_003742.2	NM_003742.2:c.2944G>A		2	169791806	.	C	T	SpliceAI=T|ABCB11|0.00|0.00|0.00|0.00|-2|0|-2|-22	SpliceAI=T	ABCB11	0	0	0	0	0	0	-2	0	-2	-22
NO	2	169791739	C	T	SpliceAI=T	ABCB11	0.06	0.02	0.06	0	0.02	0.02	8	-1181	-45	1		ABCB11 NM_003742.2 (n=82)	c.3011G>A	Variants that did not affect splicing (n=62)	ABCB11	NM_003742.2	NM_003742.2:c.3011G>A		2	169791739	.	C	T	SpliceAI=T|ABCB11|0.06|0.00|0.02|0.02|8|0|-45|1	SpliceAI=T	ABCB11	0.06	0.02	0.06	0	0.02	0.02	8	0	-45	1
NO	2	169788952	G	A	SpliceAI=A	ABCB11	0	0.11	0	0.11	0	0.07	229	91	-240	-65		ABCB11 NM_003742.2 (n=82)	c.3148C>T	Variants that did not affect splicing (n=62)	ABCB11	NM_003742.2	NM_003742.2:c.3148C>T		2	169788952	.	G	A	SpliceAI=A|ABCB11|0.00|0.00|0.00|0.00|-38|28|30|-38	SpliceAI=A	ABCB11	0	0	0	0	0	0	-38	28	30	-38
NO	2	169783827	G	A	SpliceAI=A	ABCB11	0.11	0	0.11	0	0	0	-27	45	1975	3348		ABCB11 NM_003742.2 (n=82)	c.3457C>T	Variants that did not affect splicing (n=62)	ABCB11	NM_003742.2	NM_003742.2:c.3457C>T		2	169783827	.	G	A	SpliceAI=A|ABCB11|0.11|0.00|0.00|0.00|-27|45|-27|19	SpliceAI=A	ABCB11	0.11	0	0.11	0	0	0	-27	45	-27	19
NO	2	169781304	T	G	SpliceAI=G	ABCB11	0	0.01	0	0.01	0	0	-452	-18	-889	-503		ABCB11 NM_003742.2 (n=82)	c.3628A>C	Variants that did not affect splicing (n=62)	ABCB11	NM_003742.2	NM_003742.2:c.3628A>C		2	169781304	.	T	G	SpliceAI=G|ABCB11|0.00|0.01|0.00|0.00|9|-18|0|-5	SpliceAI=G	ABCB11	0	0.01	0	0.01	0	0	9	-18	0	-5
NO	2	169781301	T	C	SpliceAI=C	ABCB11	0	0.03	0	0.03	0	0	12	-15	-134	-500		ABCB11 NM_003742.2 (n=82)	c.3631A>G	Variants that did not affect splicing (n=62)	ABCB11	NM_003742.2	NM_003742.2:c.3631A>G		2	169781301	.	T	C	SpliceAI=C|ABCB11|0.00|0.03|0.00|0.00|12|-15|-7|-2	SpliceAI=C	ABCB11	0	0.03	0	0.03	0	0	12	-15	-7	-2
NO	2	169781263	C	G	SpliceAI=G	ABCB11	0	0	0	0	0	0	23	6	1547	-848		ABCB11 NM_003742.2 (n=82)	c.3669G>C	Variants that did not affect splicing (n=62)	ABCB11	NM_003742.2	NM_003742.2:c.3669G>C		2	169781263	.	C	G	SpliceAI=G|ABCB11|0.00|0.00|0.00|0.00|23|6|36|23	SpliceAI=G	ABCB11	0	0	0	0	0	0	23	6	36	23
NO	2	169781249	G	A	SpliceAI=A	ABCB11	0	0	0	0	0	0	2551	37	-834	-448		ABCB11 NM_003742.2 (n=82)	c.3683C>T	Variants that did not affect splicing (n=62)	ABCB11	NM_003742.2	NM_003742.2:c.3683C>T		2	169781249	.	G	A	SpliceAI=A|ABCB11|0.00|0.00|0.00|0.00|-45|37|50|-16	SpliceAI=A	ABCB11	0	0	0	0	0	0	-45	37	50	-16
NO	2	169781208	G	T	SpliceAI=T	ABCB11	0	0	0	0	0	0	2592	78	-407	-41		ABCB11 NM_003742.2 (n=82)	c.3724C>A	Variants that did not affect splicing (n=62)	ABCB11	NM_003742.2	NM_003742.2:c.3724C>A		2	169781208	.	G	T	SpliceAI=T|ABCB11|0.00|0.00|0.00|0.00|-25|-4|25|-41	SpliceAI=T	ABCB11	0	0	0	0	0	0	-25	-4	25	-41
NO	2	169780206	C	T	SpliceAI=T	ABCB11	0	0	0	0	0	0	48	646	209	525		ABCB11 NM_003742.2 (n=82)	c.3892G>A	Variants that did not affect splicing (n=62)	ABCB11	NM_003742.2	NM_003742.2:c.3892G>A		2	169780206	.	C	T	SpliceAI=T|ABCB11|0.00|0.00|0.00|0.00|48|0|-47|42	SpliceAI=T	ABCB11	0	0	0	0	0	0	48	0	-47	42
NO	17	41267770	G	T	SpliceAI=T	BRCA1	0.01	0	0.01	0	0	0	26	-8	-27	-360		BRCA1 NM_007294.3 (n=14)	c.107C>A	Variants that did not affect splicing (n=9)	BRCA1	NM_007294.3	NM_007294.3:c.107C>A		17	41267770	.	G	T	SpliceAI=T|BRCA1|0.01|0.00|0.00|0.00|26|-8|-27|26	SpliceAI=T	BRCA1	0.01	0	0.01	0	0	0	26	-8	-27	26
NO	17	41223165	C	T	SpliceAI=T	BRCA1	0.01	0	0.01	0	0	0	154	-3453	-1	-105		BRCA1 NM_007294.3 (n=14)	c.4766G>A	Variants that did not affect splicing (n=9)	BRCA1	NM_007294.3	NM_007294.3:c.4766G>A		17	41223165	.	C	T	SpliceAI=T|BRCA1|0.00|0.00|0.00|0.00|-39|21|-1|5	SpliceAI=T	BRCA1	0	0	0	0	0	0	-39	21	-1	5
NO	17	41223049	T	C	SpliceAI=C	BRCA1	0	0	0	0	0	0	270	3489	-169	-110		BRCA1 NM_007294.3 (n=14)	c.4882A>G	Variants that did not affect splicing (n=9)	BRCA1	NM_007294.3	NM_007294.3:c.4882A>G		17	41223049	.	T	C	SpliceAI=C|BRCA1|0.00|0.00|0.00|0.00|-1|-7|-11|11	SpliceAI=C	BRCA1	0	0	0	0	0	0	-1	-7	-11	11
NO	17	41222975	C	T	SpliceAI=T	BRCA1	0.02	0.01	0	0.01	0.02	0.01	3563	-3263	85	-36		BRCA1 NM_007294.3 (n=14)	c.4956G>A	Variants that did not affect splicing (n=9)	BRCA1	NM_007294.3	NM_007294.3:c.4956G>A		17	41222975	.	C	T	SpliceAI=T|BRCA1|0.00|0.00|0.00|0.01|-2|-36|-33|-36	SpliceAI=T	BRCA1	0	0.01	0	0	0	0.01	-2	-36	-33	-36
NO	17	41222957	G	A	SpliceAI=A	BRCA1	0.01	0.01	0.01	0	0	0.01	-3245	3581	-3332	-77		BRCA1 NM_007294.3 (n=14)	c.4974C>T	Variants that did not affect splicing (n=9)	BRCA1	NM_007294.3	NM_007294.3:c.4974C>T		17	41222957	.	G	A	SpliceAI=A|BRCA1|0.00|0.00|0.00|0.00|-5|-18|-18|18	SpliceAI=A	BRCA1	0	0	0	0	0	0	-5	-18	-18	18
NO	17	41219627	G	C	SpliceAI=C	BRCA1	0.04	0.28	0	0.15	0.04	0.28	2183	85	-155	-2		BRCA1 NM_007294.3 (n=14)	c.5072C>G	Variants that did not affect splicing (n=9)	BRCA1	NM_007294.3	NM_007294.3:c.5072C>G		17	41219627	.	G	C	SpliceAI=C|BRCA1|0.00|0.04|0.00|0.28|-1|-3|11|-2	SpliceAI=C	BRCA1	0	0.28	0	0.04	0	0.28	-1	-3	11	-2
NO	17	41215389	C	T	SpliceAI=T	BRCA1	0.01	0	0	0	0.01	0	1	169	-39	35		BRCA1 NM_007294.3 (n=14)	c.5154G>A	Variants that did not affect splicing (n=9)	BRCA1	NM_007294.3	NM_007294.3:c.5154G>A		17	41215389	.	C	T	SpliceAI=T|BRCA1|0.00|0.00|0.01|0.00|1|-10|-39|35	SpliceAI=T	BRCA1	0.01	0	0	0	0.01	0	1	-10	-39	35
NO	17	41215368	T	C	SpliceAI=C	BRCA1	0	0	0	0	0	0	-144	600	523	56		BRCA1 NM_007294.3 (n=14)	c.5175A>G	Variants that did not affect splicing (n=9)	BRCA1	NM_007294.3	NM_007294.3:c.5175A>G		17	41215368	.	T	C	SpliceAI=C|BRCA1|0.00|0.00|0.00|0.00|22|11|-18|-22	SpliceAI=C	BRCA1	0	0	0	0	0	0	22	11	-18	-22
NO	13	32900250	A	G	SpliceAI=G	BRCA2	0	0	0	0	0	0	-12	-389	-221	1193		BRCA2 NM_000059.3 (n=51)	c.438A>G	Variants that did not affect splicing (n=34)	BRCA2	NM_000059.3	NM_000059.3:c.438A>G		13	32900250	.	A	G	SpliceAI=G|BRCA2|0.00|0.00|0.00|0.00|-12|27|37|30	SpliceAI=G	BRCA2	0	0	0	0	0	0	-12	27	37	30
NO	13	32906607	A	T	SpliceAI=T	BRCA2	0	0	0	0	0	0	-198	-44	-26	740		BRCA2 NM_000059.3 (n=51)	c.992A>T	Variants that did not affect splicing (n=34)	BRCA2	NM_000059.3	NM_000059.3:c.992A>T		13	32906607	.	A	T	SpliceAI=T|BRCA2|0.00|0.00|0.00|0.00|15|-44|-26|49	SpliceAI=T	BRCA2	0	0	0	0	0	0	15	-44	-26	49
NO	13	32906711	T	G	SpliceAI=G	BRCA2	0	0	0	0	0	0	-148	109	636	-130		BRCA2 NM_000059.3 (n=51)	c.1096T>G	Variants that did not affect splicing (n=34)	BRCA2	NM_000059.3	NM_000059.3:c.1096T>G		13	32906711	.	T	G	SpliceAI=G|BRCA2|0.00|0.00|0.00|0.00|1|4|-1|4	SpliceAI=G	BRCA2	0	0	0	0	0	0	1	4	-1	4
NO	13	32907165	A	G	SpliceAI=G	BRCA2	0	0	0	0	0	0	-52	7	182	359		BRCA2 NM_000059.3 (n=51)	c.1550A>G	Variants that did not affect splicing (n=34)	BRCA2	NM_000059.3	NM_000059.3:c.1550A>G		13	32907165	.	A	G	SpliceAI=G|BRCA2|0.00|0.00|0.00|0.00|1|7|14|1	SpliceAI=G	BRCA2	0	0	0	0	0	0	1	7	14	1
NO	13	32907407	A	G	SpliceAI=G	BRCA2	0	0	0	0	0	0	2995	-294	117	-60		BRCA2 NM_000059.3 (n=51)	c.1792A>G	Variants that did not affect splicing (n=34)	BRCA2	NM_000059.3	NM_000059.3:c.1792A>G		13	32907407	.	A	G	SpliceAI=G|BRCA2|0.00|0.00|0.00|0.00|1|13|1|20	SpliceAI=G	BRCA2	0	0	0	0	0	0	1	13	1	20
NO	13	32907403	T	C	SpliceAI=C	BRCA2	0	0	0	0	0	0	-290	2637	-56	121		BRCA2 NM_000059.3 (n=51)	c.1788T>C	Variants that did not affect splicing (n=34)	BRCA2	NM_000059.3	NM_000059.3:c.1788T>C		13	32907403	.	T	C	SpliceAI=C|BRCA2|0.00|0.00|0.00|0.00|17|47|-32|-27	SpliceAI=C	BRCA2	0	0	0	0	0	0	17	47	-32	-27
NO	13	32915317	G	A	SpliceAI=A	BRCA2	0	0	0	0	0	0	3381	-172	16	-2171		BRCA2 NM_000059.3 (n=51)	c.6825G>A	Variants that did not affect splicing (n=34)	BRCA2	NM_000059.3	NM_000059.3:c.6825G>A		13	32915317	.	G	A	SpliceAI=A|BRCA2|0.00|0.00|0.00|0.00|-44|-27|16|20	SpliceAI=A	BRCA2	0	0	0	0	0	0	-44	-27	16	20
NO	13	32918781	A	C	SpliceAI=C	BRCA2	0	0.01	0	0.01	0	0	78	-83	50	9		BRCA2 NM_000059.3 (n=51)	c.6928A>C	Variants that did not affect splicing (n=34)	BRCA2	NM_000059.3	NM_000059.3:c.6928A>C		13	32918781	.	A	C	SpliceAI=C|BRCA2|0.00|0.00|0.00|0.00|-1|-43|50|9	SpliceAI=C	BRCA2	0	0	0	0	0	0	-1	-43	50	9
NO	13	32930576	A	G	SpliceAI=G	BRCA2	0.51	0.15	0.51	0.15	0.03	0	1	72	1091	665		BRCA2 NM_000059.3 (n=51)	c.7447A>G	Variants that did not affect splicing (n=34)	BRCA2	NM_000059.3	NM_000059.3:c.7447A>G		13	32930576	.	A	G	SpliceAI=G|BRCA2|0.51|0.03|0.00|0.00|1|-28|1|-11	SpliceAI=G	BRCA2	0.51	0.03	0.51	0.03	0	0	1	-28	1	-11
NO	13	32930598	T	C	SpliceAI=C	BRCA2	0	0.05	0	0.05	0	0	-33	50	1069	-2580		BRCA2 NM_000059.3 (n=51)	c.7469T>C	Variants that did not affect splicing (n=34)	BRCA2	NM_000059.3	NM_000059.3:c.7469T>C		13	32930598	.	T	C	SpliceAI=C|BRCA2|0.00|0.05|0.00|0.00|-33|50|30|-33	SpliceAI=C	BRCA2	0	0.05	0	0.05	0	0	-33	50	30	-33
NO	13	32930609	C	T	SpliceAI=T	BRCA2	0.04	0.06	0.04	0.06	0	0.03	39	-44	-99	137		BRCA2 NM_000059.3 (n=51)	c.7480C>T	Variants that did not affect splicing (n=34)	BRCA2	NM_000059.3	NM_000059.3:c.7480C>T		13	32930609	.	C	T	SpliceAI=T|BRCA2|0.04|0.06|0.00|0.00|39|-44|39|45	SpliceAI=T	BRCA2	0.04	0.06	0.04	0.06	0	0	39	-44	39	45
NO	13	32931887	G	A	SpliceAI=A	BRCA2	0.02	0.02	0.02	0	0.01	0.02	36	85	-220	79		BRCA2 NM_000059.3 (n=51)	c.7626G>A	Variants that did not affect splicing (n=34)	BRCA2	NM_000059.3	NM_000059.3:c.7626G>A		13	32931887	.	G	A	SpliceAI=A|BRCA2|0.02|0.00|0.00|0.00|36|-8|36|-1	SpliceAI=A	BRCA2	0.02	0	0.02	0	0	0	36	-8	36	-1
NO	13	32931894	G	A	SpliceAI=A	BRCA2	0.04	0.06	0.04	0.01	0.03	0.06	-276	-15	-227	72		BRCA2 NM_000059.3 (n=51)	c.7633G>A	Variants that did not affect splicing (n=34)	BRCA2	NM_000059.3	NM_000059.3:c.7633G>A		13	32931894	.	G	A	SpliceAI=A|BRCA2|0.02|0.01|0.00|0.00|29|-15|29|-1	SpliceAI=A	BRCA2	0.02	0.01	0.02	0.01	0	0	29	-15	29	-1
NO	13	32932057	A	G	SpliceAI=G	BRCA2	0.06	0.02	0.01	0.01	0.06	0.02	-439	-134	-91	9		BRCA2 NM_000059.3 (n=51)	c.7796A>G	Variants that did not affect splicing (n=34)	BRCA2	NM_000059.3	NM_000059.3:c.7796A>G		13	32932057	.	A	G	SpliceAI=G|BRCA2|0.00|0.00|0.00|0.02|9|3|14|9	SpliceAI=G	BRCA2	0	0.02	0	0	0	0.02	9	3	14	9
NO	13	32936673	A	C	SpliceAI=C	BRCA2	0.01	0	0.01	0	0	0	7	56	-369	157		BRCA2 NM_000059.3 (n=51)	c.7819A>C	Variants that did not affect splicing (n=34)	BRCA2	NM_000059.3	NM_000059.3:c.7819A>C		13	32936673	.	A	C	SpliceAI=C|BRCA2|0.01|0.00|0.00|0.00|7|-13|7|6	SpliceAI=C	BRCA2	0.01	0	0.01	0	0	0	7	-13	7	6
NO	13	32936729	A	G	SpliceAI=G	BRCA2	0.39	0.08	0.39	0.07	0	0.08	0	-69	-1	101		BRCA2 NM_000059.3 (n=51)	c.7875A>G	Variants that did not affect splicing (n=34)	BRCA2	NM_000059.3	NM_000059.3:c.7875A>G		13	32936729	.	A	G	SpliceAI=G|BRCA2|0.39|0.00|0.00|0.00|0|-49|-1|-50	SpliceAI=G	BRCA2	0.39	0	0.39	0	0	0	0	-49	-1	-50
NO	13	32936794	T	C	SpliceAI=C	BRCA2	0.02	0	0.01	0	0.02	0	-65	-445	36	-115		BRCA2 NM_000059.3 (n=51)	c.7940T>C	Variants that did not affect splicing (n=34)	BRCA2	NM_000059.3	NM_000059.3:c.7940T>C		13	32936794	.	T	C	SpliceAI=C|BRCA2|0.00|0.00|0.02|0.00|-19|36|36|35	SpliceAI=C	BRCA2	0.02	0	0	0	0.02	0	-19	36	36	35
NO	13	32936801	A	G	SpliceAI=G	BRCA2	0.04	0	0.04	0	0.03	0	-72	-452	29	-122		BRCA2 NM_000059.3 (n=51)	c.7947A>G	Variants that did not affect splicing (n=34)	BRCA2	NM_000059.3	NM_000059.3:c.7947A>G		13	32936801	.	A	G	SpliceAI=G|BRCA2|0.00|0.00|0.03|0.00|-26|2|29|28	SpliceAI=G	BRCA2	0.03	0	0	0	0.03	0	-26	2	29	28
NO	13	32936806	G	T	SpliceAI=T	BRCA2	0.04	0	0.04	0	0.03	0	-77	-457	24	-127		BRCA2 NM_000059.3 (n=51)	c.7952G>T	Variants that did not affect splicing (n=34)	BRCA2	NM_000059.3	NM_000059.3:c.7952G>T		13	32936806	.	G	T	SpliceAI=T|BRCA2|0.00|0.00|0.03|0.00|-31|1|24|23	SpliceAI=T	BRCA2	0.03	0	0	0	0.03	0	-31	1	24	23
NO	13	32936825	A	G	SpliceAI=G	BRCA2	0.02	0.1	0	0.04	0.02	0.1	-120	-165	-1	5		BRCA2 NM_000059.3 (n=51)	c.7971A>G	Variants that did not affect splicing (n=34)	BRCA2	NM_000059.3	NM_000059.3:c.7971A>G		13	32936825	.	A	G	SpliceAI=G|BRCA2|0.00|0.00|0.02|0.10|-1|-50|-1|5	SpliceAI=G	BRCA2	0.02	0.1	0	0	0.02	0.1	-1	-50	-1	5
NO	13	32944628	G	T	SpliceAI=T	BRCA2	0.44	0.08	0.44	0.08	0	0.05	9	-89	381	66		BRCA2 NM_000059.3 (n=51)	c.8421G>T	Variants that did not affect splicing (n=34)	BRCA2	NM_000059.3	NM_000059.3:c.8421G>T		13	32944628	.	G	T	SpliceAI=T|BRCA2|0.44|0.02|0.00|0.00|9|-24|9|36	SpliceAI=T	BRCA2	0.44	0.02	0.44	0.02	0	0	9	-24	9	36
NO	13	32945108	T	C	SpliceAI=C	BRCA2	0	0	0	0	0	0	-1601	-15	-1575	-414		BRCA2 NM_000059.3 (n=51)	c.8503T>C	Variants that did not affect splicing (n=34)	BRCA2	NM_000059.3	NM_000059.3:c.8503T>C		13	32945108	.	T	C	SpliceAI=C|BRCA2|0.00|0.00|0.00|0.00|-6|-15|-39|-22	SpliceAI=C	BRCA2	0	0	0	0	0	0	-6	-15	-39	-22
NO	13	32945129	C	T	SpliceAI=T	BRCA2	0	0.05	0	0.05	0	0.01	-339	-36	1471	108		BRCA2 NM_000059.3 (n=51)	c.8524C>T	Variants that did not affect splicing (n=34)	BRCA2	NM_000059.3	NM_000059.3:c.8524C>T		13	32945129	.	C	T	SpliceAI=T|BRCA2|0.00|0.05|0.00|0.00|11|-36|-36|-4	SpliceAI=T	BRCA2	0	0.05	0	0.05	0	0	11	-36	-36	-4
NO	13	32945197	C	T	SpliceAI=T	BRCA2	0	0	0	0	0	0	-104	-593	40	-1664		BRCA2 NM_000059.3 (n=51)	c.8592C>T	Variants that did not affect splicing (n=34)	BRCA2	NM_000059.3	NM_000059.3:c.8592C>T		13	32945197	.	C	T	SpliceAI=T|BRCA2|0.00|0.00|0.00|0.00|19|-4|40|45	SpliceAI=T	BRCA2	0	0	0	0	0	0	19	-4	40	45
NO	13	32953549	G	T	SpliceAI=T	BRCA2	0	0	0	0	0	0	-95	-51	103	-2575		BRCA2 NM_000059.3 (n=51)	c.8850G>T	Variants that did not affect splicing (n=34)	BRCA2	NM_000059.3	NM_000059.3:c.8850G>T		13	32953549	.	G	T	SpliceAI=T|BRCA2|0.00|0.00|0.00|0.00|25|1|-32|31	SpliceAI=T	BRCA2	0	0	0	0	0	0	25	1	-32	31
NO	13	32953550	G	A	SpliceAI=A	BRCA2	0.01	0	0.01	0	0	0	-52	388	102	500		BRCA2 NM_000059.3 (n=51)	c.8851G>A	Variants that did not affect splicing (n=34)	BRCA2	NM_000059.3	NM_000059.3:c.8851G>A		13	32953550	.	G	A	SpliceAI=A|BRCA2|0.00|0.00|0.00|0.00|-33|-21|30|-47	SpliceAI=A	BRCA2	0	0	0	0	0	0	-33	-21	30	-47
NO	13	32953553	A	G	SpliceAI=G	BRCA2	0.01	0	0.01	0	0	0	-55	615	99	-2579		BRCA2 NM_000059.3 (n=51)	c.8854A>G	Variants that did not affect splicing (n=34)	BRCA2	NM_000059.3	NM_000059.3:c.8854A>G		13	32953553	.	A	G	SpliceAI=G|BRCA2|0.00|0.00|0.00|0.00|-36|21|27|50	SpliceAI=G	BRCA2	0	0	0	0	0	0	-36	21	27	50
NO	13	32953604	G	A	SpliceAI=A	BRCA2	0	0	0	0	0	0	-150	334	-2630	48		BRCA2 NM_000059.3 (n=51)	c.8905G>A	Variants that did not affect splicing (n=34)	BRCA2	NM_000059.3	NM_000059.3:c.8905G>A		13	32953604	.	G	A	SpliceAI=A|BRCA2|0.00|0.00|0.00|0.00|2|-30|-14|48	SpliceAI=A	BRCA2	0	0	0	0	0	0	2	-30	-14	48
NO	13	32969054	T	C	SpliceAI=C	BRCA2	0	0	0	0	0	0	3307	1074	-559	1199		BRCA2 NM_000059.3 (n=51)	c.9485T>C	Variants that did not affect splicing (n=34)	BRCA2	NM_000059.3	NM_000059.3:c.9485T>C		13	32969054	.	T	C	SpliceAI=C|BRCA2|0.00|0.00|0.00|0.00|-38|-30|16|50	SpliceAI=C	BRCA2	0	0	0	0	0	0	-38	-30	16	50
NO	13	32968839	C	T	SpliceAI=T	BRCA2	0	0	0	0	0	0	14	-13	1414	-344		BRCA2 NM_000059.3 (n=51)	c.9270C>T	Variants that did not affect splicing (n=34)	BRCA2	NM_000059.3	NM_000059.3:c.9270C>T		13	32968839	.	C	T	SpliceAI=T|BRCA2|0.00|0.00|0.00|0.00|14|-13|14|8	SpliceAI=T	BRCA2	0	0	0	0	0	0	14	-13	14	8
NO	13	32968861	T	C	SpliceAI=C	BRCA2	0	0	0	0	0	0	-8	-415	-366	1392		BRCA2 NM_000059.3 (n=51)	c.9292T>C	Variants that did not affect splicing (n=34)	BRCA2	NM_000059.3	NM_000059.3:c.9292T>C		13	32968861	.	T	C	SpliceAI=C|BRCA2|0.00|0.00|0.00|0.00|-8|21|11|-14	SpliceAI=C	BRCA2	0	0	0	0	0	0	-8	21	11	-14
NO	2	71740897	C	A	SpliceAI=A	DYSF	0	0	0	0	0	0	-51	-45	154	225		DYSF NM_003494.3 (n=23)	c.509C>A	Variants that did not affect splicing (n=20)	DYSF	NM_003494.3	NM_003494.3:c.509C>A		2	71740897	.	C	A	SpliceAI=A|DYSF|0.00|0.00|0.00|0.00|-39|-45|26|-2	SpliceAI=A	DYSF	0	0	0	0	0	0	-39	-45	26	-2
NO	2	71740924	G	A	SpliceAI=A	DYSF	0	0	0	0	0	0	-72	-558	-462	474		DYSF NM_003494.3 (n=23)	c.536G>A	Variants that did not affect splicing (n=20)	DYSF	NM_003494.3	NM_003494.3:c.536G>A		2	71740924	.	G	A	SpliceAI=A|DYSF|0.00|0.00|0.00|0.00|-28|0|24|-1	SpliceAI=A	DYSF	0	0	0	0	0	0	-28	0	24	-1
NO	2	71743368	T	C	SpliceAI=C	DYSF	0	0	0	0	0	0	582	-22	801	4		DYSF NM_003494.3 (n=23)	c.851T>C	Variants that did not affect splicing (n=20)	DYSF	NM_003494.3	NM_003494.3:c.851T>C		2	71743368	.	T	C	SpliceAI=C|DYSF|0.00|0.00|0.00|0.00|16|-22|39|4	SpliceAI=C	DYSF	0	0	0	0	0	0	16	-22	39	4
NO	2	71743314	T	C	SpliceAI=C	DYSF	0	0.01	0	0.01	0	0	-4	32	58	695		DYSF NM_003494.3 (n=23)	c.797T>C	Variants that did not affect splicing (n=20)	DYSF	NM_003494.3	NM_003494.3:c.797T>C		2	71743314	.	T	C	SpliceAI=C|DYSF|0.00|0.01|0.00|0.00|-4|32|0|12	SpliceAI=C	DYSF	0	0.01	0	0.01	0	0	-4	32	0	12
NO	2	71743362	T	C	SpliceAI=C	DYSF	0	0	0	0	0	0	757	-16	807	10		DYSF NM_003494.3 (n=23)	c.845T>C	Variants that did not affect splicing (n=20)	DYSF	NM_003494.3	NM_003494.3:c.845T>C		2	71743362	.	T	C	SpliceAI=C|DYSF|0.00|0.00|0.00|0.00|-4|-16|45|10	SpliceAI=C	DYSF	0	0	0	0	0	0	-4	-16	45	10
NO	2	71747997	C	G	SpliceAI=G	DYSF	0.15	0	0.15	0	0.13	0	-78	-446	37	659		DYSF NM_003494.3 (n=23)	c.1016C>G	Variants that did not affect splicing (n=20)	DYSF	NM_003494.3	NM_003494.3:c.1016C>G		2	71747997	.	C	G	SpliceAI=G|DYSF|0.00|0.00|0.13|0.00|-42|37|37|5	SpliceAI=G	DYSF	0.13	0	0	0	0.13	0	-42	37	37	5
NO	2	71747946	T	C	SpliceAI=C	DYSF	0.01	0.01	0	0.01	0.01	0.01	-3827	-638	88	-608		DYSF NM_003494.3 (n=23)	c.965T>C	Variants that did not affect splicing (n=20)	DYSF	NM_003494.3	NM_003494.3:c.965T>C		2	71747946	.	T	C	SpliceAI=C|DYSF|0.00|0.00|0.00|0.00|-7|-27|-9|-27	SpliceAI=C	DYSF	0	0	0	0	0	0	-7	-27	-9	-27
NO	2	71748001	C	A	SpliceAI=A	DYSF	0.07	0	0.07	0	0.06	0	-82	2697	33	655		DYSF NM_003494.3 (n=23)	c.1020C>A	Variants that did not affect splicing (n=20)	DYSF	NM_003494.3	NM_003494.3:c.1020C>A		2	71748001	.	C	A	SpliceAI=A|DYSF|0.00|0.00|0.06|0.00|-18|33|33|-2	SpliceAI=A	DYSF	0.06	0	0	0	0.06	0	-18	33	33	-2
NO	2	71748001	C	G	SpliceAI=G	DYSF	0	0.11	0	0.1	0	0.11	-1891	-82	-82	33		DYSF NM_003494.3 (n=23)	c.1020C>G	Variants that did not affect splicing (n=20)	DYSF	NM_003494.3	NM_003494.3:c.1020C>G		2	71748001	.	C	G	SpliceAI=G|DYSF|0.00|0.00|0.00|0.11|0|-46|-1|33	SpliceAI=G	DYSF	0	0.11	0	0	0	0.11	0	-46	-1	33
NO	2	71753416	G	C	SpliceAI=C	DYSF	0	0.01	0	0.01	0	0.01	-1578	-66	88	32		DYSF NM_003494.3 (n=23)	c.1120G>C	Variants that did not affect splicing (n=20)	DYSF	NM_003494.3	NM_003494.3:c.1120G>C		2	71753416	.	G	C	SpliceAI=C|DYSF|0.00|0.00|0.00|0.01|-36|-2|47|32	SpliceAI=C	DYSF	0	0.01	0	0	0	0.01	-36	-2	47	32
NO	2	71753461	G	C	SpliceAI=C	DYSF	0.06	0.02	0	0.01	0.06	0.02	-1623	-111	-13	43		DYSF NM_003494.3 (n=23)	c.1165G>C	Variants that did not affect splicing (n=20)	DYSF	NM_003494.3	NM_003494.3:c.1165G>C		2	71753461	.	G	C	SpliceAI=C|DYSF|0.00|0.00|0.06|0.02|15|-47|-13|43	SpliceAI=C	DYSF	0.06	0.02	0	0	0.06	0.02	15	-47	-13	43
NO	2	71753464	G	A	SpliceAI=A	DYSF	0.08	0.01	0	0	0.08	0.01	-1626	-114	-16	33		DYSF NM_003494.3 (n=23)	c.1168G>A	Variants that did not affect splicing (n=20)	DYSF	NM_003494.3	NM_003494.3:c.1168G>A		2	71753464	.	G	A	SpliceAI=A|DYSF|0.00|0.00|0.08|0.01|-16|-50|-16|33	SpliceAI=A	DYSF	0.08	0.01	0	0	0.08	0.01	-16	-50	-16	33
NO	2	71762413	G	A	SpliceAI=A	DYSF	0	0.28	0	0.28	0	0.27	28	-15	-81	28		DYSF NM_003494.3 (n=23)	c.1369G>A	Variants that did not affect splicing (n=20)	DYSF	NM_003494.3	NM_003494.3:c.1369G>A		2	71762413	.	G	A	SpliceAI=A|DYSF|0.00|0.28|0.00|0.27|28|-15|-15|28	SpliceAI=A	DYSF	0	0.28	0	0.28	0	0.27	28	-15	-15	28
NO	2	71778761	C	T	SpliceAI=T	DYSF	0.09	0.02	0.09	0.02	0	0.01	21	-17	1977	50		DYSF NM_003494.3 (n=23)	c.1663C>T	Variants that did not affect splicing (n=20)	DYSF	NM_003494.3	NM_003494.3:c.1663C>T		2	71778761	.	C	T	SpliceAI=T|DYSF|0.09|0.02|0.00|0.01|21|-17|48|50	SpliceAI=T	DYSF	0.09	0.02	0.09	0.02	0	0.01	21	-17	48	50
NO	2	71791240	G	A	SpliceAI=A	DYSF	0	0	0	0	0	0	-10	-46	-528	-286		DYSF NM_003494.3 (n=23)	c.2408G>A	Variants that did not affect splicing (n=20)	DYSF	NM_003494.3	NM_003494.3:c.2408G>A		2	71791240	.	G	A	SpliceAI=A|DYSF|0.00|0.00|0.00|0.00|-10|-46|-3|-1	SpliceAI=A	DYSF	0	0	0	0	0	0	-10	-46	-3	-1
NO	2	71791288	G	A	SpliceAI=A	DYSF	0.52	0.04	0.52	0.04	0.01	0.01	2	-58	695	-576		DYSF NM_003494.3 (n=23)	c.2456G>A	Variants that did not affect splicing (n=20)	DYSF	NM_003494.3	NM_003494.3:c.2456G>A		2	71791288	.	G	A	SpliceAI=A|DYSF|0.52|0.00|0.00|0.00|2|23|2|-49	SpliceAI=A	DYSF	0.52	0	0.52	0	0	0	2	23	2	-49
NO	2	71827955	C	G	SpliceAI=G	DYSF	0	0	0	0	0	0	556	3435	-1	-1145		DYSF NM_003494.3 (n=23)	c.3826C>G	Variants that did not affect splicing (n=20)	DYSF	NM_003494.3	NM_003494.3:c.3826C>G		2	71827955	.	C	G	SpliceAI=G|DYSF|0.00|0.00|0.00|0.00|0|9|-1|17	SpliceAI=G	DYSF	0	0	0	0	0	0	0	9	-1	17
NO	2	71838611	T	C	SpliceAI=C	DYSF	0.03	0	0.03	0	0	0	46	-2878	996	142		DYSF NM_003494.3 (n=23)	c.4022T>C	Variants that did not affect splicing (n=20)	DYSF	NM_003494.3	NM_003494.3:c.4022T>C		2	71838611	.	T	C	SpliceAI=C|DYSF|0.03|0.00|0.00|0.00|46|-16|-4|31	SpliceAI=C	DYSF	0.03	0	0.03	0	0	0	46	-16	-4	31
NO	2	71894506	A	G	SpliceAI=G	DYSF	0.2	0.3	0.2	0.3	0.01	0	10	-34	450	-2740		DYSF NM_003494.3 (n=23)	c.5201A>G	Variants that did not affect splicing (n=20)	DYSF	NM_003494.3	NM_003494.3:c.5201A>G		2	71894506	.	A	G	SpliceAI=G|DYSF|0.20|0.30|0.00|0.00|10|-34|10|2	SpliceAI=G	DYSF	0.2	0.3	0.2	0.3	0	0	10	-34	10	2
NO	2	71909799	G	A	SpliceAI=A	DYSF	0	0.02	0	0	0	0.02	1616	-96	3510	177		DYSF NM_003494.3 (n=23)	c.6196G>A	Variants that did not affect splicing (n=20)	DYSF	NM_003494.3	NM_003494.3:c.6196G>A		2	71909799	.	G	A	SpliceAI=A|DYSF|0.00|0.00|0.00|0.00|2|17|8|32	SpliceAI=A	DYSF	0	0	0	0	0	0	2	17	8	32
NO	3	37038114	G	C	SpliceAI=C	MLH1	0	0.94	0	0.94	0	0	-1234	1	-978	86		MLH1 NM_000249.2 (n=71)	c.121G>C	Variants that did not affect splicing (n=62)	MLH1	NM_000249.2	NM_000249.2:c.121G>C		3	37038114	.	G	C	SpliceAI=C|MLH1|0.00|0.94|0.00|0.00|17|1|-4|1	SpliceAI=C	MLH1	0	0.94	0	0.94	0	0	17	1	-4	1
NO	3	37038115	A	G	SpliceAI=G	MLH1	0	0.01	0	0.01	0	0	-1	-5	-322	-1721		MLH1 NM_000249.2 (n=71)	c.122A>G	Variants that did not affect splicing (n=62)	MLH1	NM_000249.2	NM_000249.2:c.122A>G		3	37038115	.	A	G	SpliceAI=G|MLH1|0.00|0.01|0.00|0.00|-1|-5|-1|-7	SpliceAI=G	MLH1	0	0.01	0	0.01	0	0	-1	-5	-1	-7
NO	3	37038192	G	A	SpliceAI=A	MLH1	0	0	0	0	0	0	-1312	-77	-2355	-1098		MLH1 NM_000249.2 (n=71)	c.199G>A	Variants that did not affect splicing (n=62)	MLH1	NM_000249.2	NM_000249.2:c.199G>A		3	37038192	.	G	A	SpliceAI=A|MLH1|0.00|0.00|0.00|0.00|2|8|7|8	SpliceAI=A	MLH1	0	0	0	0	0	0	2	8	7	8
NO	3	37038193	G	A	SpliceAI=A	MLH1	0	0	0	0	0	0	-83	-78	7	-1799		MLH1 NM_000249.2 (n=71)	c.200G>A	Variants that did not affect splicing (n=62)	MLH1	NM_000249.2	NM_000249.2:c.200G>A		3	37038193	.	G	A	SpliceAI=A|MLH1|0.00|0.00|0.00|0.00|2|7|7|11	SpliceAI=A	MLH1	0	0	0	0	0	0	2	7	7	11
NO	3	37042467	T	C	SpliceAI=C	MLH1	0.06	0	0.01	0	0.06	0	-21	-1045	72	1314		MLH1 NM_000249.2 (n=71)	c.229T>C	Variants that did not affect splicing (n=62)	MLH1	NM_000249.2	NM_000249.2:c.229T>C		3	37042467	.	T	C	SpliceAI=C|MLH1|0.01|0.00|0.00|0.00|-21|-28|-4|-33	SpliceAI=C	MLH1	0.01	0	0.01	0	0	0	-21	-28	-4	-33
NO	3	37042515	A	G	SpliceAI=G	MLH1	0.03	0	0.01	0	0.03	0	-69	-1093	24	1266		MLH1 NM_000249.2 (n=71)	c.277A>G	Variants that did not affect splicing (n=62)	MLH1	NM_000249.2	NM_000249.2:c.277A>G		3	37042515	.	A	G	SpliceAI=G|MLH1|0.00|0.00|0.03|0.00|-2|24|24|33	SpliceAI=G	MLH1	0.03	0	0	0	0.03	0	-2	24	24	33
NO	3	37042530	G	A	SpliceAI=A	MLH1	0	0.22	0	0.14	0	0.22	-2152	-84	1251	9		MLH1 NM_000249.2 (n=71)	c.292G>A	Variants that did not affect splicing (n=62)	MLH1	NM_000249.2	NM_000249.2:c.292G>A		3	37042530	.	G	A	SpliceAI=A|MLH1|0.00|0.00|0.00|0.22|2|10|8|9	SpliceAI=A	MLH1	0	0.22	0	0	0	0.22	2	10	8	9
NO	3	37042539	G	A	SpliceAI=A	MLH1	0.03	0.8	0.01	0	0.03	0.8	-93	-1117	5	0		MLH1 NM_000249.2 (n=71)	c.301G>A	Variants that did not affect splicing (n=62)	MLH1	NM_000249.2	NM_000249.2:c.301G>A		3	37042539	.	G	A	SpliceAI=A|MLH1|0.00|0.00|0.03|0.80|2|0|5|0	SpliceAI=A	MLH1	0.03	0.8	0	0	0.03	0.8	2	0	5	0
NO	3	37042540	G	A	SpliceAI=A	MLH1	0.03	0.8	0.02	0	0.03	0.8	-94	-1118	4	-1		MLH1 NM_000249.2 (n=71)	c.302G>A	Variants that did not affect splicing (n=62)	MLH1	NM_000249.2	NM_000249.2:c.302G>A		3	37042540	.	G	A	SpliceAI=A|MLH1|0.00|0.00|0.03|0.80|-23|-1|4|-1	SpliceAI=A	MLH1	0.03	0.8	0	0	0.03	0.8	-23	-1	4	-1
NO	3	37045905	T	G	SpliceAI=G	MLH1	0.01	0.02	0	0.02	0.01	0.02	-13	-201	-3366	175		MLH1 NM_000249.2 (n=71)	c.320T>G	Variants that did not affect splicing (n=62)	MLH1	NM_000249.2	NM_000249.2:c.320T>G		3	37045905	.	T	G	SpliceAI=G|MLH1|0.00|0.00|0.00|0.00|-13|-35|1|48	SpliceAI=G	MLH1	0	0	0	0	0	0	-13	-35	1	48
NO	3	37045932	C	A	SpliceAI=A	MLH1	0.04	0.01	0.04	0.01	0.04	0.01	93	-40	148	-3393		MLH1 NM_000249.2 (n=71)	c.347C>A	Variants that did not affect splicing (n=62)	MLH1	NM_000249.2	NM_000249.2:c.347C>A		3	37045932	.	C	A	SpliceAI=A|MLH1|0.00|0.01|0.00|0.01|34|-40|21|33	SpliceAI=A	MLH1	0	0.01	0	0.01	0	0.01	34	-40	21	33
NO	3	37045935	C	T	SpliceAI=T	MLH1	0.04	0.01	0.04	0	0.03	0.01	90	-43	145	-3396		MLH1 NM_000249.2 (n=71)	c.350C>T	Variants that did not affect splicing (n=62)	MLH1	NM_000249.2	NM_000249.2:c.350C>T		3	37045935	.	C	T	SpliceAI=T|MLH1|0.00|0.00|0.00|0.00|9|-43|18|30	SpliceAI=T	MLH1	0	0	0	0	0	0	9	-43	18	30
NO	3	37045961	T	A	SpliceAI=A	MLH1	0.01	0.02	0	0.01	0.01	0.02	-69	64	-3422	119		MLH1 NM_000249.2 (n=71)	c.376T>A	Variants that did not affect splicing (n=62)	MLH1	NM_000249.2	NM_000249.2:c.376T>A		3	37045961	.	T	A	SpliceAI=A|MLH1|0.00|0.00|0.00|0.00|-17|5|4|-8	SpliceAI=A	MLH1	0	0	0	0	0	0	-17	5	4	-8
NO	3	37053550	G	A	SpliceAI=A	MLH1	0	0.01	0	0.01	0	0.01	2375	-44	32	2485		MLH1 NM_000249.2 (n=71)	c.637G>A	Variants that did not affect splicing (n=62)	MLH1	NM_000249.2	NM_000249.2:c.637G>A		3	37053550	.	G	A	SpliceAI=A|MLH1|0.00|0.01|0.00|0.00|-35|-44|32|40	SpliceAI=A	MLH1	0	0.01	0	0.01	0	0	-35	-44	32	40
NO	3	37053557	A	G	SpliceAI=G	MLH1	0.01	0.01	0.01	0	0	0.01	-51	-55	29	2478		MLH1 NM_000249.2 (n=71)	c.644A>G	Variants that did not affect splicing (n=62)	MLH1	NM_000249.2	NM_000249.2:c.644A>G		3	37053557	.	A	G	SpliceAI=G|MLH1|0.00|0.00|0.00|0.00|1|-42|29|25	SpliceAI=G	MLH1	0	0	0	0	0	0	1	-42	29	25
NO	3	37053560	T	G	SpliceAI=G	MLH1	0	0.01	0	0.01	0	0	2346	-54	22	30		MLH1 NM_000249.2 (n=71)	c.647T>G	Variants that did not affect splicing (n=62)	MLH1	NM_000249.2	NM_000249.2:c.647T>G		3	37053560	.	T	G	SpliceAI=G|MLH1|0.00|0.00|0.00|0.00|1|-45|22|30	SpliceAI=G	MLH1	0	0	0	0	0	0	1	-45	22	30
NO	3	37056023	C	T	SpliceAI=T	MLH1	0	0.02	0	0.01	0	0.02	-1597	-100	-2437	12		MLH1 NM_000249.2 (n=71)	c.778C>T	Variants that did not affect splicing (n=62)	MLH1	NM_000249.2	NM_000249.2:c.778C>T		3	37056023	.	C	T	SpliceAI=T|MLH1|0.00|0.00|0.00|0.02|12|-20|-14|12	SpliceAI=T	MLH1	0	0.02	0	0	0	0.02	12	-20	-14	12
NO	3	37056024	T	G	SpliceAI=G	MLH1	0.06	0	0.04	0	0.06	0	-101	-1598	11	-2438		MLH1 NM_000249.2 (n=71)	c.779T>G	Variants that did not affect splicing (n=62)	MLH1	NM_000249.2	NM_000249.2:c.779T>G		3	37056024	.	T	G	SpliceAI=G|MLH1|0.00|0.00|0.06|0.00|-21|11|11|-15	SpliceAI=G	MLH1	0.06	0	0	0	0.06	0	-21	11	11	-15
NO	3	37055976	G	A	SpliceAI=A	MLH1	0.02	0	0.02	0	0.02	0	-53	3021	59	-155		MLH1 NM_000249.2 (n=71)	c.731G>A	Variants that did not affect splicing (n=62)	MLH1	NM_000249.2	NM_000249.2:c.731G>A		3	37055976	.	G	A	SpliceAI=A|MLH1|0.00|0.00|0.00|0.00|27|-42|-34|-1	SpliceAI=A	MLH1	0	0	0	0	0	0	27	-42	-34	-1
NO	3	37061876	G	C	SpliceAI=C	MLH1	0	0	0	0	0	0	-75	-70	78	979		MLH1 NM_000249.2 (n=71)	c.960G>C	Variants that did not affect splicing (n=62)	MLH1	NM_000249.2	NM_000249.2:c.960G>C		3	37061876	.	G	C	SpliceAI=C|MLH1|0.00|0.00|0.00|0.00|3|-2|15|-3	SpliceAI=C	MLH1	0	0	0	0	0	0	3	-2	15	-3
NO	3	37061893	T	C	SpliceAI=C	MLH1	0	0	0	0	0	0	-92	-87	61	-2803		MLH1 NM_000249.2 (n=71)	c.977T>C	Variants that did not affect splicing (n=62)	MLH1	NM_000249.2	NM_000249.2:c.977T>C		3	37061893	.	T	C	SpliceAI=C|MLH1|0.00|0.00|0.00|0.00|-43|-19|10|-2	SpliceAI=C	MLH1	0	0	0	0	0	0	-43	-19	10	-2
NO	3	37061919	C	T	SpliceAI=T	MLH1	0	0.02	0	0.01	0	0.02	-2922	-113	-2679	35		MLH1 NM_000249.2 (n=71)	c.1003C>T	Variants that did not affect splicing (n=62)	MLH1	NM_000249.2	NM_000249.2:c.1003C>T		3	37061919	.	C	T	SpliceAI=T|MLH1|0.00|0.00|0.00|0.02|20|-45|22|35	SpliceAI=T	MLH1	0	0.02	0	0	0	0.02	20	-45	22	35
NO	3	37061929	A	G	SpliceAI=G	MLH1	0	0	0	0	0	0	-123	3428	-2839	3520		MLH1 NM_000249.2 (n=71)	c.1013A>G	Variants that did not affect splicing (n=62)	MLH1	NM_000249.2	NM_000249.2:c.1013A>G		3	37061929	.	A	G	SpliceAI=G|MLH1|0.00|0.00|0.00|0.00|1|10|12|28	SpliceAI=G	MLH1	0	0	0	0	0	0	1	10	12	28
NO	3	37067132	T	C	SpliceAI=C	MLH1	0.02	0	0.02	0	0.02	0	-4	9	366	2757		MLH1 NM_000249.2 (n=71)	c.1043T>C	Variants that did not affect splicing (n=62)	MLH1	NM_000249.2	NM_000249.2:c.1043T>C		3	37067132	.	T	C	SpliceAI=C|MLH1|0.02|0.00|0.00|0.00|-4|9|50|-4	SpliceAI=C	MLH1	0.02	0	0.02	0	0	0	-4	9	50	-4
NO	3	37067187	G	T	SpliceAI=T	MLH1	0	0.01	0	0	0	0.01	-59	2089	33	51		MLH1 NM_000249.2 (n=71)	c.1098G>T	Variants that did not affect splicing (n=62)	MLH1	NM_000249.2	NM_000249.2:c.1098G>T		3	37067187	.	G	T	SpliceAI=T|MLH1|0.00|0.00|0.00|0.00|-46|24|33|-5	SpliceAI=T	MLH1	0	0	0	0	0	0	-46	24	33	-5
NO	3	37067228	C	T	SpliceAI=T	MLH1	0.01	0.01	0.01	0.01	0	0	8	-100	-8	270		MLH1 NM_000249.2 (n=71)	c.1139C>T	Variants that did not affect splicing (n=62)	MLH1	NM_000249.2	NM_000249.2:c.1139C>T		3	37067228	.	C	T	SpliceAI=T|MLH1|0.01|0.00|0.00|0.00|8|-17|-8|10	SpliceAI=T	MLH1	0.01	0	0.01	0	0	0	8	-17	-8	10
NO	3	37067235	G	C	SpliceAI=C	MLH1	0.06	0.02	0.03	0.01	0.06	0.02	14	692	3	263		MLH1 NM_000249.2 (n=71)	c.1146G>C	Variants that did not affect splicing (n=62)	MLH1	NM_000249.2	NM_000249.2:c.1146G>C		3	37067235	.	G	C	SpliceAI=C|MLH1|0.03|0.00|0.06|0.00|14|1|3|1	SpliceAI=C	MLH1	0.06	0	0.03	0	0.06	0	14	1	3	1
NO	3	37067236	A	T	SpliceAI=T	MLH1	0	0.04	0	0.01	0	0.04	13	-108	-16	2		MLH1 NM_000249.2 (n=71)	c.1147A>T	Variants that did not affect splicing (n=62)	MLH1	NM_000249.2	NM_000249.2:c.1147A>T		3	37067236	.	A	T	SpliceAI=T|MLH1|0.00|0.00|0.00|0.04|13|-25|-16|2	SpliceAI=T	MLH1	0	0.04	0	0	0	0.04	13	-25	-16	2
NO	3	37067293	A	C	SpliceAI=C	MLH1	0	0	0	0	0	0	-165	634	994	-55		MLH1 NM_000249.2 (n=71)	c.1204A>C	Variants that did not affect splicing (n=62)	MLH1	NM_000249.2	NM_000249.2:c.1204A>C		3	37067293	.	A	C	SpliceAI=C|MLH1|0.00|0.00|0.00|0.00|-9|14|12|-1	SpliceAI=C	MLH1	0	0	0	0	0	0	-9	14	12	-1
NO	3	37067306	G	A	SpliceAI=A	MLH1	0.01	0.01	0.01	0	0	0.01	621	-95	192	-68		MLH1 NM_000249.2 (n=71)	c.1217G>A	Variants that did not affect splicing (n=62)	MLH1	NM_000249.2	NM_000249.2:c.1217G>A		3	37067306	.	G	A	SpliceAI=A|MLH1|0.00|0.00|0.00|0.00|5|-22|10|-1	SpliceAI=A	MLH1	0	0	0	0	0	0	5	-22	10	-1
NO	3	37067331	G	C	SpliceAI=C	MLH1	0.01	0.02	0.01	0	0.01	0.02	-203	-47	167	-93		MLH1 NM_000249.2 (n=71)	c.1242G>C	Variants that did not affect splicing (n=62)	MLH1	NM_000249.2	NM_000249.2:c.1242G>C		3	37067331	.	G	C	SpliceAI=C|MLH1|0.00|0.00|0.00|0.00|21|-47|-26|1	SpliceAI=C	MLH1	0	0	0	0	0	0	21	-47	-26	1
NO	3	37067359	G	C	SpliceAI=C	MLH1	0.02	0.04	0.02	0	0.02	0.04	-231	5	139	-121		MLH1 NM_000249.2 (n=71)	c.1270G>C	Variants that did not affect splicing (n=62)	MLH1	NM_000249.2	NM_000249.2:c.1270G>C		3	37067359	.	G	C	SpliceAI=C|MLH1|0.00|0.00|0.00|0.00|-17|5|-2|-27	SpliceAI=C	MLH1	0	0	0	0	0	0	-17	5	-2	-27
NO	3	37067402	C	T	SpliceAI=T	MLH1	0.01	0.01	0	0.01	0.01	0.01	2147	-274	-164	96		MLH1 NM_000249.2 (n=71)	c.1313C>T	Variants that did not affect splicing (n=62)	MLH1	NM_000249.2	NM_000249.2:c.1313C>T		3	37067402	.	C	T	SpliceAI=T|MLH1|0.00|0.00|0.00|0.00|-6|-50|-2|23	SpliceAI=T	MLH1	0	0	0	0	0	0	-6	-50	-2	23
NO	3	37067428	T	C	SpliceAI=C	MLH1	0.02	0.04	0.02	0	0.01	0.04	499	-2071	70	-190		MLH1 NM_000249.2 (n=71)	c.1339T>C	Variants that did not affect splicing (n=62)	MLH1	NM_000249.2	NM_000249.2:c.1339T>C		3	37067428	.	T	C	SpliceAI=C|MLH1|0.00|0.00|0.00|0.00|-32|40|-32|-2	SpliceAI=C	MLH1	0	0	0	0	0	0	-32	40	-32	-2
NO	3	37067450	G	C	SpliceAI=C	MLH1	0.02	0.05	0.02	0	0.02	0.05	-322	-2093	48	-212		MLH1 NM_000249.2 (n=71)	c.1361G>C	Variants that did not affect splicing (n=62)	MLH1	NM_000249.2	NM_000249.2:c.1361G>C		3	37067450	.	G	C	SpliceAI=C|MLH1|0.00|0.00|0.02|0.00|-25|40|48|50	SpliceAI=C	MLH1	0.02	0	0	0	0.02	0	-25	40	48	50
NO	3	37067472	G	T	SpliceAI=T	MLH1	0.08	0.12	0	0.08	0.08	0.12	-2993	-344	-234	26		MLH1 NM_000249.2 (n=71)	c.1383G>T	Variants that did not affect splicing (n=62)	MLH1	NM_000249.2	NM_000249.2:c.1383G>T		3	37067472	.	G	T	SpliceAI=T|MLH1|0.00|0.00|0.00|0.12|26|-47|27|26	SpliceAI=T	MLH1	0	0.12	0	0	0	0.12	26	-47	27	26
NO	3	37070285	C	T	SpliceAI=T	MLH1	0.01	0	0.01	0	0	0	-1009	-10	-1998	138		MLH1 NM_000249.2 (n=71)	c.1420C>T	Variants that did not affect splicing (n=62)	MLH1	NM_000249.2	NM_000249.2:c.1420C>T		3	37070285	.	C	T	SpliceAI=T|MLH1|0.00|0.00|0.00|0.00|-29|-10|-10|23	SpliceAI=T	MLH1	0	0	0	0	0	0	-29	-10	-10	23
NO	3	37070286	G	C	SpliceAI=C	MLH1	0	0	0	0	0	0	-7	-1010	-456	-3048		MLH1 NM_000249.2 (n=71)	c.1421G>C	Variants that did not affect splicing (n=62)	MLH1	NM_000249.2	NM_000249.2:c.1421G>C		3	37070286	.	G	C	SpliceAI=C|MLH1|0.00|0.00|0.00|0.00|-7|-5|22|-1	SpliceAI=C	MLH1	0	0	0	0	0	0	-7	-5	22	-1
NO	3	37070286	G	A	SpliceAI=A	MLH1	0	0	0	0	0	0	-1010	-11	-3048	137		MLH1 NM_000249.2 (n=71)	c.1421G>A	Variants that did not affect splicing (n=62)	MLH1	NM_000249.2	NM_000249.2:c.1421G>A		3	37070286	.	G	A	SpliceAI=A|MLH1|0.00|0.00|0.00|0.00|-7|-11|-7|0	SpliceAI=A	MLH1	0	0	0	0	0	0	-7	-11	-7	0
NO	3	37081734	C	A	SpliceAI=A	MLH1	0.01	0.01	0.01	0	0.01	0.01	-57	-1293	2088	139		MLH1 NM_000249.2 (n=71)	c.1616C>A	Variants that did not affect splicing (n=62)	MLH1	NM_000249.2	NM_000249.2:c.1616C>A		3	37081734	.	C	A	SpliceAI=A|MLH1|0.00|0.00|0.00|0.00|-46|47|47|21	SpliceAI=A	MLH1	0	0	0	0	0	0	-46	47	47	21
NO	3	37081764	T	C	SpliceAI=C	MLH1	0	0.04	0	0.04	0	0.01	475	-87	543	21		MLH1 NM_000249.2 (n=71)	c.1646T>C	Variants that did not affect splicing (n=62)	MLH1	NM_000249.2	NM_000249.2:c.1646T>C		3	37081764	.	T	C	SpliceAI=C|MLH1|0.00|0.00|0.00|0.01|-8|17|-6|21	SpliceAI=C	MLH1	0	0.01	0	0	0	0.01	-8	17	-6	21
NO	3	37081770	A	C	SpliceAI=C	MLH1	0.01	0.04	0	0.04	0.01	0.02	11	-93	103	15		MLH1 NM_000249.2 (n=71)	c.1652A>C	Variants that did not affect splicing (n=62)	MLH1	NM_000249.2	NM_000249.2:c.1652A>C		3	37081770	.	A	C	SpliceAI=C|MLH1|0.00|0.00|0.00|0.02|11|-40|28|15	SpliceAI=C	MLH1	0	0.02	0	0	0	0.02	11	-40	28	15
NO	3	37081687	G	T	SpliceAI=T	MLH1	0	0.06	0	0.06	0	0.03	509	-10	620	98		MLH1 NM_000249.2 (n=71)	c.1569G>T	Variants that did not affect splicing (n=62)	MLH1	NM_000249.2	NM_000249.2:c.1569G>T		3	37081687	.	G	T	SpliceAI=T|MLH1|0.00|0.06|0.00|0.00|43|-10|-2|2	SpliceAI=T	MLH1	0	0.06	0	0.06	0	0	43	-10	-2	2
NO	3	37081751	A	G	SpliceAI=G	MLH1	0.02	0.01	0.02	0	0.01	0.01	-74	-1310	34	122		MLH1 NM_000249.2 (n=71)	c.1633A>G	Variants that did not affect splicing (n=62)	MLH1	NM_000249.2	NM_000249.2:c.1633A>G		3	37081751	.	A	G	SpliceAI=G|MLH1|0.00|0.00|0.01|0.00|-21|30|34|35	SpliceAI=G	MLH1	0.01	0	0	0	0.01	0	-21	30	34	35
NO	3	37089032	T	G	SpliceAI=G	MLH1	0	0.1	0	0.1	0	0	973	18	-151	-2175		MLH1 NM_000249.2 (n=71)	c.1754T>G	Variants that did not affect splicing (n=62)	MLH1	NM_000249.2	NM_000249.2:c.1754T>G		3	37089032	.	T	G	SpliceAI=G|MLH1|0.00|0.10|0.00|0.00|-22|18|-1|22	SpliceAI=G	MLH1	0	0.1	0	0.1	0	0	-22	18	-1	22
NO	3	37089021	G	A	SpliceAI=A	MLH1	0.09	0	0.09	0	0	0	29	984	782	-140		MLH1 NM_000249.2 (n=71)	c.1743G>A	Variants that did not affect splicing (n=62)	MLH1	NM_000249.2	NM_000249.2:c.1743G>A		3	37089021	.	G	A	SpliceAI=A|MLH1|0.09|0.00|0.00|0.00|29|-11|33|0	SpliceAI=A	MLH1	0.09	0	0.09	0	0	0	29	-11	33	0
NO	3	37089086	C	G	SpliceAI=G	MLH1	0.02	0	0.02	0	0	0	-36	-73	-205	-2423		MLH1 NM_000249.2 (n=71)	c.1808C>G	Variants that did not affect splicing (n=62)	MLH1	NM_000249.2	NM_000249.2:c.1808C>G		3	37089086	.	C	G	SpliceAI=G|MLH1|0.02|0.00|0.00|0.00|-36|-27|46|25	SpliceAI=G	MLH1	0.02	0	0.02	0	0	0	-36	-27	46	25
NO	3	37089092	A	C	SpliceAI=C	MLH1	0	0.03	0	0.03	0	0	-2348	-42	711	82		MLH1 NM_000249.2 (n=71)	c.1814A>C	Variants that did not affect splicing (n=62)	MLH1	NM_000249.2	NM_000249.2:c.1814A>C		3	37089092	.	A	C	SpliceAI=C|MLH1|0.00|0.03|0.00|0.00|3|-42|-2|19	SpliceAI=C	MLH1	0	0.03	0	0.03	0	0	3	-42	-2	19
NO	3	37089098	T	A	SpliceAI=A	MLH1	0	0	0	0	0	0	-2354	-48	-2435	-217		MLH1 NM_000249.2 (n=71)	c.1820T>A	Variants that did not affect splicing (n=62)	MLH1	NM_000249.2	NM_000249.2:c.1820T>A		3	37089098	.	T	A	SpliceAI=A|MLH1|0.00|0.00|0.00|0.00|29|-48|13|40	SpliceAI=A	MLH1	0	0	0	0	0	0	29	-48	13	40
NO	3	37089133	G	C	SpliceAI=C	MLH1	0.01	0	0.01	0	0	0	-83	-2389	-252	-2276		MLH1 NM_000249.2 (n=71)	c.1855G>C	Variants that did not affect splicing (n=62)	MLH1	NM_000249.2	NM_000249.2:c.1855G>C		3	37089133	.	G	C	SpliceAI=C|MLH1|0.00|0.00|0.00|0.00|-6|-3|43|-1	SpliceAI=C	MLH1	0	0	0	0	0	0	-6	-3	43	-1
NO	3	37090029	C	T	SpliceAI=T	MLH1	0	0	0	0	0	0	-24	-979	102	-3366		MLH1 NM_000249.2 (n=71)	c.1918C>T	Variants that did not affect splicing (n=62)	MLH1	NM_000249.2	NM_000249.2:c.1918C>T		3	37090029	.	C	T	SpliceAI=T|MLH1|0.00|0.00|0.00|0.00|-24|1|-4|0	SpliceAI=T	MLH1	0	0	0	0	0	0	-24	1	-4	0
NO	3	37090030	C	T	SpliceAI=T	MLH1	0	0	0	0	0	0	-25	-374	70	101		MLH1 NM_000249.2 (n=71)	c.1919C>T	Variants that did not affect splicing (n=62)	MLH1	NM_000249.2	NM_000249.2:c.1919C>T		3	37090030	.	C	T	SpliceAI=T|MLH1|0.00|0.00|0.00|0.00|-25|35|-18|-22	SpliceAI=T	MLH1	0	0	0	0	0	0	-25	35	-18	-22
NO	3	37090070	G	T	SpliceAI=T	MLH1	0	0	0	0	0	0	-414	1907	61	30		MLH1 NM_000249.2 (n=71)	c.1959G>T	Variants that did not affect splicing (n=62)	MLH1	NM_000249.2	NM_000249.2:c.1959G>T		3	37090070	.	G	T	SpliceAI=T|MLH1|0.00|0.00|0.00|0.00|0|-5|28|30	SpliceAI=T	MLH1	0	0	0	0	0	0	0	-5	28	30
NO	3	37090074	A	G	SpliceAI=G	MLH1	0	0	0	0	0	0	-69	-418	434	-3217		MLH1 NM_000249.2 (n=71)	c.1963A>G	Variants that did not affect splicing (n=62)	MLH1	NM_000249.2	NM_000249.2:c.1963A>G		3	37090074	.	A	G	SpliceAI=G|MLH1|0.00|0.00|0.00|0.00|-9|19|27|26	SpliceAI=G	MLH1	0	0	0	0	0	0	-9	19	27	26
NO	3	37090078	T	C	SpliceAI=C	MLH1	0	0	0	0	0	0	295	1899	53	-3415		MLH1 NM_000249.2 (n=71)	c.1967T>C	Variants that did not affect splicing (n=62)	MLH1	NM_000249.2	NM_000249.2:c.1967T>C		3	37090078	.	T	C	SpliceAI=C|MLH1|0.00|0.00|0.00|0.00|-9|-13|-5|22	SpliceAI=C	MLH1	0	0	0	0	0	0	-9	-13	-5	22
NO	3	37090069	T	G	SpliceAI=G	MLH1	0	0	0	0	0	0	-64	-413	-266	1397		MLH1 NM_000249.2 (n=71)	c.1958T>G	Variants that did not affect splicing (n=62)	MLH1	NM_000249.2	NM_000249.2:c.1958T>G		3	37090069	.	T	G	SpliceAI=G|MLH1|0.00|0.00|0.00|0.00|-4|30|31|35	SpliceAI=G	MLH1	0	0	0	0	0	0	-4	30	31	35
NO	3	37090072	C	T	SpliceAI=T	MLH1	0	0	0	0	0	0	-1022	-67	1394	28		MLH1 NM_000249.2 (n=71)	c.1961C>T	Variants that did not affect splicing (n=62)	MLH1	NM_000249.2	NM_000249.2:c.1961C>T		3	37090072	.	C	T	SpliceAI=T|MLH1|0.00|0.00|0.00|0.00|21|-7|32|28	SpliceAI=T	MLH1	0	0	0	0	0	0	21	-7	32	28
NO	3	37090401	T	C	SpliceAI=C	MLH1	0.01	0.02	0.01	0.02	0.01	0	1576	-28	107	1065		MLH1 NM_000249.2 (n=71)	c.1996T>C	Variants that did not affect splicing (n=62)	MLH1	NM_000249.2	NM_000249.2:c.1996T>C		3	37090401	.	T	C	SpliceAI=C|MLH1|0.00|0.02|0.00|0.00|-6|-28|33|-7	SpliceAI=C	MLH1	0	0.02	0	0.02	0	0	-6	-28	33	-7
NO	3	37090446	G	A	SpliceAI=A	MLH1	0	0.01	0	0	0	0.01	24	-51	-315	62		MLH1 NM_000249.2 (n=71)	c.2041G>A	Variants that did not affect splicing (n=62)	MLH1	NM_000249.2	NM_000249.2:c.2041G>A		3	37090446	.	G	A	SpliceAI=A|MLH1|0.00|0.00|0.00|0.00|24|-16|25|-1	SpliceAI=A	MLH1	0	0	0	0	0	0	24	-16	25	-1
NO	3	37090464	C	T	SpliceAI=T	MLH1	0	0.03	0	0.02	0	0.03	1520	-69	-333	44		MLH1 NM_000249.2 (n=71)	c.2059C>T	Variants that did not affect splicing (n=62)	MLH1	NM_000249.2	NM_000249.2:c.2059C>T		3	37090464	.	C	T	SpliceAI=T|MLH1|0.00|0.00|0.00|0.03|44|6|7|44	SpliceAI=T	MLH1	0	0.03	0	0	0	0.03	44	6	7	44
NO	3	37090471	A	G	SpliceAI=G	MLH1	0.05	0.01	0	0.01	0.05	0	-466	-98	0	453		MLH1 NM_000249.2 (n=71)	c.2066A>G	Variants that did not affect splicing (n=62)	MLH1	NM_000249.2	NM_000249.2:c.2066A>G		3	37090471	.	A	G	SpliceAI=G|MLH1|0.00|0.00|0.05|0.00|-1|2|0|42	SpliceAI=G	MLH1	0.05	0	0	0	0.05	0	-1	2	0	42
NO	2	47635572	A	G	SpliceAI=G	MSH2	0.01	0.03	0	0.03	0.01	0	3167	48	-152	-512		MSH2 (n=31) NM_000251.6	c.244A>G	Variants that did not affect splicing (n=27)	MSH2	NM_000251.2	NM_000251.2:c.244A>G		2	47635572	.	A	G	SpliceAI=G|MSH2|0.00|0.03|0.00|0.00|-32|48|38|-3	SpliceAI=G	MSH2	0	0.03	0	0.03	0	0	-32	48	38	-3
NO	2	47635667	G	A	SpliceAI=A	MSH2	0.01	0.01	0.01	0.01	0	0	-680	-47	1473	-219		MSH2 (n=31) NM_000251.7	c.339G>A	Variants that did not affect splicing (n=27)	MSH2	NM_000251.2	NM_000251.2:c.339G>A		2	47635667	.	G	A	SpliceAI=A|MSH2|0.00|0.01|0.00|0.00|2|-47|-9|27	SpliceAI=A	MSH2	0	0.01	0	0.01	0	0	2	-47	-9	27
NO	2	47635636	A	G	SpliceAI=G	MSH2	0.02	0	0.02	0	0	0	-16	-649	1504	-216		MSH2 (n=31) NM_000251.8	c.308A>G	Variants that did not affect splicing (n=27)	MSH2	NM_000251.2	NM_000251.2:c.308A>G		2	47635636	.	A	G	SpliceAI=G|MSH2|0.02|0.00|0.00|0.00|-16|22|-26|-44	SpliceAI=G	MSH2	0.02	0	0.02	0	0	0	-16	22	-26	-44
NO	2	47637461	T	C	SpliceAI=C	MSH2	0.04	0.02	0.04	0	0	0.02	-15	1278	-321	-104		MSH2 (n=31) NM_000251.9	c.595T>C	Variants that did not affect splicing (n=27)	MSH2	NM_000251.2	NM_000251.2:c.595T>C		2	47637461	.	T	C	SpliceAI=C|MSH2|0.04|0.00|0.00|0.00|-15|-30|50|-30	SpliceAI=C	MSH2	0.04	0	0.04	0	0	0	-15	-30	50	-30
NO	2	47637459	A	G	SpliceAI=G	MSH2	0.04	0.02	0	0.02	0.04	0	-28	-13	-102	-319		MSH2 (n=31) NM_000251.10	c.593A>G	Variants that did not affect splicing (n=27)	MSH2	NM_000251.2	NM_000251.2:c.593A>G		2	47637459	.	A	G	SpliceAI=G|MSH2|0.00|0.02|0.00|0.00|-28|-13|-28|-13	SpliceAI=G	MSH2	0	0.02	0	0.02	0	0	-28	-13	-28	-13
NO	2	47639635	G	A	SpliceAI=A	MSH2	0	0	0	0	0	0	-896	-109	-769	-280		MSH2 (n=31) NM_000251.11	c.728G>A	Variants that did not affect splicing (n=27)	MSH2	NM_000251.2	NM_000251.2:c.728G>A		2	47639635	.	G	A	SpliceAI=A|MSH2|0.00|0.00|0.00|0.00|2|12|-10|0	SpliceAI=A	MSH2	0	0	0	0	0	0	2	12	-10	0
NO	2	47643483	A	G	SpliceAI=G	MSH2	0	0	0	0	0	0	-48	626	-565	663		MSH2 (n=31) NM_000251.12	c.991A>G	Variants that did not affect splicing (n=27)	MSH2	NM_000251.2	NM_000251.2:c.991A>G		2	47643483	.	A	G	SpliceAI=G|MSH2|0.00|0.00|0.00|0.00|-48|22|0|6	SpliceAI=G	MSH2	0	0	0	0	0	0	-48	22	0	6
NO	2	47643457	G	A	SpliceAI=A	MSH2	0	0	0	0	0	0	652	-9	-539	689		MSH2 (n=31) NM_000251.13	c.965G>A	Variants that did not affect splicing (n=27)	MSH2	NM_000251.2	NM_000251.2:c.965G>A		2	47643457	.	G	A	SpliceAI=A|MSH2|0.00|0.00|0.00|0.00|-22|-9|32|-22	SpliceAI=A	MSH2	0	0	0	0	0	0	-22	-9	32	-22
NO	2	47643504	G	A	SpliceAI=A	MSH2	0	0	0	0	0	0	605	1	2107	-586		MSH2 (n=31) NM_000251.14	c.1012G>A	Variants that did not affect splicing (n=27)	MSH2	NM_000251.2	NM_000251.2:c.1012G>A		2	47643504	.	G	A	SpliceAI=A|MSH2|0.00|0.00|0.00|0.00|2|1|-15|1	SpliceAI=A	MSH2	0	0	0	0	0	0	2	1	-15	1
NO	2	47690192	T	A	SpliceAI=A	MSH2	0	0.01	0	0.01	0	0.01	-22	-2135	-857	-2097		MSH2 (n=31) NM_000251.15	c.1409T>A	Variants that did not affect splicing (n=27)	MSH2	NM_000251.2	NM_000251.2:c.1409T>A		2	47690192	.	T	A	SpliceAI=A|MSH2|0.00|0.00|0.00|0.00|-22|-49|26|-2	SpliceAI=A	MSH2	0	0	0	0	0	0	-22	-49	26	-2
NO	2	47690271	A	G	SpliceAI=G	MSH2	0	0.01	0	0.01	0	0.01	-51	-2214	3594	-2176		MSH2 (n=31) NM_000251.16	c.1488A>G	Variants that did not affect splicing (n=27)	MSH2	NM_000251.2	NM_000251.2:c.1488A>G		2	47690271	.	A	G	SpliceAI=G|MSH2|0.00|0.00|0.00|0.00|-17|22|22|42	SpliceAI=G	MSH2	0	0	0	0	0	0	-17	22	22	42
NO	2	47693888	T	A	SpliceAI=A	MSH2	0.01	0.04	0	0	0.01	0.04	-91	-1852	59	-23		MSH2 (n=31) NM_000251.17	c.1602T>A	Variants that did not affect splicing (n=27)	MSH2	NM_000251.2	NM_000251.2:c.1602T>A		2	47693888	.	T	A	SpliceAI=A|MSH2|0.00|0.00|0.00|0.04|-17|18|21|-23	SpliceAI=A	MSH2	0	0.04	0	0	0	0.04	-17	18	21	-23
NO	2	47693857	G	C	SpliceAI=C	MSH2	0.02	0.01	0	0.01	0.02	0.01	-1821	-2438	8	90		MSH2 (n=31) NM_000251.18	c.1571G>C	Variants that did not affect splicing (n=27)	MSH2	NM_000251.2	NM_000251.2:c.1571G>C		2	47693857	.	G	C	SpliceAI=C|MSH2|0.00|0.00|0.02|0.00|8|-40|8|1	SpliceAI=C	MSH2	0.02	0	0	0	0.02	0	8	-40	8	1
NO	2	47698108	T	C	SpliceAI=C	MSH2	0	0	0	0	0	0	-4	-930	93	-2075		MSH2 (n=31) NM_000251.19	c.1666T>C	Variants that did not affect splicing (n=27)	MSH2	NM_000251.2	NM_000251.2:c.1666T>C		2	47698108	.	T	C	SpliceAI=C|MSH2|0.00|0.00|0.00|0.00|-4|40|0|-4	SpliceAI=C	MSH2	0	0	0	0	0	0	-4	40	0	-4
NO	2	47698122	T	C	SpliceAI=C	MSH2	0	0	0	0	0	0	-18	-944	-397	-2089		MSH2 (n=31) NM_000251.20	c.1680T>C	Variants that did not affect splicing (n=27)	MSH2	NM_000251.2	NM_000251.2:c.1680T>C		2	47698122	.	T	C	SpliceAI=C|MSH2|0.00|0.00|0.00|0.00|-18|26|7|-18	SpliceAI=C	MSH2	0	0	0	0	0	0	-18	26	7	-18
NO	2	47698179	A	G	SpliceAI=G	MSH2	0	0	0	0	0	0	-1001	-75	-6	22		MSH2 (n=31) NM_000251.21	c.1737A>G	Variants that did not affect splicing (n=27)	MSH2	NM_000251.2	NM_000251.2:c.1737A>G		2	47698179	.	A	G	SpliceAI=G|MSH2|0.00|0.00|0.00|0.00|1|2|-6|22	SpliceAI=G	MSH2	0	0	0	0	0	0	1	2	-6	22
NO	2	47702232	C	A	SpliceAI=A	MSH2	0	0	0	0	0	0	40	-59	1998	208		MSH2 (n=31) NM_000251.23	c.1828C>A	Variants that did not affect splicing (n=27)	MSH2	NM_000251.2	NM_000251.2:c.1828C>A		2	47702232	.	C	A	SpliceAI=A|MSH2|0.00|0.00|0.00|0.00|40|-29|-35|29	SpliceAI=A	MSH2	0	0	0	0	0	0	40	-29	-35	29
NO	2	47702316	A	G	SpliceAI=G	MSH2	0.01	0	0	0	0.01	0	-152	-143	124	1		MSH2 (n=31) NM_000251.24	c.1912A>G	Variants that did not affect splicing (n=27)	MSH2	NM_000251.2	NM_000251.2:c.1912A>G		2	47702316	.	A	G	SpliceAI=G|MSH2|0.00|0.00|0.00|0.00|19|2|50|1	SpliceAI=G	MSH2	0	0	0	0	0	0	19	2	50	1
NO	2	47702337	C	G	SpliceAI=G	MSH2	0	0.01	0	0	0	0.01	2793	1880	-4	103		MSH2 (n=31) NM_000251.25	c.1933C>G	Variants that did not affect splicing (n=27)	MSH2	NM_000251.2	NM_000251.2:c.1933C>G		2	47702337	.	C	G	SpliceAI=G|MSH2|0.00|0.00|0.00|0.00|-26|-20|-4|-20	SpliceAI=G	MSH2	0	0	0	0	0	0	-26	-20	-4	-20
NO	2	47703511	A	T	SpliceAI=T	MSH2	0	0	0	0	0	0	706	-5	719	199		MSH2 (n=31) NM_000251.26	c.2011A>T	Variants that did not affect splicing (n=27)	MSH2	NM_000251.2	NM_000251.2:c.2011A>T		2	47703511	.	A	T	SpliceAI=T|MSH2|0.00|0.00|0.00|0.00|46|-5|-5|9	SpliceAI=T	MSH2	0	0	0	0	0	0	46	-5	-5	9
NO	2	47703581	T	C	SpliceAI=C	MSH2	0	0	0	0	0	0	-75	21	8	649		MSH2 (n=31) NM_000251.27	c.2081T>C	Variants that did not affect splicing (n=27)	MSH2	NM_000251.2	NM_000251.2:c.2081T>C		2	47703581	.	T	C	SpliceAI=C|MSH2|0.00|0.00|0.00|0.00|-24|21|8|21	SpliceAI=C	MSH2	0	0	0	0	0	0	-24	21	8	21
NO	2	47703587	C	T	SpliceAI=T	MSH2	0.01	0	0.01	0	0	0	15	-81	-1147	643		MSH2 (n=31) NM_000251.28	c.2087C>T	Variants that did not affect splicing (n=27)	MSH2	NM_000251.2	NM_000251.2:c.2087C>T		2	47703587	.	C	T	SpliceAI=T|MSH2|0.01|0.00|0.00|0.00|15|-30|15|2	SpliceAI=T	MSH2	0.01	0	0.01	0	0	0	15	-30	15	2
NO	2	47703589	T	C	SpliceAI=C	MSH2	0	0.02	0	0.02	0	0.01	-83	628	121	641		MSH2 (n=31) NM_000251.29	c.2089T>C	Variants that did not affect splicing (n=27)	MSH2	NM_000251.2	NM_000251.2:c.2089T>C		2	47703589	.	T	C	SpliceAI=C|MSH2|0.00|0.00|0.00|0.00|1|13|0|13	SpliceAI=C	MSH2	0	0	0	0	0	0	1	13	0	13
NO	2	47705442	G	T	SpliceAI=T	MSH2	0.01	0.14	0.01	0.14	0	0.02	169	1	-227	40		MSH2 (n=31) NM_000251.31	c.2242G>T	Variants that did not affect splicing (n=27)	MSH2	NM_000251.2	NM_000251.2:c.2242G>T		2	47705442	.	G	T	SpliceAI=T|MSH2|0.00|0.14|0.00|0.02|14|1|-2|40	SpliceAI=T	MSH2	0	0.14	0	0.14	0	0.02	14	1	-2	40
NO	2	47707893	T	A	SpliceAI=A	MSH2	0.01	0	0.01	0	0	0	-22	1739	-2678	-2411		MSH2 (n=31) NM_000251.32	c.2517T>A	Variants that did not affect splicing (n=27)	MSH2	NM_000251.2	NM_000251.2:c.2517T>A		2	47707893	.	T	A	SpliceAI=A|MSH2|0.01|0.00|0.00|0.00|-22|8|-4|-2	SpliceAI=A	MSH2	0.01	0	0.01	0	0	0	-22	8	-4	-2
NO	12	109617865	T	C	SpliceAI=C	ACACB	0.01	0	0.01	0	0	0	-32	-1037	-689	-33		ACACB NM_001093.3	c.1791T>C	Variants that did not affect splicing (n=44)	ACACB	NM_001093.3	NM_001093.3:c.1791T>C		12	109617865	.	T	C	SpliceAI=C|ACACB|0.01|0.00|0.00|0.00|-32|-13|27|-33	SpliceAI=C	ACACB	0.01	0	0.01	0	0	0	-32	-13	27	-33
NO	15	86806029	C	T	SpliceAI=T	AGBL1	0	0.02	0	0	0	0.02	152	1460	-1985	63		AGBL1 NM_152336.3	c.990C>T	Variants that did not affect splicing (n=44)	AGBL1	NM_152336.3	NM_152336.3:c.990C>T		15	86806029	.	C	T	SpliceAI=T|AGBL1|0.00|0.00|0.00|0.00|-1|-20|-1|8	SpliceAI=T	AGBL1	0	0	0	0	0	0	-1	-20	-1	8
NO	17	72610089	C	T	SpliceAI=T	CD300E	0	0.01	0	0.01	0	0.01	859	3515	-688	177		CD300E NM_181449.2	c.472G>A	Variants that did not affect splicing (n=44)	CD300E	NM_181449.2	NM_181449.2:c.472G>A		17	72610089	.	C	T	SpliceAI=T|CD300E|0.00|0.00|0.00|0.00|-25|4|-5|-25	SpliceAI=T	CD300E	0	0	0	0	0	0	-25	4	-5	-25
NO	7	117175460	G	A	SpliceAI=A	CFTR	0.04	0.03	0.04	0	0.02	0.03	-158	5	5	-1		CFTR NM_000492.3	c.738G>A	Variants that did not affect splicing (n=44)	CFTR	NM_000492.3	NM_000492.3:c.738G>A		7	117175460	.	G	A	SpliceAI=A|CFTR|0.00|0.00|0.02|0.03|-26|5|5|-1	SpliceAI=A	CFTR	0.02	0.03	0	0	0.02	0.03	-26	5	5	-1
NO	7	117180211	C	G	SpliceAI=G	CFTR	0.02	0.04	0.02	0.04	0	0	-52	14	189	-1119		CFTR NM_000492.3	c.927C>G	Variants that did not affect splicing (n=44)	CFTR	NM_000492.3	NM_000492.3:c.927C>G		7	117180211	.	C	G	SpliceAI=G|CFTR|0.00|0.04|0.00|0.00|8|14|14|-24	SpliceAI=G	CFTR	0	0.04	0	0.04	0	0	8	14	14	-24
NO	7	117235097	A	G	SpliceAI=G	CFTR	0.05	0	0.05	0	0.04	0	-113	-1402	15	-3275		CFTR NM_000492.3	c.2604A>G	Variants that did not affect splicing (n=44)	CFTR	NM_000492.3	NM_000492.3:c.2604A>G		7	117235097	.	A	G	SpliceAI=G|CFTR|0.00|0.00|0.04|0.00|-1|15|15|-10	SpliceAI=G	CFTR	0.04	0	0	0	0.04	0	-1	15	15	-10
NO	16	84922859	C	T	SpliceAI=T	CRISPLD2	0	0	0	0	0	0	-41	-23	-2866	-166		CRISPLD2 NM_031476.3	c.1329C>T	Variants that did not affect splicing (n=44)	CRISPLD2	NM_031476.3	NM_031476.3:c.1329C>T		16	84922859	.	C	T	SpliceAI=T|CRISPLD2|0.00|0.00|0.00|0.00|-41|-23|-2|0	SpliceAI=T	CRISPLD2	0	0	0	0	0	0	-41	-23	-2	0
NO	18	77473127	C	T	SpliceAI=T	CTDP1	0	0.01	0	0.01	0	0	-135	-46	490	-327		CTDP1 NM_004715.4	c.1019C>T	Variants that did not affect splicing (n=44)	CTDP1	NM_004715.4	NM_004715.4:c.1019C>T		18	77473127	.	C	T	SpliceAI=T|CTDP1|0.00|0.01|0.00|0.00|-9|-46|-40|11	SpliceAI=T	CTDP1	0	0.01	0	0.01	0	0	-9	-46	-40	11
NO	2	219267781	C	T	SpliceAI=T	CTDSP1	0.01	0	0.01	0	0	0	128	-180	1041	-1843		CTDSP1 NM_021198.2	c.402C>T	Variants that did not affect splicing (n=44)	CTDSP1	NM_021198.2	NM_021198.2:c.402C>T		2	219267781	.	C	T	SpliceAI=T|CTDSP1|0.01|0.00|0.00|0.00|19|-23|0|40	SpliceAI=T	CTDSP1	0.01	0	0.01	0	0	0	19	-23	0	40
NO	3	154018887	G	C	SpliceAI=C	DHX36	0	0.01	0	0.01	0	0	2541	18	2405	-111		DHX36 NM_020865.2	c.1247C>G	Variants that did not affect splicing (n=44)	DHX36	NM_020865.2	NM_020865.2:c.1247C>G		3	154018887	.	G	C	SpliceAI=C|DHX36|0.00|0.01|0.00|0.00|9|18|-27|30	SpliceAI=C	DHX36	0	0.01	0	0.01	0	0	9	18	-27	30
NO	15	40655845	C	G	SpliceAI=G	DISP2	0	0	0	0	0	0	-12	-1947	104	611		DISP2 NM_033510.2	c.139C>G	Variants that did not affect splicing (n=44)	DISP2	NM_033510.2	NM_033510.2:c.139C>G		15	40655845	.	C	G	SpliceAI=G|DISP2|0.00|0.00|0.00|0.00|-12|41|8|-6	SpliceAI=G	DISP2	0	0	0	0	0	0	-12	41	8	-6
NO	7	21599233	C	T	SpliceAI=T	DNAH11	0.01	0	0.01	0	0	0	125	-749	1093	-3588		DNAH11 NM_001277115.1	c.705C>T	Variants that did not affect splicing (n=44)	DNAH11	NM_001277115.1	NM_001277115.1:c.705C>T		7	21599233	.	C	T	SpliceAI=T|DNAH11|0.00|0.00|0.00|0.00|-20|-12|6|0	SpliceAI=T	DNAH11	0	0	0	0	0	0	-20	-12	6	0
NO	3	132218623	G	T	SpliceAI=T	DNAJC13	0	0	0	0	0	0	-106	-45	123	29		DNAJC13 NM_015268.3	c.4387G>T	Variants that did not affect splicing (n=44)	DNAJC13	NM_015268.3	NM_015268.3:c.4387G>T		3	132218623	.	G	T	SpliceAI=T|DNAJC13|0.00|0.00|0.00|0.00|5|-45|3|29	SpliceAI=T	DNAJC13	0	0	0	0	0	0	5	-45	3	29
NO	11	85968623	C	T	SpliceAI=T	EED	0.01	0.04	0	0.02	0.01	0.04	7	-66	5	15		EED NM_001308007.1	c.619C>T	Variants that did not affect splicing (n=44)	EED	NM_001308007.1	NM_001308007.1:c.619C>T		11	85968623	.	C	T	SpliceAI=T|EED|0.00|0.00|0.01|0.04|7|5|5|15	SpliceAI=T	EED	0.01	0.04	0	0	0.01	0.04	7	5	5	15
NO	5	38370537	T	C	SpliceAI=C	EGFLAM	0	0.01	0	0	0	0.01	-134	-2244	27	269		EGFLAM NM_152403.3	c.685T>C	Variants that did not affect splicing (n=44)	EGFLAM	NM_152403.3	NM_152403.3:c.685T>C		5	38370537	.	T	C	SpliceAI=C|EGFLAM|0.00|0.00|0.00|0.00|-45|39|27|-40	SpliceAI=C	EGFLAM	0	0	0	0	0	0	-45	39	27	-40
NO	X	14887147	C	G	SpliceAI=G	FANCB	0	0.07	0	0.07	0	0.06	-40	18	-3012	-102		FANCB NM_001018113.2	c.-173G>C	Variants that did not affect splicing (n=44)	FANCB	NM_001018113.2	NM_001018113.2:c.-173G>C		X	14887147	.	C	G	SpliceAI=G|FANCB|0.00|0.07|0.00|0.00|-40|18|-40|18	SpliceAI=G	FANCB	0	0.07	0	0.07	0	0	-40	18	-40	18
NO	10	113935379	T	C	SpliceAI=C	GPAM	0.03	0	0	0	0.03	0	92	42	-17	2058		GPAM NM_001244949.1	c.392A>G	Variants that did not affect splicing (n=44)	GPAM	NM_001244949.1	NM_001244949.1:c.392A>G		10	113935379	.	T	C	SpliceAI=C|GPAM|0.00|0.00|0.03|0.00|40|42|-17|8	SpliceAI=C	GPAM	0.03	0	0	0	0.03	0	40	42	-17	8
NO	11	68705674	C	A	SpliceAI=A	IGHMBP2	0	0	0	0	0	0	2	-67	789	-125		IGHMBP2 NM_002180.2	c.2636C>A	Variants that did not affect splicing (n=44)	IGHMBP2	NM_002180.2	NM_002180.2:c.2636C>A		11	68705674	.	C	A	SpliceAI=A|IGHMBP2|0.00|0.00|0.00|0.00|2|-9|2|16	SpliceAI=A	IGHMBP2	0	0	0	0	0	0	2	-9	2	16
NO	2	99149946	G	A	SpliceAI=A	INPP4A	0.19	0.06	0.01	0.02	0.19	0.06	217	-106	-51	12		INPP4A NM_004027.2	c.258G>A	Variants that did not affect splicing (n=44)	INPP4A	NM_004027.2	NM_004027.2:c.258G>A		2	99149946	.	G	A	SpliceAI=A|INPP4A|0.00|0.00|0.00|0.06|12|-26|-27|12	SpliceAI=A	INPP4A	0	0.06	0	0	0	0.06	12	-26	-27	12
NO	2	24533225	C	T	SpliceAI=T	ITSN2	0.11	0	0.03	0	0.11	0	24	-1	-68	-110		ITSN2 NM_006277.2	c.581G>A	Variants that did not affect splicing (n=44)	ITSN2	NM_006277.2	NM_006277.2:c.581G>A		2	24533225	.	C	T	SpliceAI=T|ITSN2|0.03|0.00|0.01|0.00|24|-1|-23|24	SpliceAI=T	ITSN2	0.03	0	0.03	0	0.01	0	24	-1	-23	24
NO	12	49065727	T	C	SpliceAI=C	KANSL2	0	0.02	0	0.02	0	0	-8	-2	134	1882		KANSL2 NM_017822.3	c.564A>G	Variants that did not affect splicing (n=44)	KANSL2	NM_017822.3	NM_017822.3:c.564A>G		12	49065727	.	T	C	SpliceAI=C|KANSL2|0.00|0.02|0.00|0.00|-8|-2|-25|-2	SpliceAI=C	KANSL2	0	0.02	0	0.02	0	0	-8	-2	-25	-2
NO	4	154513722	C	T	SpliceAI=T	KIAA0922	0	0.04	0	0.04	0	0.04	-3226	-95	707	14		KIAA0922 NM_001131007.1	c.1908C>T	Variants that did not affect splicing (n=44)	KIAA0922	NM_001131007.1	NM_001131007.1:c.1908C>T		4	154513722	.	C	T	SpliceAI=T|KIAA0922|0.00|0.00|0.00|0.04|12|-44|-28|14	SpliceAI=T	KIAA0922	0	0.04	0	0	0	0.04	12	-44	-28	14
NO	1	183184616	C	T	SpliceAI=T	LAMC2	0	0	0	0	0	0	2911	-28	-2405	-143		LAMC2 NM_005562.2	c.297C>T	Variants that did not affect splicing (n=44)	LAMC2	NM_005562.2	NM_005562.2:c.297C>T		1	183184616	.	C	T	SpliceAI=T|LAMC2|0.00|0.00|0.00|0.00|12|-28|-18|22	SpliceAI=T	LAMC2	0	0	0	0	0	0	12	-28	-18	22
NO	1	17301780	A	G	SpliceAI=G	MFAP2	0.03	0	0.03	0	0	0	10	396	-16	46		MFAP2 NM_002403.3	c.432T>C	Variants that did not affect splicing (n=44)	MFAP2	NM_002403.3	NM_002403.3:c.432T>C		1	17301780	.	A	G	SpliceAI=G|MFAP2|0.03|0.00|0.00|0.00|10|29|-16|46	SpliceAI=G	MFAP2	0.03	0	0.03	0	0	0	10	29	-16	46
NO	12	27867727	G	A	SpliceAI=A	MRPS35	0.01	0.03	0.01	0.01	0	0.03	-2133	-14	750	33		MRPS35 NM_021821.3	c.127G>A	Variants that did not affect splicing (n=44)	MRPS35	NM_021821.3	NM_021821.3:c.127G>A		12	27867727	.	G	A	SpliceAI=A|MRPS35|0.00|0.01|0.00|0.03|-20|-14|-14|33	SpliceAI=A	MRPS35	0	0.03	0	0.01	0	0.03	-20	-14	-14	33
NO	21	22746187	T	C	SpliceAI=C	NCAM2	0	0.01	0	0.01	0	0	-4	-98	146	-2813		NCAM2 NM_004540.3	c.1049T>C	Variants that did not affect splicing (n=44)	NCAM2	NM_004540.3	NM_004540.3:c.1049T>C		21	22746187	.	T	C	SpliceAI=C|NCAM2|0.00|0.00|0.00|0.00|-4|-2|-13|-6	SpliceAI=C	NCAM2	0	0	0	0	0	0	-4	-2	-13	-6
NO	12	117669914	G	A	SpliceAI=A	NOS1	0.01	0	0.01	0	0	0	-34	12	-917	-147		NOS1 NM_000620.4	c.3258C>T	Variants that did not affect splicing (n=44)	NOS1	NM_000620.4	NM_000620.4:c.3258C>T		12	117669914	.	G	A	SpliceAI=A|NOS1|0.01|0.00|0.00|0.00|-34|12|23|-41	SpliceAI=A	NOS1	0.01	0	0.01	0	0	0	-34	12	23	-41
NO	2	160808075	C	T	SpliceAI=T	PLA2R1	0.03	0.07	0.03	0.05	0.02	0.07	160	14	-2	-224		PLA2R1 NM_007366.4	c.3316G>A	Variants that did not affect splicing (n=44)	PLA2R1	NM_007366.4	NM_007366.4:c.3316G>A		2	160808075	.	C	T	SpliceAI=T|PLA2R1|0.00|0.05|0.02|0.00|-2|14|-2|0	SpliceAI=T	PLA2R1	0.02	0.05	0	0.05	0.02	0	-2	14	-2	0
NO	11	60666341	G	A	SpliceAI=A	PRPF19	0.01	0.01	0	0.01	0.01	0.01	-648	62	18	-7		PRPF19 NM_014502.4	c.1047C>T	Variants that did not affect splicing (n=44)	PRPF19	NM_014502.4	NM_014502.4:c.1047C>T		11	60666341	.	G	A	SpliceAI=A|PRPF19|0.00|0.00|0.01|0.01|34|38|18|-7	SpliceAI=A	PRPF19	0.01	0.01	0	0	0.01	0.01	34	38	18	-7
NO	4	87706506	T	G	SpliceAI=G	PTPN13	0	0	0	0	0	0	-80	-153	-795	-744		PTPN13 NM_080685.2	c.6256T>G	Variants that did not affect splicing (n=44)	PTPN13	NM_080685.2	NM_080685.2:c.6256T>G		4	87706506	.	T	G	SpliceAI=G|PTPN13|0.00|0.00|0.00|0.00|-5|16|40|14	SpliceAI=G	PTPN13	0	0	0	0	0	0	-5	16	40	14
NO	17	71410891	C	T	SpliceAI=T	SDK2	0.04	0	0.04	0	0	0	-2	-29	216	1129		SDK2 NM_001144952.1	c.2376G>A	Variants that did not affect splicing (n=44)	SDK2	NM_001144952.1	NM_001144952.1:c.2376G>A		17	71410891	.	C	T	SpliceAI=T|SDK2|0.04|0.00|0.00|0.00|-2|-29|-2|0	SpliceAI=T	SDK2	0.04	0	0.04	0	0	0	-2	-29	-2	0
NO	22	30857448	A	G	SpliceAI=G	SEC14L3	0	0	0	0	0	0	48	11	-1	-758		SEC14L3 NM_174975.4	c.930T>C	Variants that did not affect splicing (n=44)	SEC14L3	NM_174975.4	NM_174975.4:c.930T>C		22	30857448	.	A	G	SpliceAI=G|SEC14L3|0.00|0.00|0.00|0.00|48|11|-1|2	SpliceAI=G	SEC14L3	0	0	0	0	0	0	48	11	-1	2
NO	10	102265815	A	G	SpliceAI=G	SEC31B	0.1	0.05	0.06	0	0.1	0.05	143	1055	-18	23		SEC31B NM_015490.3	c.1026T>C	Variants that did not affect splicing (n=44)	SEC31B	NM_015490.3	NM_015490.3:c.1026T>C		10	102265815	.	A	G	SpliceAI=G|SEC31B|0.00|0.00|0.10|0.05|18|23|-18|23	SpliceAI=G	SEC31B	0.1	0.05	0	0	0.1	0.05	18	23	-18	23
NO	16	56913009	C	T	SpliceAI=T	SLC12A3	0.01	0	0.01	0	0	0	21	368	-14	1561		SLC12A3 NM_000339.2	c.1205C>T	Variants that did not affect splicing (n=44)	SLC12A3	NM_000339.2	NM_000339.2:c.1205C>T		16	56913009	.	C	T	SpliceAI=T|SLC12A3|0.01|0.00|0.00|0.00|21|-23|-14|-29	SpliceAI=T	SLC12A3	0.01	0	0.01	0	0	0	21	-23	-14	-29
NO	4	9922167	C	T	SpliceAI=T	SLC2A9	0.01	0.02	0.01	0.02	0	0.01	627	29	3078	131		SLC2A9 NM_020041.2	c.844G>A	Variants that did not affect splicing (n=44)	SLC2A9	NM_020041.2	NM_020041.2:c.844G>A		4	9922167	.	C	T	SpliceAI=T|SLC2A9|0.00|0.02|0.00|0.00|-10|29|29|-11	SpliceAI=T	SLC2A9	0	0.02	0	0.02	0	0	-10	29	29	-11
NO	3	111921116	C	A	SpliceAI=A	SLC9C1	0	0.01	0	0	0	0.01	-11	130	69	1949		SLC9C1 NM_183061.2	c.2303G>T	Variants that did not affect splicing (n=44)	SLC9C1	NM_183061.2	NM_183061.2:c.2303G>T		3	111921116	.	C	A	SpliceAI=A|SLC9C1|0.00|0.00|0.00|0.01|-11|39|-16|-19	SpliceAI=A	SLC9C1	0	0.01	0	0	0	0.01	-11	39	-16	-19
NO	2	201253956	A	G	SpliceAI=G	SPATS2L	0	0	0	0	0	0	476	2028	-335	-1075		SPATS2L NM_015535.2	c.-12A>G	Variants that did not affect splicing (n=44)	SPATS2L	NM_015535.2	NM_015535.2:c.-12A>G		2	201253956	.	A	G	SpliceAI=G|SPATS2L|0.00|0.00|0.00|0.00|-10|5|50|32	SpliceAI=G	SPATS2L	0	0	0	0	0	0	-10	5	50	32
NO	15	42166500	C	T	SpliceAI=T	SPTBN5	0	0	0	0	0	0	-1155	-293	-457	338		SPTBN5 NM_016642.3	c.4679G>A	Variants that did not affect splicing (n=44)	SPTBN5	NM_016642.3	NM_016642.3:c.4679G>A		15	42166500	.	C	T	SpliceAI=T|SPTBN5|0.00|0.00|0.00|0.00|-35|47|-9|-10	SpliceAI=T	SPTBN5	0	0	0	0	0	0	-35	47	-9	-10
NO	1	27679797	A	G	SpliceAI=G	SYTL1	0.01	0.09	0.01	0.09	0	0	-68	-2	182	-1970		SYTL1 NM_001193308.1	c.1367A>G	Variants that did not affect splicing (n=44)	SYTL1	NM_001193308.1	NM_001193308.1:c.1367A>G		1	27679797	.	A	G	SpliceAI=G|SYTL1|0.00|0.09|0.00|0.00|7|-2|22|2	SpliceAI=G	SYTL1	0	0.09	0	0.09	0	0	7	-2	22	2
NO	9	84267147	T	C	SpliceAI=C	TLE1	0.01	0.01	0	0	0.01	0.01	-899	44	-18	15		TLE1 NM_001303103.1	c.354A>G	Variants that did not affect splicing (n=44)	TLE1	NM_001303103.1	NM_001303103.1:c.354A>G		9	84267147	.	T	C	SpliceAI=C|TLE1|0.00|0.00|0.01|0.01|14|44|-18|15	SpliceAI=C	TLE1	0.01	0.01	0	0	0.01	0.01	14	44	-18	15
NO	12	104709559	C	T	SpliceAI=T	TXNRD1	0	0	0	0	0	0	-204	-4	-1768	-344		TXNRD1 NM_001093771.2	c.615C>T	Variants that did not affect splicing (n=44)	TXNRD1	NM_001093771.2	NM_001093771.2:c.615C>T		12	104709559	.	C	T	SpliceAI=T|TXNRD1|0.00|0.00|0.00|0.00|5|-4|-36|18	SpliceAI=T	TXNRD1	0	0	0	0	0	0	5	-4	-36	18
NO	4	96106322	A	G	SpliceAI=G	UNC5C	0.12	0.02	0.12	0.02	0.07	0.01	25	-45	-124	-1917		UNC5C NM_003728.3	c.2162T>C	Variants that did not affect splicing (n=44)	UNC5C	NM_003728.3	NM_003728.3:c.2162T>C		4	96106322	.	A	G	SpliceAI=G|UNC5C|0.12|0.02|0.00|0.00|25|-45|32|25	SpliceAI=G	UNC5C	0.12	0.02	0.12	0.02	0	0	25	-45	32	25
NO	6	40998141	G	A	SpliceAI=A	UNC5CL	0	0.06	0	0.06	0	0.03	-14	121	-1314	-31		UNC5CL NM_173561.2	c.1320C>T	Variants that did not affect splicing (n=44)	UNC5CL	NM_173561.2	NM_173561.2:c.1320C>T		6	40998141	.	G	A	SpliceAI=A|UNC5CL|0.00|0.00|0.00|0.03|-14|48|6|-31	SpliceAI=A	UNC5CL	0	0.03	0	0	0	0.03	-14	48	6	-31
NO	7	158827326	G	A	SpliceAI=A	VIPR2	0	0.09	0	0.06	0	0.09	-63	15	-2404	-17		VIPR2 NM_003382.4	c.825C>T	Variants that did not affect splicing (n=44)	VIPR2	NM_003382.4	NM_003382.4:c.825C>T		7	158827326	.	G	A	SpliceAI=A|VIPR2|0.00|0.06|0.00|0.09|-9|15|46|-17	SpliceAI=A	VIPR2	0	0.09	0	0.06	0	0.09	-9	15	46	-17
NO	17	41256962	T	G	SpliceAI=G	BRCA1	0.01	0.04	0	0.04	0.01	0.03	8	11	-2	-68		BRCA1	c.224A>C	Variants that increased exon inclusion (n=8)	BRCA1	NM_007294.3	NM_007294.3:c.224A>C		17	41256962	.	T	G	SpliceAI=G|BRCA1|0.00|0.04|0.01|0.00|8|11|-2|40	SpliceAI=G	BRCA1	0.01	0.04	0	0.04	0.01	0	8	11	-2	40
NO	17	41246859	T	G	SpliceAI=G	BRCA1	0.04	0.01	0.01	0.01	0.04	0	18	1725	-98	-1376		BRCA1	c.689A>C	Variants that increased exon inclusion (n=8)	BRCA1	NM_007294.3	NM_007294.3:c.689A>C		17	41246859	.	T	G	SpliceAI=G|BRCA1|0.01|0.00|0.00|0.00|18|-2|-35|18	SpliceAI=G	BRCA1	0.01	0	0.01	0	0	0	18	-2	-35	18
NO	7	117188712	T	G	SpliceAI=G	CFTR	0.03	0	0.01	0	0.03	0	-17	54	160	-3014		CFTR	c.1227T>G	Variants that increased exon inclusion (n=8)	CFTR	NM_000492.3	NM_000492.3:c.1227T>G		7	117188712	.	T	G	SpliceAI=G|CFTR|0.01|0.00|0.00|0.00|-17|30|43|2	SpliceAI=G	CFTR	0.01	0	0.01	0	0	0	-17	30	43	2
NO	X	138630609	G	A	SpliceAI=A	F9	0.3	0	0.3	0	0.25	0	-87	-1145	41	2810		FIX	c.479G>A	Variants that increased exon inclusion (n=8)	FIX	NM_000133.3	NM_000133.3:c.479G>A		X	138630609	.	G	A	SpliceAI=A|F9|0.00|0.00|0.25|-0.00|15|41|41|-28	SpliceAI=A	F9	0.25	0	0	0	0.25	0	15	41	41	-28
NO	10	90770520	T	C	SpliceAI=C	FAS	0.25	0	0.16	0	0.25	0	-10	52	52	-609		FAS	c.516T>C	Variants that increased exon inclusion (n=8)	FAS	NM_000043.4	NM_000043.4:c.516T>C		10	90770520	.	T	C	SpliceAI=C|FAS|0.16|0.00|0.00|0.00|-10|41|8|41	SpliceAI=C	FAS	0.16	0	0.16	0	0	0	-10	41	8	41
NO	3	37059020	T	G	SpliceAI=G	MLH1	0.32	0	0.32	0	0.3	0	-23	70	70	2993		MLH1	c.814T>G	Variants that increased exon inclusion (n=8)	MLH1	NM_000249.2	NM_000249.2:c.814T>G		3	37059020	.	T	G	SpliceAI=G|MLH1|0.32|0.00|0.01|0.00|-23|16|22|-42	SpliceAI=G	MLH1	0.32	0	0.32	0	0.01	0	-23	16	22	-42
NO	17	29527495	A	T	SpliceAI=T	NF1	0.06	0	0.05	0	0.06	0	-55	-995	118	-7		NF1	c.944A>T	Variants that increased exon inclusion (n=8)	NF1	NM_001042492.2	NM_001042492.2:c.944A>T		17	29527495	.	A	T	SpliceAI=T|NF1|0.00|0.00|0.00|0.00|-38|-7|47|-7	SpliceAI=T	NF1	0	0	0	0	0	0	-38	-7	47	-7
NO	5	69372352	T	G	SpliceAI=G	SMN2	0.09	0	0.05	0	0.09	0	-4	49	49	635		SMN2	c.839T>G	Variants that increased exon inclusion (n=8)	SMN2	NM_017411.3	NM_017411.3:c.839T>G		5	69372352	.	T	G	SpliceAI=G|SMN2|0.05|0.00|0.09|0.00|-4|49|49|6	SpliceAI=G	SMN2	0.09	0	0.05	0	0.09	0	-4	49	49	6
NO	11	32438080	A	T	SpliceAI=T	WT1	0	0.06	0	0.06	0	0.05	-2	6	-2	-44		WT1	c.957T>A	Variants that increased exon inclusion (n=8)	WT1	NM_024426.4	NM_024426.4:c.957T>A		11	32438080	.	A	T	SpliceAI=T|WT1|0.00|0.06|0.00|0.05|-2|6|-2|-44	SpliceAI=T	WT1	0	0.06	0	0.06	0	0.05	-2	6	-2	-44

## Sheet: Suppl Table 2B
Table S2B: Optimized threshold of SpliceAI (4999nt window) scores (MAX acceptor loss-AL donor loss-DL) for SREs disrupting variants identification (variants database obtained from Tubeuf et al., 2020 Hum Mut)
Thresholds	TP	FN	TP + FN	FP	TN	FP + TN	TP + FP	FN + TN	Sensitivity	Specificity	True Positive Rate (sensitivity)	False Positive Rate	Positive predictive Value (precision)	False Discovery Rate	Accuracy	MCC	False Negative Rate	True Negative Rate (specificity)	False Omision Rate	Negative Predictive Value	Sensitivity + specificity
0.06	242	118	360	104	697	801	346	815	67.2222	87.0162		12.9838	69.9422	30.0578	80.8786	0.548476	32.7778	87.0162	14.4785	85.5215	154.238
0.05	249	111	360	126	675	801	375	786	69.1667	84.2697		15.7303	66.4	33.6	79.5866	0.528539	30.8333	84.2697	14.1221	85.8779	153.436
