# Supplementary material for: Role of Splicing Regulatory Elements and In Silico Tools Usage in the Identification of Deep Intronic Splicing Variants in Hereditary Breast/Ovarian Cancer Genes
Source: Cancers (Basel). 2021 Jul 3;13(13):3341. doi: 10.3390/cancers13133341 (PMC8268271; doi:10.3390/cancers13133341)
Supplement: Supplementary file 1 [file cancers-13-03341-s001.zip › 3 Supplementary table S3.xlsx]

## Sheet: Suppl tab 3
Table S3. Tumor RNA-seq data (Jung et al., 2021) analyzed with SpliceAI v1.3 (4999 window)
SpliceAI : DS= Delta Score; DP=Distance Position; AG= Acceptor Gain; AL= Acceptor Loss; DG=Donor Gain; DL= Donor Loss; MAX AG DG= maximum value in AG or DG; MAX AL DL: maximum value in AL or DL
ESRseq and absolute values were calculated for variants with a SpliceAI score <0.05
ESRseq difference in absolute values: differences of normalized SRE area between previous and posterior variant sequences.
SpliceAI (4999)																	∆ESRseq	ESRseq difference in absolute values	Annotation	Mutation type	Cryptic SSs	Location relative to cryptic SSs	Distance to cryptic SSs	Strand	Splicing effect
#CHROM	POS	ID	REF	ALT	INFO	SYMBOL	MAX AG DG	MAX AL DL	DS_AG	DS_AL	DS_DG	DS_DL	DP_AG	DP_AL	DP_DG	DP_DL									Partial intron retention	Pseudoexon activation
1	2338369	Intron:SNP:acceptor:downstream:23:-:O:NA	C	A	SpliceAI=A	PEX10	0.18	0.05	0.18	0.05	0	0.01	25	-49	2748	744			Intron	SNP	acceptor	downstream	23	-	O	NA
1	8075064	Intron:SNP:donor:downstream:3:-:O:NA	G	A	SpliceAI=A	ERRFI1	0.42	0.04	0.06	0.01	0.42	0.04	134	-999	2	304			Intron	SNP	donor	downstream	3	-	O	NA
1	8938033	Intron:SNP:donor:downstream:3:-:NA:O	G	A	SpliceAI=A	ENO1	0.53	0.04	0.03	0.01	0.53	0.04	222	-101	2	241			Intron	SNP	donor	downstream	3	-	NA	O
1	16059869	Intron:SNP:acceptor:upstream:14:+:O:NA	C	T	SpliceAI=T	PLEKHM2	0.22	0.02	0.22	0.02	0	0	13	148	-491	-1668			Intron	SNP	acceptor	upstream	14	+	O	NA
1	33360582	Intron:SNP:acceptor:upstream:4:-:O:NA	C	G	SpliceAI=G	TMEM54	0.74	0.89	0.74	0.89	0.01	0	-3	-1	163	52			Intron	SNP	acceptor	upstream	4	-	O	NA
1	41229163	Intron:SNP:donor:downstream:3:+:NA:O	C	T	SpliceAI=T	NFYC	0.7	0.03	0.69	0	0.7	0.03	-128	3111	-2	-50			Intron	SNP	donor	downstream	3	+	NA	O
1	52774660	Intron:SNP:donor:downstream:3:+:NA:O	C	T	SpliceAI=T	ZFYVE9	0.19	0.01	0.11	0.01	0.19	0.01	-118	2824	-2	2020			Intron	SNP	donor	downstream	3	+	NA	O
1	76252612	Intron:SNP:donor:downstream:12:+:O:NA	T	C	SpliceAI=C	RABGGTB	0.01	0	0.01	0	0	0	-227	582	38	-62	1.52221	0.218584	Intron	SNP	donor	downstream	12	+	O	NA
1	113242108	Intron:SNP:acceptor:upstream:23:+:O:NA	G	A	SpliceAI=A	MOV10	0.04	0	0.04	0	0	0	22	-16	494	824	1.69783	-0.225215	Intron	SNP	acceptor	upstream	23	+	O	NA
1	150479279	Intron:SNP:acceptor:upstream:24:+:O:NA	C	T	SpliceAI=T	TARS2	0.05	0.03	0.05	0.03	0	0	23	-71	133	-1098			Intron	SNP	acceptor	upstream	24	+	O	NA
1	151022052	Intron:SNP:acceptor:upstream:6:+:O:NA	G	T	SpliceAI=T	C1orf56	0.17	0.05	0.17	0.05	0.03	0.01	5	866	-724	878			Intron	SNP	acceptor	upstream	6	+	O	NA
1	156643796	Intron:SNP:acceptor:downstream:16:-:O:O	C	A	SpliceAI=A	NES	0.18	0.01	0.17	0	0.18	0.01	15	-74	-143	349			Intron	SNP	acceptor	downstream	16	-	O	O
1	182355813	Intron:SNP:donor:downstream:4:-:O:NA	C	T	SpliceAI=T	GLUL	0.28	0	0.28	0	0.22	0	122	-1134	3	-316			Intron	SNP	donor	downstream	4	-	O	NA
1	203831806	Intron:SNP:donor:downstream:6:+:O:NA	C	G	SpliceAI=G	SNRPE	0.27	0.02	0.07	0.02	0.27	0.01	-109	-496	-5	-569			Intron	SNP	donor	downstream	6	+	O	NA
1	207233335	Intron:SNP:acceptor:upstream:18:+:O:NA	T	C	SpliceAI=C	PFKFB2	0	0.01	0	0.01	0	0.01	136	17	-1507	348	0.180553	-0.397297	Intron	SNP	acceptor	upstream	18	+	O	NA
1	212180229	Intron:SNP:donor:upstream:1:-:O:O	T	C	SpliceAI=C	INTS7	0.2	0.02	0.07	0.02	0.2	0.01	194	-144	0	-25			Intron	SNP	donor	upstream	1	-	O	O
1	231505310	Intron:SNP:donor:upstream:1:-:O:NA	A	C	SpliceAI=C	EGLN1	0.04	0	0.02	0	0.04	0	63	-1928	0	-1995	-0.419526	-0.691566	Intron	SNP	donor	upstream	1	-	O	NA
2	24954705	Intron:SNP:acceptor:downstream:18:+:O:NA	T	C	SpliceAI=C	NCOA1	0.01	0	0	0	0.01	0	-17	-1799	101	165	0.028844	-1.05365	Intron	SNP	acceptor	downstream	18	+	O	NA
2	27263151	Intron:SNP:acceptor:upstream:9:+:O:NA	G	T	SpliceAI=T	TMEM214	0.21	0.05	0.21	0.05	0.01	0	8	-40	-85	-889			Intron	SNP	acceptor	upstream	9	+	O	NA
2	27592535	Intron:SNP:donor:downstream:6:-:O:O	G	C	SpliceAI=C	EIF2B4	0.71	0.13	0.54	0.01	0.71	0.13	104	-426	5	20			Intron	SNP	donor	downstream	6	-	O	O
2	39346993	Intron:SNP:donor:upstream:1:-:NA:O	G	C	SpliceAI=C	SOS1	0.61	0.05	0.37	0	0.61	0.05	212	535	0	239			Intron	SNP	donor	upstream	1	-	NA	O
2	42553173	Intron:SNP:acceptor:upstream:13:+:O:NA	A	C	SpliceAI=C	EML4	0.12	0.01	0.12	0.01	0	0	12	121	165	2917			Intron	SNP	acceptor	upstream	13	+	O	NA
2	63827551	Intron:SNP:donor:upstream:12:+:O:O	C	T	SpliceAI=T	MDH1	0.09	0	0.09	0	0.04	0	-88	542	11	582	0.464227	0.849246	Intron	SNP	donor	upstream	12	+	O	O
2	64111423	Intron:SNP:acceptor:downstream:6:+:NA:O	A	C	SpliceAI=C	UGP2	0.25	0	0.21	0	0.25	0	-5	2194	90	-1014			Intron	SNP	acceptor	downstream	6	+	NA	O
2	73115237	Intron:SNP:donor:downstream:4:+:O:NA	G	A	SpliceAI=A	SPR	0.15	0.05	0.02	0.01	0.15	0.05	312	192	-3	108			Intron	SNP	donor	downstream	4	+	O	NA
2	101619794	Intron:SNP:acceptor:upstream:4:+:O:O	G	C	SpliceAI=C	RPL31	0.31	0.01	0.27	0.01	0.31	0.01	3	26	171	-1388			Intron	SNP	acceptor	upstream	4	+	O	O
2	101620767	Intron:SNP:donor:up:4:+:O:NA	G	A	SpliceAI=A	RPL31	0.06	0.01	0	0	0.06	0.01	779	-947	3	934			Intron	SNP	donor	up	4	+	O	NA
2	112999006	Intron:SNP:donor:upstream:25:-:NA:O	C	G	SpliceAI=G	ZC3H8	0.08	0	0.08	0	0.08	0	26	-1	-24	643			Intron	SNP	donor	upstream	25	-	NA	O
2	113955280	Intron:SNP:acceptor:upstream:6:+:O:NA	G	C	SpliceAI=C	PSD4	0.02	0.2	0.02	0.2	0.01	0.03	-68	47	-4	-69			Intron	SNP	acceptor	upstream	6	+	O	NA
2	139312034	Intron:SNP:acceptor:downstream:26:+:NA:O	G	A	SpliceAI=A	SPOPL	0	0	0	0	0	0	-25	-2220	71	1532	1.9603	0.734594	Intron	SNP	acceptor	downstream	26	+	NA	O
2	171805024	Intron:SNP:donor:downstream:6:+:O:NA	T	G	SpliceAI=G	GORASP2	0.64	0.03	0	0	0.64	0.03	-164	1000	-5	-84			Intron	SNP	donor	downstream	6	+	O	NA
2	203157652	Intron:SNP:donor:down:6:+:O:NA	A	G	SpliceAI=G	NOP58	0.97	0.13	0	0	0.97	0.13	2244	-750	-5	-26			Intron	SNP	donor	down	6	+	O	NA
2	220073405	Intron:SNP:donor:upstream:18:+:O:NA	G	A	SpliceAI=A	ZFAND2B	0.35	0.06	0	0.01	0.35	0.06	-111	301	17	-44			Intron	SNP	donor	upstream	18	+	O	NA
2	223398709	Intron:SNP:donor:downstream:7:+:NA:O	G	T	SpliceAI=T	SGPP2	0.5	0.01	0.37	0	0.5	0.01	-168	-2164	-6	-52			Intron	SNP	donor	downstream	7	+	NA	O
2	235945099	Intron:SNP:donor:downstream:6:+:NA:O	A	G	SpliceAI=G	SH3BP4	0.4	0	0.4	0	0.33	0	-98	-924	-5	-1881			Intron	SNP	donor	downstream	6	+	NA	O
2	241405335	Intron:SNP:donor:downstream:4:+:O:O	C	A	SpliceAI=A	GPC1	0.65	0.13	0.22	0	0.65	0.13	-124	195	-3	12			Intron	SNP	donor	downstream	4	+	O	O
3	13362654	Intron:SNP:donor:downstream:6:-:O:O	T	C	SpliceAI=C	NUP210	0.06	0.02	0.01	0.01	0.06	0.02	202	268	5	141			Intron	SNP	donor	downstream	6	-	O	O
3	20020604	Intron:SNP:donor:upstream:8:+:O:NA	G	A	SpliceAI=A	RAB5A	0.1	0.01	0.04	0.01	0.1	0	-108	357	7	2599			Intron	SNP	donor	upstream	8	+	O	NA
3	33058892	Intron:SNP:donor:downstream:4:-:O:O	G	T	SpliceAI=T	GLB1	0.6	0.08	0.53	0	0.6	0.08	110	-612	3	62			Intron	SNP	donor	downstream	4	-	O	O
3	37375925	Intron:SNP:donor:downstream:6:+:NA:O	A	G	SpliceAI=G	GOLGA4	0.34	0.06	0.34	0	0.34	0.06	-118	-2551	-5	75			Intron	SNP	donor	downstream	6	+	NA	O
3	47031282	Intron:SNP:donor:downstream:5:+:O:NA	G	A	SpliceAI=A	NBEAL2	0.74	0.04	0.74	0.04	0.61	0	-115	128	-4	-199			Intron	SNP	donor	downstream	5	+	O	NA
3	49719055	Intron:SNP:donor:downstream:4:+:NA:O	C	A	SpliceAI=A	APEH	0.66	0.29	0.36	0.01	0.66	0.29	-81	-517	-3	12			Intron	SNP	donor	downstream	4	+	NA	O
3	101050803	Intron:SNP:donor:down:6:-:O:NA	A	C	SpliceAI=C	SENP7	0.75	0.1	0.02	0	0.75	0.1	164	-2032	5	-54			Intron	SNP	donor	down	6	-	O	NA
3	119218896	Intron:SNP:donor:downstream:3:+:NA:O	C	T	SpliceAI=T	TIMMDC1	0.42	0.01	0.22	0	0.42	0.01	-87	3026	-2	-1027			Intron	SNP	donor	downstream	3	+	NA	O
3	136665160	Intron:SNP:donor:down:6:+:O:NA	A	G	SpliceAI=G	NCK1	0.54	0.04	0	0.01	0.54	0.04	-660	611	-5	-253			Intron	SNP	donor	down	6	+	O	NA
3	136701582	Intron:SNP:donor:upstream:1:+:O:O	C	G	SpliceAI=G	IL20RB	0.43	0	0.35	0	0.43	0	-158	1976	0	-390			Intron	SNP	donor	upstream	1	+	O	O
3	179293210	Intron:SNP:acceptor:upstream:11:+:O:NA	C	A	SpliceAI=A	ACTL6A	0	0.15	0	0.15	0	0.14	1176	-19	687	82			Intron	SNP	acceptor	upstream	11	+	O	NA
3	185375702	Intron:SNP:acceptor:downstream:5:-:O:NA	G	A	SpliceAI=A	IGF2BP2	0	0.11	0	0.08	0	0.11	-191	4	841	-154			Intron	SNP	acceptor	downstream	5	-	O	NA
4	8477242	Intron:SNP:acceptor:upstream:16:+:O:NA	C	T	SpliceAI=T	TRMT44	0.06	0.01	0.06	0.01	0	0.01	15	708	-31	-1871			Intron	SNP	acceptor	upstream	16	+	O	NA
4	25836711	Intron:SNP:donor:downstream:7:-:O:NA	C	T	SpliceAI=T	SEL1L3	0.22	0.02	0.01	0.01	0.22	0.02	-113	-1563	6	108			Intron	SNP	donor	downstream	7	-	O	NA
4	38970886	Intron:SNP:donor:upstream:21:-:O:O	T	G	SpliceAI=G	TMEM156	0.32	0	0.24	0	0.32	0	45	-1624	-20	46			Intron	SNP	donor	upstream	21	-	O	O
5	16681101	Intron:SNP:acceptor:upstream:4:-:O:O	C	G	SpliceAI=G	MYO10	0.1	0.06	0.09	0.06	0.1	0	-3	-7	-290	2221			Intron	SNP	acceptor	upstream	4	-	O	O
5	31467600	Intron:SNP:donor:upstream:1:-:NA:O	T	C	SpliceAI=C	DROSHA	0.83	0.2	0.45	0	0.83	0.2	119	-209	0	-34			Intron	SNP	donor	upstream	1	-	NA	O
5	78910355	Intron:SNP:donor:upstream:29:+:NA:O	T	A	SpliceAI=A	PAPD4	0.17	0	0.16	0	0.17	0	-60	-624	28	-60			Intron	SNP	donor	upstream	29	+	NA	O
5	111068304	Intron:SNP:donor:downstream:3:-:O:O	G	A	SpliceAI=A	NREP	0.86	0.03	0.68	0.01	0.86	0.03	30	1345	2	-2			Intron	SNP	donor	downstream	3	-	O	O
5	141526805	Intron:SNP:acceptor:downstream:6:+:NA:O	C	T	SpliceAI=T	NDFIP1	0.15	0	0.15	0	0.14	0	-5	-2228	63	801			Intron	SNP	acceptor	downstream	6	+	NA	O
6	7211296	Intron:SNP:donor:upstream:1:+:O:NA	C	G	SpliceAI=G	RREB1	0.85	0.24	0.03	0	0.85	0.24	143	-1456	0	-115			Intron	SNP	donor	upstream	1	+	O	NA
6	20117591	Intron:SNP:donor:downstream:6:-:O:O	T	C	SpliceAI=C	MBOAT1	0.74	0.02	0.74	0	0.72	0.02	72	-49	5	-272			Intron	SNP	donor	downstream	6	-	O	O
6	31549785	Intron:SNP:donor:upstream:26:-:O:O	G	C	SpliceAI=C	LTB	0.12	0.03	0.04	0.01	0.12	0.03	31	-23	-25	32			Intron	SNP	donor	upstream	26	-	O	O
6	41739367	Intron:SNP:donor:downstream:4:-:NA:O	G	T	SpliceAI=T	FRS3	0.65	0.01	0.19	0.01	0.65	0.01	51	2	3	-7			Intron	SNP	donor	downstream	4	-	NA	O
6	91256017	Intron:SNP:acceptor:upstream:17:-:O:NA	C	A	SpliceAI=A	MAP3K7	0.19	0.02	0.19	0.02	0	0	-16	-278	-631	-1803			Intron	SNP	acceptor	upstream	17	-	O	NA
6	109768860	Intron:SNP:donor:down:5:-:O:NA	C	T	SpliceAI=T	MICAL1	0.24	0.05	0.01	0.04	0.24	0.05	-136	77	4	24			Intron	SNP	donor	down	5	-	O	NA
6	170061799	Intron:SNP:donor:upstream:1:-:NA:O	T	C	SpliceAI=C	WDR27	0.51	0.01	0.34	0	0.51	0.01	47	-1105	0	-9			Intron	SNP	donor	upstream	1	-	NA	O
7	1595683	Intron:SNP:donor:upstream:28:-:O:NA	C	A	SpliceAI=A	TMEM184A	0.07	0.06	0	0	0.07	0.06	-271	-277	-27	67			Intron	SNP	donor	upstream	28	-	O	NA
7	5240397	Intron:SNP:donor:downstream:4:+:NA:O	G	A	SpliceAI=A	WIPI2	0.17	0.04	0.15	0	0.17	0.04	-115	-706	-3	-50			Intron	SNP	donor	downstream	4	+	NA	O
7	23294005	Intron:SNP:acceptor:upstream:9:+:O:O	A	T	SpliceAI=T	GPNMB	0.18	0	0.18	0	0.02	0	8	2508	59	-4			Intron	SNP	acceptor	upstream	9	+	O	O
7	33138788	Intron:SNP:acceptor:downstream:1:-:O:NA	T	C	SpliceAI=C	RP9	0.37	0.05	0.25	0.01	0.37	0.05	0	390	1	-231			Intron	SNP	acceptor	downstream	1	-	O	NA
7	73018226	Intron:SNP:acceptor:upstream:17:-:O:O	G	A	SpliceAI=A	MLXIPL	0.06	0	0.06	0	0.03	0	-16	155	-135	3067			Intron	SNP	acceptor	upstream	17	-	O	O
7	74009430	Intron:SNP:donor:upstream:17:+:O:NA	G	C	SpliceAI=C	GTF2IRD1	0.21	0.02	0	0	0.21	0.02	-3697	-623	16	-41			Intron	SNP	donor	upstream	17	+	O	NA
7	98991929	Intron:SNP:acceptor:downstream:5:+:O:NA	G	A	SpliceAI=A	ARPC1B	0.02	0.02	0.02	0.02	0	0.01	-4	37	-147	36			Intron	SNP	acceptor	downstream	5	+	O	NA
7	99056055	Intron:SNP:acceptor:upstream:6:-:O:NA	G	A	SpliceAI=A	ATP5J2-PTCD1	0.05	0.01	0.05	0.01	0.02	0.01	-5	63	-234	715,A			Intron	SNP	acceptor	upstream	6	-	O	NA
7	99691532	Intron:SNP:acceptor:upstream:13:-:O:NA	G	A	SpliceAI=A	MCM7	0.11	0	0.11	0	0.05	0	-12	166	-90	1830			Intron	SNP	acceptor	upstream	13	-	O	NA
7	124532129	Intron:SNP:acceptor:downstream:14:-:O:O	C	G	SpliceAI=G	POT1	0.52	0	0.35	0	0.52	0	13	-1	-86	191			Intron	SNP	acceptor	downstream	14	-	O	O
7	124532780	Intron:SNP:donor:upstream:25:-:O:O	T	C	SpliceAI=C	POT1	0.41	0	0.36	0	0.41	0	89	1230	-24	89			Intron	SNP	donor	upstream	25	-	O	O
7	149428305	Intron:SNP:donor:downstream:4:+:O:NA	C	A	SpliceAI=A	KRBA1	0.74	0.03	0.48	0.02	0.74	0.03	-175	436	-3	-647			Intron	SNP	donor	downstream	4	+	O	NA
7	155099062	Intron:SNP:donor:downstream:7:+:NA:O	G	A	SpliceAI=A	INSIG1	0.07	0	0.07	0	0.06	0	-56	-120	-6	-1670			Intron	SNP	donor	downstream	7	+	NA	O
8	56986296	Intron:SNP:donor:upstream:25:-:O:NA	T	C	SpliceAI=C	RPS20	0.01	0.01	0	0	0.01	0.01	165	422	152	-189			Intron	SNP	donor	upstream	25	-	O	NA
8	71168777	Intron:SNP:acceptor:downstream:16:-:NA:O	T	C	SpliceAI=C	NCOA2	0.36	0	0.36	0	0.28	0	15	-104	-104	-1011			Intron	SNP	acceptor	downstream	16	-	NA	O
8	87520679	Intron:SNP:donor:upstream:1:-:O:NA	T	C	SpliceAI=C	RMDN1	0.66	0.12	0	0.01	0.66	0.12	-3071	-279	0	288,C			Intron	SNP	donor	upstream	1	-	O	NA
8	99057714	Intron:SNP:donor:up:3:-:O:NA	C	G	SpliceAI=G	RPL30	0.01	0.03	0.01	0	0.01	0.03	-87	-398	-207	22	-2.14091	-0.888559	Intron	SNP	donor	up	3	-	O	NA
8	110574146	Intron:SNP:acceptor:downstream:4:+:NA:O	A	C	SpliceAI=C	EBAG9	0.57	0.01	0.57	0.01	0.46	0	-3	2526	36	-1175			Intron	SNP	acceptor	downstream	4	+	NA	O
8	144676049	Intron:SNP:donor:downstream:15:-:O:NA	C	A	SpliceAI=A	EEF1D	0.1	0.01	0	0.01	0.1	0.01	-3141	192	-4	3000			Intron	SNP	donor	downstream	15	-	O	NA
8	145157654	Intron:SNP:donor:downstream:3:-:O:NA	G	A	SpliceAI=A	SHARPIN	0.67	0.13	0.01	0	0.67	0.13	36	354	2	-116			Intron	SNP	donor	downstream	3	-	O	NA
8	145242443	Intron:SNP:acceptor:upstream:4:+:O:O	G	C	SpliceAI=C	MROH1	0.78	0.01	0.76	0.01	0.78	0	3	1	118	2774			Intron	SNP	acceptor	upstream	4	+	O	O
8	145654959	Intron:SNP:donor:upstream:18:-:O:NA	C	G	SpliceAI=G	TONSL	0.18	0	0.18	0	0.15	0	82	906	-17	1502			Intron	SNP	donor	upstream	18	-	O	NA
9	19119164	Intron:SNP:donor:upstream:24:-:O:NA	A	G	SpliceAI=G	PLIN2	0.01	0	0	0	0.01	0	100	-169	-23	-274	2.39595	-0.312106	Intron	SNP	donor	upstream	24	-	O	NA
9	22008383	Intron:SNP:donor:upstream:1:-:O:NA	A	C	SpliceAI=C	RP11-145E5.5	0	0.01	0	0.01	0	0	680	247	-2462	-2223,C		0	Intron	SNP	donor	upstream	1	-	O	NA
9	35814670	Intron:SNP:donor:upstream:2:-:O:NA	C	T	SpliceAI=T	HINT2	0.39	0.15	0.03	0.01	0.39	0.15	-724	-1154	-1	334			Intron	SNP	donor	upstream	2	-	O	NA
9	133362687	Intron:SNP:donor:upstream:21:+:O:NA	T	C	SpliceAI=C	ASS1	0.01	0	0	0	0.01	0	-118	-102	20	-2057	0.330023	0.8267	Intron	SNP	donor	upstream	21	+	O	NA
9	136219256	Intron:SNP:donor:downstream:6:-:O:NA	T	C	SpliceAI=C	SURF1	0.8	0.83	0.04	0.03	0.8	0.83	-259	329	5	45			Intron	SNP	donor	downstream	6	-	O	NA
9	137001975	Intron:SNP:donor:downstream:3:+:O:NA	C	T	SpliceAI=T	WDR5	0.84	0.21	0.18	0	0.84	0.21	-305	2928	-2	18			Intron	SNP	donor	downstream	3	+	O	NA
9	139992541	Intron:SNP:acceptor:downstream:3:+:NA:O	T	G	SpliceAI=G	MAN1B1	0.1	0	0.06	0	0.1	0	-2	61	66	-1017			Intron	SNP	acceptor	downstream	3	+	NA	O
9	140373788	Intron:SNP:acceptor:downstream:20:-:O:NA	C	A	SpliceAI=A	PNPLA7	0.01	0.01	0.01	0	0	0.01	234	-98	-1302	1624	0.40073	0.212944	Intron	SNP	acceptor	downstream	20	-	O	NA
10	1171009	Intron:SNP:donor:upstream:5:+:O:NA	G	A	SpliceAI=A	WDR37	0.33	0.09	0	0	0.33	0.09	-82	-295	4	-34			Intron	SNP	donor	upstream	5	+	O	NA
10	35320605	Intron:SNP:acceptor:upstream:4:-:O:NA	C	G	SpliceAI=G	CUL2	0.59	0.51	0.59	0.51	0	0.03	-3	-58	1097	-382			Intron	SNP	acceptor	upstream	4	-	O	NA
10	51580064	Intron:SNP:donor:upstream:2:+:O:O	G	A	SpliceAI=A	NCOA4	0.59	0.01	0.4	0.01	0.59	0	-67	-930	1	551			Intron	SNP	donor	upstream	2	+	O	O
10	58118021	Intron:SNP:donor:downstream:7:-:O:NA	T	A	SpliceAI=A	ZWINT	0.44	0.14	0.08	0.01	0.44	0.14	-112	457	6	117			Intron	SNP	donor	downstream	7	-	O	NA
10	99240647	Intron:SNP:donor:downstream:6:-:O:NA	G	C	SpliceAI=C	MMS19	0.46	0.03	0.05	0	0.46	0.03	152	593	5	52			Intron	SNP	donor	downstream	6	-	O	NA
10	102111029	Intron:SNP:donor:upstream:4:+:O:NA	G	T	SpliceAI=T	SCD	0.08	0.02	0.08	0	0.06	0.02	-157	-2389	3	79			Intron	SNP	donor	upstream	4	+	O	NA
10	122611080	Intron:SNP:donor:downstream:18:+:O:NA	A	G	SpliceAI=G	WDR11	0.04	0.16	0	0	0.04	0.16	956	348	-41	23			Intron	SNP	donor	downstream	18	+	O	NA
10	127477946	Intron:SNP:acceptor:upstream:15:-:O:NA	G	T	SpliceAI=T	UROS	0.03	0.09	0.03	0.09	0.01	0.01	61	-14	-94	-190			Intron	SNP	acceptor	upstream	15	-	O	NA
11	706569	Intron:SNP:acceptor:upstream:28:+:O:NA	C	T	SpliceAI=T	EPS8L2	0.01	0.02	0	0.02	0.01	0.01	108	27	-7	244			Intron	SNP	acceptor	upstream	28	+	O	NA
11	810086	Intron:SNP:donor:downstream:4:+:O:NA	C	A	SpliceAI=A	RPLP2	0.63	0.02	0.01	0	0.63	0.02	-94	186	-3	14			Intron	SNP	donor	downstream	4	+	O	NA
11	1782096	Intron:SNP:donor:downstream:4:-:O:O	C	T	SpliceAI=T	CTSD	0.14	0.03	0.01	0.02	0.14	0.03	77	20	3	-61			Intron	SNP	donor	downstream	4	-	O	O
11	4143584	Intron:SNP:donor:downstream:4:+:O:NA	C	A	SpliceAI=A	RRM1	0.95	0.31	0.8	0.08	0.95	0.31	-74	-213	-3	-134			Intron	SNP	donor	downstream	4	+	O	NA
11	6632766	Intron:SNP:donor:upstream:1:-:O:NA	A	C	SpliceAI=C	TAF10	0.19	0.07	0.04	0	0.19	0.07	35	283	0	129			Intron	SNP	donor	upstream	1	-	O	NA
11	17317591	Intron:SNP:acceptor:upstream:7:+:O:NA	C	T	SpliceAI=T	NUCB2	0.18	0.24	0.18	0.24	0	0	6	-23	167	1404			Intron	SNP	acceptor	upstream	7	+	O	NA
11	17518058	Intron:SNP:donor:upstream:13:-:O:NA	C	A	SpliceAI=A	USH1C	0.11	0.08	0.11	0.04	0.08	0.08	198	-857	-12	247			Intron	SNP	donor	upstream	13	-	O	NA
11	17518139	Intron:SNP:donor:downstream:4:-:O:NA	G	T	SpliceAI=T	USH1C	0.11	0.08	0.04	0.02	0.11	0.08	117	-915	3	-93			Intron	SNP	donor	downstream	4	-	O	NA
11	61549474	Intron:SNP:acceptor:upstream:12:+:O:NA	A	G	SpliceAI=G	MYRF	0.37	0.06	0.37	0.06	0.17	0	11	2	74	-673			Intron	SNP	acceptor	upstream	12	+	O	NA
11	62406615	Intron:SNP:acceptor:upstream:12:-:O:NA	G	A	SpliceAI=A	GANAB	0.18	0.04	0.18	0.04	0	0	-11	-33	787	-1368			Intron	SNP	acceptor	upstream	12	-	O	NA
11	65423477	Intron:SNP:acceptor:upstream:4:-:O:NA	C	T	SpliceAI=T	RELA	0.08	0.06	0.08	0.06	0	0.01	-3	52	726	48			Intron	SNP	acceptor	upstream	4	-	O	NA
11	67207186	Intron:SNP:donor:downstream:3:-:O:NA	G	A	SpliceAI=A	CORO1B	0.44	0.04	0	0	0.44	0.04	-803	537	2	-26			Intron	SNP	donor	downstream	3	-	O	NA
11	67269680	Intron:SNP:acceptor:upstream:12:-:O:NA	C	A	SpliceAI=A	PITPNM1	0.65	0.27	0.65	0.27	0.08	0	-11	-123	83	-1106			Intron	SNP	acceptor	upstream	12	-	O	NA
11	94230225	Intron:SNP:donor:downstream:4:+:O:NA	G	A	SpliceAI=A	ANKRD49	0.15	0.04	0	0	0.15	0.04	-379	674	-3	59			Intron	SNP	donor	downstream	4	+	O	NA
11	111750491	Intron:SNP:donor:downstream:3:+:O:NA	C	T	SpliceAI=T	C11orf1	0.61	0.16	0.08	0.01	0.61	0.16	-161	2607	-2	-162			Intron	SNP	donor	downstream	3	+	O	NA
11	118888601	Intron:SNP:donor:downstream:6:-:O:NA	G	C	SpliceAI=C	RPS25	0.71	0.36	0.05	0.01	0.71	0.36	-92	-349	5	34			Intron	SNP	donor	downstream	6	-	O	NA
12	6977481	Intron:SNP:donor:downstream:4:+:O:NA	C	G	SpliceAI=G	TPI1	0.75	0.11	0.16	0	0.75	0.11	-99	782	-3	192			Intron	SNP	donor	downstream	4	+	O	NA
12	29500852	Intron:SNP:donor:downstream:4:-:O:NA	G	C	SpliceAI=C	ERGIC2	0.17	0.01	0.09	0.01	0.17	0	96	-2409	3	-89			Intron	SNP	donor	downstream	4	-	O	NA
12	56552215	Intron:SNP:donor:down:3:+:O:NA	C	T	SpliceAI=T	MYL6	0.85	0.24	0.03	0.01	0.85	0.24	250	471	-2	-16			Intron	SNP	donor	down	3	+	O	NA
12	117479874	Intron:SNP:donor:downstream:23:-:O:NA	G	A	SpliceAI=A	TESC	0.02	0.01	0	0.01	0.02	0	-75	41	22	413	-2.38248	-0.419223	Intron	SNP	donor	downstream	23	-	O	NA
12	122845962	Intron:SNP:acceptor:downstream:14:-:O:NA	C	T	SpliceAI=T	CLIP1	0.23	0.05	0.08	0.01	0.23	0.05	13	43	-142	0			Intron	SNP	acceptor	downstream	14	-	O	NA
13	28849497	Intron:SNP:acceptor:upstream:21:+:O:O	G	T	SpliceAI=T	PAN3	0.21	0	0.21	0	0.12	0	20	-434	164	2016			Intron	SNP	acceptor	upstream	21	+	O	O
13	49073402	Intron:SNP:donor:downstream:19:-:O:NA	A	C	SpliceAI=C	RCBTB2	0	0.01	0	0.01	0	0	177	190	359	-2796			Intron	SNP	donor	downstream	19	-	O	NA
13	99041790	Intron:SNP:donor:upstream:1:+:NA:O	C	G	SpliceAI=G	FARP1	0.73	0.05	0.48	0	0.73	0.05	-102	423	0	113			Intron	SNP	donor	upstream	1	+	NA	O
14	20923547	Intron:SNP:donor:upstream:2:+:O:NA	G	A	SpliceAI=A	APEX1	0.32	0.13	0.02	0	0.32	0.13	190	505	1	40			Intron	SNP	donor	upstream	2	+	O	NA
14	21154898	Intron:SNP:donor:downstream:5:+:NA:O	T	A	SpliceAI=A	RNASE4	0.67	0	0.6	0	0.67	0	-83	-209	-4	-2534,A			Intron	SNP	donor	downstream	5	+	NA	O
14	65543605	Intron:SNP:donor:downstream:5:-:O:O	C	T	SpliceAI=T	MAX	0.26	0.02	0.12	0	0.26	0.02	79	756	4	676			Intron	SNP	donor	downstream	5	-	O	O
14	74190516	Intron:SNP:donor:downstream:4:-:NA:O	G	T	SpliceAI=T	ELMSAN1	0.74	0	0.72	0	0.74	0	67	2564	3	2398			Intron	SNP	donor	downstream	4	-	NA	O
14	93172407	Intron:SNP:donor:upstream:30:-:NA:O	T	C	SpliceAI=C	LGMN	0.24	0	0.24	0	0.2	0	52	-126	-29	1038			Intron	SNP	donor	upstream	30	-	NA	O
14	100834798	Intron:SNP:acceptor:downstream:5:-:O:NA	C	G	SpliceAI=G	WARS	0.08	0.01	0.03	0	0.08	0.01	4	797	-87	-1373			Intron	SNP	acceptor	downstream	5	-	O	NA
15	25216551	Intron:SNP:acceptor:downstream:26:+:NA:O	A	T	SpliceAI=T	SNRPN	0.33	0.01	0.33	0.01	0.27	0	-25	2	83	1242,T			Intron	SNP	acceptor	downstream	26	+	NA	O
15	30030372	Intron:SNP:acceptor:downstream:1:-:NA:O	A	C	SpliceAI=C	TJP1	0.11	0	0.09	0	0.11	0	0	76	-75	-769			Intron	SNP	acceptor	downstream	1	-	NA	O
15	60685645	Intron:SNP:acceptor:upstream:7:-:O:NA	G	A	SpliceAI=A	ANXA2	0.15	0	0.15	0	0.02	0	-6	-506	2705	-778			Intron	SNP	acceptor	upstream	7	-	O	NA
16	303855	Intron:SNP:acceptor:downstream:24:+:O:O	A	C	SpliceAI=C	FAM234A	0.3	0.01	0.3	0.01	0.26	0	-23	-674	73	-239,C			Intron	SNP	acceptor	downstream	24	+	O	O
16	707711	Intron:SNP:acceptor:upstream:26:+:O:NA	G	A	SpliceAI=A	WDR90	0.29	0.01	0.29	0.01	0.01	0	25	-38	-244	-80			Intron	SNP	acceptor	upstream	26	+	O	NA
16	11875245	Intron:SNP:donor:downstream:3:-:O:NA	G	A	SpliceAI=A	ZC3H7A	0.99	0.45	0.14	0.01	0.99	0.45	75	626	2	36			Intron	SNP	donor	downstream	3	-	O	NA
16	23118742	Intron:SNP:acceptor:upstream:8:-:NA:O	T	A	SpliceAI=A	USP31	0.33	0.01	0.24	0.01	0.33	0	-7	-934	-90	-1865			Intron	SNP	acceptor	upstream	8	-	NA	O
16	25137870	Intron:SNP:donor:downstream:6:+:NA:O	T	G	SpliceAI=G	LCMT1	0.85	0.01	0.75	0	0.85	0.01	-93	45	-5	2156			Intron	SNP	donor	downstream	6	+	NA	O
16	27372198	Intron:SNP:donor:downstream:3:+:O:NA	C	T	SpliceAI=T	IL4R	0.67	0.14	0.3	0.02	0.67	0.14	-111	63	-2	143			Intron	SNP	donor	downstream	3	+	O	NA
16	28619444	Intron:SNP:acceptor:upstream:6:-:O:NA	G	A	SpliceAI=A	SULT1A1	0.02	0	0	0	0.02	0	-5	-642	-59	174	0.346633	-0.437678	Intron	SNP	acceptor	upstream	6	-	O	NA
16	28835888	Intron:SNP:donor:downstream:22:+:O:NA	T	C	SpliceAI=C	ATXN2L	0.04	0.02	0	0.02	0.04	0.02	334	-178	94	-25	-0.447683	0.684866	Intron	SNP	donor	downstream	22	+	O	NA
16	28843238	Intron:SNP:acceptor:upstream:25:+:O:NA	T	A	SpliceAI=A	ATXN2L	0.03	0.01	0.03	0.01	0.02	0	24	270	173	-845	-0.0315752	-0.190352	Intron	SNP	acceptor	upstream	25	+	O	NA
16	30195685	Intron:SNP:donor:downstream:3:+:O:NA	C	T	SpliceAI=T	CORO1A	0.01	0.02	0	0.02	0.01	0.01	64	-138	-21	250	-1.00557	-1.61716	Intron	SNP	donor	downstream	3	+	O	NA
16	30407295	Intron:SNP:donor:downstream:7:+:O:NA	C	T	SpliceAI=T	ZNF48	0.63	0.12	0.02	0.02	0.63	0.12	-844	-194	-6	-101			Intron	SNP	donor	downstream	7	+	O	NA
16	30485879	Intron:SNP:acceptor:upstream:4:+:O:O	T	C	SpliceAI=C	ITGAL	0.4	0.01	0.4	0	0.16	0.01	3	748	103	-2			Intron	SNP	acceptor	upstream	4	+	O	O
16	70287564	Intron:SNP:donor:downstream:6:-:O:NA	G	C	SpliceAI=C	AARS	0.63	0.56	0.04	0.02	0.63	0.56	-249	477	5	53			Intron	SNP	donor	downstream	6	-	O	NA
16	87436071	Intron:SNP:acceptor:upstream:4:+:O:NA	G	C	SpliceAI=C	MAP1LC3B	0.74	0.04	0.62	0.04	0.74	0	3	461	97	-1220			Intron	SNP	acceptor	upstream	4	+	O	NA
16	88923915	Intron:SNP:acceptor:downstream:17:+:O:NA	C	T	SpliceAI=T	TRAPPC2L	0.01	0.02	0.01	0.02	0	0.01	-16	7	-17	-56			Intron	SNP	acceptor	downstream	17	+	O	NA
16	89796647	Intron:SNP:donor:upstream:12:+:O:NA	G	C	SpliceAI=C	ZNF276	0.15	0.07	0.03	0.01	0.15	0.07	-308	1700	11	-5			Intron	SNP	donor	upstream	12	+	O	NA
16	89961617	Intron:SNP:donor:upstream:1:+:O:NA	T	G	SpliceAI=G	TCF25	0.12	0.01	0.02	0.01	0.12	0.01	-126	-192	0	-76			Intron	SNP	donor	upstream	1	+	O	NA
17	9835293	Intron:SNP:acceptor:upstream:10:-:O:NA	G	A	SpliceAI=A	GAS7	0	0	0	0	0	0	-9	-1362	-217	2480	-0.882059	-0.133762	Intron	SNP	acceptor	upstream	10	-	O	NA
17	34945334	Intron:SNP:donor:downstream:6:+:O:O	C	G	SpliceAI=G	GGNBP2	0.93	0.03	0.9	0.03	0.93	0.03	-67	-625	-5	-552			Intron	SNP	donor	downstream	6	+	O	O
17	38245688	Intron:SNP:donor:downstream:4:+:O:NA	C	A	SpliceAI=A	THRA	0.44	0.04	0.11	0.04	0.44	0	144	-274	-3	-1010			Intron	SNP	donor	downstream	4	+	O	NA
17	40066749	Intron:SNP:donor:downstream:18:-:O:O	C	A	SpliceAI=A	ACLY	0.02	0	0.01	0	0.02	0	56	-271	17	730	-0.115551	0.463932	Intron	SNP	donor	downstream	18	-	O	O
17	46675032	Intron:SNP:donor:upstream:1:-:O:NA	T	C	SpliceAI=C	HOXB6	0.51	0.13	0	0.01	0.51	0.13	841	590	0	66			Intron	SNP	donor	upstream	1	-	O	NA
17	47589203	Intron:SNP:acceptor:upstream:12:+:O:NA	G	T	SpliceAI=T	NGFR	0.16	0	0.16	0	0.02	0	11	-22	-116	-2913			Intron	SNP	acceptor	upstream	12	+	O	NA
17	60743677	Intron:SNP:donor:upstream:30:+:O:NA	G	C	SpliceAI=C	MRC2	0.26	0.03	0.01	0.03	0.26	0.03	-91	58	29	-49			Intron	SNP	donor	upstream	30	+	O	NA
17	61906744	Intron:SNP:donor:downstream:4:+:O:NA	G	A	SpliceAI=A	PSMC5	0.58	0.07	0.45	0.01	0.58	0.07	-131	20	-3	-79			Intron	SNP	donor	downstream	4	+	O	NA
17	63198301	Intron:SNP:donor:downstream:6:+:O:NA	C	G	SpliceAI=G	RGS9	0.51	0.02	0	0.02	0.51	0.02	2374	-1016	-5	-35			Intron	SNP	donor	downstream	6	+	O	NA
17	71282849	Intron:SNP:donor:downstream:5:-:NA:O	C	T	SpliceAI=T	CDC42EP4	0.41	0	0.39	0	0.41	0	143	-98	4	356			Intron	SNP	donor	downstream	5	-	NA	O
17	72771731	Intron:SNP:donor:down:8:-:O:NA	T	C	SpliceAI=C	NAT9	0.07	0.23	0	0.02	0.07	0.23	-1653	115	-22	7			Intron	SNP	donor	down	8	-	O	NA
17	73733305	Intron:SNP:donor:downstream:4:+:O:O	G	A	SpliceAI=A	ITGB4	0.35	0.03	0.13	0.03	0.35	0.01	-89	156	-3	-140			Intron	SNP	donor	downstream	4	+	O	O
17	80066834	Intron:SNP:acceptor:upstream:25:-:O:NA	C	T	SpliceAI=T	CCDC57	0.25	0.05	0.25	0.05	0.06	0	-24	-4	-190	-46			Intron	SNP	acceptor	upstream	25	-	O	NA
19	1277440	Intron:SNP:donor:downstream:3:+:O:NA	C	T	SpliceAI=T	C19orf24	0.34	0	0.01	0	0.34	0	1336	1348	-2	-111			Intron	SNP	donor	downstream	3	+	O	NA
19	3192717	Intron:SNP:donor:downstream:3:+:O:NA	C	T	SpliceAI=T	NCLN	0.87	0.02	0.02	0.01	0.87	0.02	107	809	-2	50			Intron	SNP	donor	downstream	3	+	O	NA
19	4094651	Intron:SNP:acceptor:downstream:5:-:O:NA	G	T	SpliceAI=T	MAP2K2	0.23	0.04	0.23	0.04	0	0	4	-155	-200	-2755			Intron	SNP	acceptor	downstream	5	-	O	NA
19	5708135	Intron:SNP:acceptor:upstream:4:-:O:NA	C	G	SpliceAI=G	LONP1	0.28	0.01	0.28	0.01	0.08	0.01	-3	279	-54	156			Intron	SNP	acceptor	upstream	4	-	O	NA
19	9263091	Intron:SNP:donor:upstream:5:+:NA:O	G	A	SpliceAI=A	ZNF317	0.14	0	0.14	0	0.08	0	-127	-11	4	-55			Intron	SNP	donor	upstream	5	+	NA	O
19	10655359	Intron:SNP:acceptor:upstream:27:+:O:NA	G	T	SpliceAI=T	ATG4D	0.17	0.25	0.17	0.25	0.02	0	26	-54	-363	99			Intron	SNP	acceptor	upstream	27	+	O	NA
19	10872109	Intron:SNP:acceptor:downstream:16:+:NA:O	G	A	SpliceAI=A	DNM2	0.37	0.01	0.37	0.01	0.37	0	-15	-1067	73	-5			Intron	SNP	acceptor	downstream	16	+	NA	O
19	11622327	Intron:SNP:acceptor:upstream:23:-:O:NA	G	A	SpliceAI=A	ECSIT	0.07	0.02	0.07	0.02	0.01	0	-22	7	-895	1105			Intron	SNP	acceptor	upstream	23	-	O	NA
19	15222368	Intron:SNP:acceptor:upstream:13:+:O:NA	C	T	SpliceAI=T	SYDE1	0.02	0.02	0.02	0.02	0	0	12	75	136	-1528	-1.4031	0.759161	Intron	SNP	acceptor	upstream	13	+	O	NA
19	18671359	Intron:SNP:donor:downstream:7:+:O:NA	C	T	SpliceAI=T	KXD1	0.16	0.11	0	0	0.16	0.11	-523	-129	-6	1			Intron	SNP	donor	downstream	7	+	O	NA
19	18682724	Intron:SNP:donor:down:15:+:O:NA	G	C	SpliceAI=C	UBA52	0.03	0.83	0	0	0.03	0.83	437	91	-75	-5			Intron	SNP	donor	down	15	+	O	NA
19	18883525	Intron:SNP:donor:upstream:12:+:O:O	C	T	SpliceAI=T	CRTC1	0	0.03	0	0.03	0	0.01	-1273	-125	-1169	11	-0.496568	0.0116677	Intron	SNP	donor	upstream	12	+	O	O
19	35836911	Intron:SNP:donor:upstream:1:+:O:O	T	G	SpliceAI=G	CD22	0.61	0.08	0.55	0.02	0.61	0.08	-147	151	0	-141			Intron	SNP	donor	upstream	1	+	O	O
19	48639538	Intron:SNP:acceptor:upstream:28:-:O:NA	G	A	SpliceAI=A	LIG1	0.03	0	0.03	0	0	0	-27	1399	93	-75			Intron	SNP	acceptor	upstream	28	-	O	NA
19	49991073	Intron:SNP:acceptor:upstream:8:+:NA:O	G	T	SpliceAI=T	RPL13A	0.42	0.02	0.42	0.01	0.19	0.02	7	1	70	-178			Intron	SNP	acceptor	upstream	8	+	NA	O
19	50399629	Intron:SNP:donor:upstream:2:-:O:NA	G	A	SpliceAI=A	IL4I1	0	0.02	0	0	0	0.02	-356	192	311	-1	-0.652274	1.35227	Intron	SNP	donor	upstream	2	-	O	NA
19	51014348	Intron:SNP:donor:down:3:-:O:NA	G	A	SpliceAI=A	JOSD2	0.96	0.66	0.07	0	0.96	0.66	-646	-425	2	-16			Intron	SNP	donor	down	3	-	O	NA
19	56199796	Intron:SNP:acceptor:upstream:15:+:O:O	C	A	SpliceAI=A	EPN1	0.05	0.06	0.05	0.06	0	0.02	-37	14	-1612	154			Intron	SNP	acceptor	upstream	15	+	O	O
20	32228368	Intron:SNP:donor:downstream:4:+:O:NA	G	A	SpliceAI=A	CBFA2T2	0.32	0.09	0.02	0.01	0.32	0.09	-218	-1752	-3	-31			Intron	SNP	donor	downstream	4	+	O	NA
20	32605229	Intron:SNP:acceptor:downstream:14:+:NA:O	T	G	SpliceAI=G	RALY	0.21	0.12	0.21	0.12	0.05	0	-13	14	82	-1891			Intron	SNP	acceptor	downstream	14	+	NA	O
20	34327470	Intron:SNP:acceptor:upstream:2:-:O:O	C	A	SpliceAI=A	RBM39	0.02	0.49	0.02	0.49	0.01	0.26	108	-1	977	-155			Intron	SNP	acceptor	upstream	2	-	O	O
20	37176317	Intron:SNP:donor:upstream:10:+:O:NA	T	C	SpliceAI=C	RALGAPB	0.1	0	0.1	0	0.06	0	-118	1015	9	1121			Intron	SNP	donor	upstream	10	+	O	NA
20	45864986	Intron:SNP:donor:downstream:7:-:O:NA	G	A	SpliceAI=A	ZMYND8	0.55	0.03	0.01	0.02	0.55	0.03	154	-267	6	84			Intron	SNP	donor	downstream	7	-	O	NA
20	47852017	Intron:SNP:donor:downstream:3:+:O:O	C	T	SpliceAI=T	DDX27	0.65	0.03	0.56	0.03	0.65	0.02	-162	-711	-2	-392			Intron	SNP	donor	downstream	3	+	O	O
20	50785196	Intron:SNP:donor:downstream:4:-:NA:O	C	T	SpliceAI=T	ZFP64	0.04	0	0.03	0	0.04	0	159	-2632	3	1953	-3.19526	0.532922	Intron	SNP	donor	downstream	4	-	NA	O
20	60746514	Intron:SNP:donor:upstream:24:+:O:NA	T	C	SpliceAI=C	SS18L1	0.09	0	0.09	0	0.06	0	-80	-2336	23	1460			Intron	SNP	donor	upstream	24	+	O	NA
20	62152271	Intron:SNP:donor:down:5:+:O:NA	G	A	SpliceAI=A	PPDPF	0.42	0.01	0.01	0	0.42	0.01	1089	411	-4	-24			Intron	SNP	donor	down	5	+	O	NA
20	62167808	Intron:SNP:donor:downstream:10:-:O:NA	C	T	SpliceAI=T	PTK6	0.03	0.27	0	0.01	0.03	0.27	-128	88	275	5			Intron	SNP	donor	downstream	10	-	O	NA
20	62327053	Intron:SNP:donor:downstream:8:+:O:NA	G	C	SpliceAI=C	RTEL1	0.02	0.11	0.01	0.09	0.02	0.11	-392	59	-7	-50,C			Intron	SNP	donor	downstream	8	+	O	NA
21	42612462	Intron:SNP:acceptor:downstream:2:+:NA:O	G	C	SpliceAI=C	BACE2	0.05	0.01	0.05	0.01	0.05	0	-1	4	88	-63			Intron	SNP	acceptor	downstream	2	+	NA	O
21	47422668	Intron:SNP:donor:downstream:5:+:O:NA	C	A	SpliceAI=A	COL6A1	0.68	0.01	0.02	0	0.68	0.01	-151	-1458	-4	32			Intron	SNP	donor	downstream	5	+	O	NA
22	19165152	Intron:SNP:donor:downstream:3:-:O:NA	G	A	SpliceAI=A	SLC25A1	0.98	0.72	0.02	0.01	0.98	0.72	-153	313	2	88			Intron	SNP	donor	downstream	3	-	O	NA
22	19375501	Intron:SNP:acceptor:upstream:13:-:O:NA	G	A	SpliceAI=A	HIRA	0.14	0.02	0.14	0.02	0	0	-12	-92	-186	1720			Intron	SNP	acceptor	upstream	13	-	O	NA
22	37164226	Intron:SNP:acceptor:upstream:4:-:O:NA	A	G	SpliceAI=G	IFT27	0.26	0.01	0.26	0.01	0.07	0.01	-3	-83	-199	1068			Intron	SNP	acceptor	upstream	4	-	O	NA
22	39637045	Intron:SNP:donor:upstream:28:-:O:NA	G	T	SpliceAI=T	PDGFB	0	0.01	0	0	0	0.01	858	540	987	-185	-1.16274	-0.548641	Intron	SNP	donor	upstream	28	-	O	NA
22	39714377	Intron:SNP:donor:down:8:-:O:NA	C	A	SpliceAI=A	RPL3	0.02	0.01	0.01	0	0.02	0.01	194	220	2	24	0.206688	0.533553	Intron	SNP	donor	down	8	-	O	NA
22	46747917	Intron:SNP:donor:upstream:2:+:O:O	G	A	SpliceAI=A	TRMU	0.56	0.09	0.49	0	0.56	0.09	-149	244	1	-38			Intron	SNP	donor	upstream	2	+	O	O
X	53461167	Intron:SNP:donor:downstream:4:-:O:NA	G	T	SpliceAI=T	HSD17B10	0.48	0.16	0	0	0.48	0.16	3	-1381	3	-42			Intron	SNP	donor	downstream	4	-	O	NA
X	53560612	Intron:SNP:donor:downstream:3:-:O:NA	G	A	SpliceAI=A	HUWE1	0.61	0.02	0.61	0.01	0.37	0.02	118	960	2	389			Intron	SNP	donor	downstream	3	-	O	NA
X	54493671	Intron:SNP:donor:downstream:4:-:O:NA	A	T	SpliceAI=T	FGD1	0.35	0.03	0.08	0	0.35	0.03	439	-1652	3	159			Intron	SNP	donor	downstream	4	-	O	NA
X	76817274	Intron:SNP:acceptor:downstream:4:-:NA:O	A	G	SpliceAI=G	ATRX	0.12	0	0.12	0	0.02	0	3	-551	-158	-1710			Intron	SNP	acceptor	downstream	4	-	NA	O
X	106199190	Intron:SNP:donor:upstream:1:-:NA:O	T	C	SpliceAI=C	MORC4	0.76	0.48	0.34	0	0.76	0.48	50	593	0	-5			Intron	SNP	donor	upstream	1	-	NA	O
X	153736984	Intron:SNP:acceptor:upstream:9:-:O:NA	C	T	SpliceAI=T	FAM3A	0.88	0.87	0.88	0.87	0.01	0.01	-8	-1	3654	835			Intron	SNP	acceptor	upstream	9	-	O	NA
