# Supplementary material for: Role of Splicing Regulatory Elements and In Silico Tools Usage in the Identification of Deep Intronic Splicing Variants in Hereditary Breast/Ovarian Cancer Genes
Source: Cancers (Basel). 2021 Jul 3;13(13):3341. doi: 10.3390/cancers13133341 (PMC8268271; doi:10.3390/cancers13133341)
Supplement: Supplementary file 1 [file cancers-13-03341-s001.zip › 4 Supplementary table S4.xlsx]

## Sheet: Supp tab 4
Table S4. Deep intronic experimentally assessed variants
HGVS nomenclature guidelines were used for variant annotation (http://varnomen.hgvs.org/)
SPLICEAI: AG=Acceptor Gain / DG= Donor Gain/AL= Acceptor Loss / DL= Donor Loss / DS=Delta score/ DP= Distance position / MAX AG DG= maximum value in AG or DG. The ∆score range from 0 to 1 and can be interpreted as the probability that the variant affects splicing at any position around it. For each variant, SpliceAI looks within a window (+/- 4999 in this case) to see how the variant affects the …
∆ESRseq score was calculated as described by Ke, et al 2011, and in bold are indicated values ≥+0.63.
Abs. difference: absolute value of the difference between the normalized SRE area of 100bp before and after a variant. In bold are indicated values ≥0.51.
RNA splicing profiles were compared between carriers and controls by capillary electrophoresis and Sanger sequencing
Variant classification reported in ClinVar database (https://www.ncbi.nlm.nih.gov/clinvar/) according to number of variant submitters and review by expert panel (ENIGMA consortium). NR: not reported
Yellow indicates that the variant is predicted as spliceogenic by our pipeline: ∆ SpliceAI ≥0.05 or SpliceAI <0.05 and ∆ESRq ≥0.63 and Abs. Dif. 0.51
Gene	Transcript	cNomen	Intron	Patient ID	SpliceAI	∆ESRseq	ABS diference	Splicing outcome	Comment	Population variant frequencies (gnomAD)	ClinVar review status	SpliceAI (4999bp)
												#CHROM	POS	ID	REF	ALT	QUAL	FILTER	INFO	SYMBOL	MAX AG DG SPLICEAI	DS_AG	DS_AL	DS_DG	DS_DL	DP_AG	DP_AL	DP_DG	DP_DL
ATM	NM_000051.3	c.331+2432T>A	4	14-261	0	4252	0.363	No splicing alteration		NR	NR	11	108102482	.	T	A	.	.	SpliceAI=A	ATM	0	0	0	0	0	347	-2577	452	-2432
ATM	NM_000051.3	c.1899-123A>G	12	19-21054	AG 0.74 (-90bp)/ DG 0.71 (-1bp)	0.633	1217	Pseudoexon	▼12A.1 (from c.1899-174 or c.1899-177 to c.1899-124) and ▼12A.2 (from c.1899-213 to c.1899-124)	3.2e-05	NR	11	108124418	.	A	G	.	.	SpliceAI=G	ATM	0.74	0.74	0.14	0.71	0	-90	164	-1	-841
ATM	NM_000051.3	c.2466+1552G>C	16	13-497	AG 0.93 (3bp)/DG 0.69 (97bp)	-0.143	1815	Pseudoexon	▼16A(from c.2466+1555 to c.2466+1650)	NR	Likely pathogenic |1|	11	108131354	.	G	C	.	.	SpliceAI=C	ATM	0.93	0.93	0.11	0.69	0	3	-35	97	-48
ATM	NM_000051.3	c.6453-418del	44	13-522	0	1109	0.129	No splicing alteration		0.011748	NR	11	108191609	.	AT	A	.	.	SpliceAI=A	ATM	0.01	0.01	0.01	0	0.01	421	394	-824	-102
ATM	NM_000051.3	c.8419-54_8419-49del	57	18-14806	0	3448	0.448	No splicing alteration		0.001498	NR	11	108216415	.	TTAGTTT	T	.	.	SpliceAI=T	ATM	0.02	0	0.01	0.02	0	-1741	55	-2317	904
ATM	NM_000051.3	c.8672-2496G>A	59	15-03014	0	1562	0.697	No splicing alteration		0.006848	NR	11	108221997	.	G	A	.	.	SpliceAI=A	ATM	0	0	0	0	0	2513	-2318	3604	-488
ATM	NM_000051.3	c.8850+1791G>C	61	14-311	0	1.87	0.347	No splicing alteration		0.01135	NR	11	108227392	.	G	C	.	.	SpliceAI=C	ATM	0	0	0	0	0	271	274	48	-1567
ATM	NM_000051.3	c.8850+2029A>G	61	13-208	AG 0.22(1bp)/ DG 0.16 (102bp)	-0.187	0.765	Pseudoexon	▼61A (from c.8850+2030 to c.8850+2131)	NR	NR	11	108227630	.	A	G	.	.	SpliceAI=G	ATM	0.55	0.55	0.01	0.16	0	1	33	102	-876
BARD1	NM_000465.3	c.2001+179A>G	10	14-352	DG 0.12 (85 bp)	1234	0.186	No splicing alteration		NR	nr	2	215594956	.	T	C	.	.	SpliceAI=C	BARD1	0.12	0	0.03	0.12	0.36	-1023	48	85	3
BRCA2	NM_000059.3	c.9256+4091G>A	24	14-006	0	1441	0.275	No splicing alteration		NR	NR	13	32958373	.	G	A	.	.	SpliceAI=A	BRCA2	0.02	0.02	0.01	0	0.02	-343	259	27	-205
BRCA2	NM_000059.3	c.9256+2960_9256+2991dup	24	15-183	AG 0.17(-97bp)/ DG 0.1 (-7bp)	-5.24	0.358	No splicing alteration		NR	NR	13	32957273	.	G	GTAATCCAGCACTTTGGGAGGCCAAGGTGGGTG	.	.	SpliceAI=GTAATCCAGCACTTTGGGAGGCCAAGGTGGGTG	BRCA2	0.17	0.17	0.04	0.1	0	-97	757	-7	41
BRCA2	NM_000059.3	c.9257-6359G>C	24	15-499	0	2225	0.428	No splicing alteration		NR	NR	13	32962467	.	G	C	.	.	SpliceAI=C	BRCA2	0	0	0	0	0	-3265	-2159	-2707	3163
FAM175A	NM_139076.2	c.476+158G>T	5	17-09782	AG 0.17 (2bp)/DG 0.22 (-94bp)	0.558	0.590	Pseudoexon	▼5A (from c.476+156 to c.476+252)	0.000446	NR	4	84391198	.	C	A	.	.	SpliceAI=A	FAM175A	0.13	0.1	0.01	0.13	0	2	-906	-94	158
MLH1	NM_000249.3	c.545+25G>A	6	1811965	0	1958	0.064	No splicing alteration		8e-06	NR	3	37050421	.	G	A	.	.	SpliceAI=A	MLH1	0	0	0.04	0	0.06	-25	-116	21	-25
MLH1	NM_000249.3	c.1559-39T>C	13	1813252	0	2.34	1506	No splicing alteration		2e-05	NR	3	37081638	.	T	C	.	.	SpliceAI=C	MLH1	0	0	0.01	0	0	548	39	793	235
MSH2	NM_000251.2	c.1662-22A>G	10	18-16459	AG 0.15 (1bp)	1957	1328	No splicing alteration		NR	NR	2	47698082	.	A	G	.	.	SpliceAI=G	MSH2	0.15	0.15	0	0	0	1	22	-2049	119
MSH2	NM_000251.2	c.2005+42_2005+44del	12	16-06294	0	0.452	0.015	No splicing alteration		0.000491	NR	2	47702450	.	TGTT	T	.	.	SpliceAI=T	MSH2	0	0	0	0	0.04	-277	1767	2765	-10
MUTYH	NM_001128425.1	c.998-27G>A	11	18-15182	AG 0.41 (-4bp)/ DG 0.05 (-215bp)	0.343	0.999	Intron retention	▼12A (from c.998-23o c.998)	0.001192	Likely benign|Likely benign 1|1	1	45797548	.	C	T	.	.	SpliceAI=T	MUTYH	0.41	0.41	0.06	0.05	0.01	-4	-1	-215	68
NF1	NM_001042492.2	c.1846-123G>A	16	13-461	0	1486	0.257	No splicing alteration		NR	NR	17	29551990	.	G	A	.	.	SpliceAI=A	NF1	0	0	0.03	0	0.02	-19	126	93	302
NF1	NM_001042492.2	c.4110+681_4110+693del	30	14-101	0	3825	0.234	No splicing alteration		0.003693	NR	17	29576817	.	TATTTATTCCAAGG	T	.	.	SpliceAI=T	NF1	0.02	0.02	0.02	0.01	0	156	1741	1505	293
NF1	NM_001042492.2	c.4174-578C>A	31	14-101	AG 0.08 (-79bp)/DG 0.12(19bp)	2457	0.09	No splicing alteration		0.030122	NR	17	29584784	.	C	A	.	.	SpliceAI=A	NF1	0.12	0.08	0	0.12	0.02	-79	586	19	-40
NF1	NM_001042492.2	c.8113+49C>T	55	14-255	DG 0.18 (-2bp)	-1749	1202	No splicing alteration		0.001981	NR	17	29685689	.	C	T	.	.	SpliceAI=T	NF1	0.18	0	0	0.18	0.02			-2	43
PTEN	NM_000314.4	c.79+1277G>A	1	14-171	0	2534	0.251	No splicing alteration		0.00309	NR	10	89625582	.	G	A	.	.	SpliceAI=A	PTEN	0.01	0	0	0.01	0.01	-36	1584	74	-1277
PTEN	NM_000314.4	c.801+23G>A	7	19-19072	0	2617	0.413	No splicing alteration		0.00034	Likely benign|Likely benign	10	89717799	.	G	A	.	.	SpliceAI=A	PTEN	0	0	0	0	0	-2541	-333	553	-830
PTEN	NM_000314.4	c.80-8164A>G	1	14-196	0	2166	1217	No splicing alteration		0.001975	NR	10	89645618	.	A	G	.	.	SpliceAI=G	PTEN	0.01	0.01	0.2	0	0.05	44	2	-615	51
PTEN	NM_000314.4	c.80-14222G>A	1	14-010	0	2672	0.101	No splicing alteration		NR	NR	10	89639560	.	G	A	.	.	SpliceAI=A	PTEN	0	0	0	0	0	497	-877	635	-1451
PTEN	NM_000314.4	c.165-9284G>A	2	12-115	0	1849	0.783	No splicing alteration		NR	NR	10	89675986	.	G	A	.	.	SpliceAI=A	PTEN	0	0	0	0	0	-1456	100	1516	143
PTEN	NM_000314.4	c.209+2257del	3	13-331	0	3.76	0.594	No splicing alteration		NR	NR	10	89687570	.	GT	G	.	.	SpliceAI=G	PTEN	0.02	0.02	0	0.01	0.02	-265	-8	-214	-1
PTEN	NM_000314.4	c.802-51_802-14del	7	19-21724	AG 0.06 (95bp)	8013	1074	No splicing alteration		0.017371	Benign|Benign|Uncertain significance|Benign	10	89720599	.	TAATTAAATATGTCATTTCATTTCTTTTTCTTTTCTTTT	T	.	.	SpliceAI=T	PTEN	0.06	0.06	0	0	0.01	95	-3046	-2247	72
RAD51C	NM_058216.1	c.572-2273G>T	3	15-433	AG 0.12 (-1bp) / DG 0.09 (117bp)	0.588	1.92	No splicing alteration		NR	NR	17	56778284	.	G	T	.	.	SpliceAI=T	RAD51C	0.12	0.12	0	0.09	0	-1	1118	117	-1
RBBP8	NM_002894.2	c.709+139T>C	9	15-373	0	1901	0.531	No splicing alteration		0.017394	NR	18	20565092	.	T	C	.	.	SpliceAI=C	RBBP8	0.07	0	0	0	0.07	1482	1016	-139	-45
TP53	NM_000546.5	c.97-53G>A	3	15-052	0	1721	0.163	No splicing alteration		NR	NR	17	7579643	.	C	T	.	.	SpliceAI=T	TP53	0	0	0	0	0	415	-257	-131	1000
TP53	NM_000546.5	c.993+88A>G	9	15-498	AG 0.2(-1bp)/ DG 0.05(-224bp)	0.16	0.761	No splicing alteration		NR	NR	17	7576765	.	T	C	.	.	SpliceAI=C	TP53	0.2	0.2	0.05	0.05	0	-1	-108	-224	1407
