# Supplementary material for: Role of Splicing Regulatory Elements and In Silico Tools Usage in the Identification of Deep Intronic Splicing Variants in Hereditary Breast/Ovarian Cancer Genes
Source: Cancers (Basel). 2021 Jul 3;13(13):3341. doi: 10.3390/cancers13133341 (PMC8268271; doi:10.3390/cancers13133341)
Supplement: Supplementary file 1 [file cancers-13-03341-s001.zip › 5 Supplementary table S5.xlsx]

## Sheet: Suppl tab 5
Table S5: List of HBOC risk and Lynch genes and their respective NCBI reference transcripts used to annotate with ESRseq scores canonical exons and adjacent intronic nucleotides
Gene	Transcript
BARD1	NM_000465.3
BRCA1	NM_007294.3
BRCA2	NM_000059.3
BRIP1	NM_032043.2
CDH1	NM_004360.3
CHEK2	NM_007194.3
MLH1	NM_000249.3
MSH2	NM_000251.2
MSH6	NM_000179.2
PALB2	NM_024675.3
PTEN	NM_000314.4
RAD51C	NM_058216.1
RAD51D	NM_002878.3
STK11	NM_000455.4
TP53	NM_000546.5
