# Supplementary material for: Role of Splicing Regulatory Elements and In Silico Tools Usage in the Identification of Deep Intronic Splicing Variants in Hereditary Breast/Ovarian Cancer Genes
Source: Cancers (Basel). 2021 Jul 3;13(13):3341. doi: 10.3390/cancers13133341 (PMC8268271; doi:10.3390/cancers13133341)
Supplement: Supplementary file 1 [file cancers-13-03341-s001.zip › 6 Supplementary table S6.xlsx]

## Sheet: Suppl tab 6
Table S6: ESRseq scores from all BARD1 exons and adjacent intronic regions, obtained according Ke et al.,2011; data for the other genes available upon request
Region	cDNA position	EsRseq WT value					REGION	SREs AREA	Sequence lenght	Normalized SRES Area		E=exon
E1	1	3.0699					E1	228.869	158	1.44854		I=intron
E1	2	2.73					I1DONOR	14.7956	100	0.147956
E1	3	2.39766					I1ACC	-32.0074	100	-0.320074
E1	4	2.39291					E2	-20.9531	57	-0.367598
E1	5	2.10977					I2DONOR	-123.156	100	-1.23156
E1	6	1.5639					I2ACC	-119.339	100	-1.19339
E1	7	1.14184					E3	11.6923	149	0.0784715
E1	8	0.78435					I3DONOR	-61.9653	100	-0.619653
E1	9	0.356536					I3ACC	-46.1414	100	-0.461414
E1	10	0.265973					E4	-158.457	950	-0.166797
E1	11	0.599727					I4DONOR	-53.5946	100	-0.535946
E1	12	0.599727					I4ACC	-107.819	100	-1.07819
E1	13	0.599727					E5	17.4394	81	0.215301
E1	14	0.599727					I5DONOR	-122.847	100	-1.22847
E1	15	0.279454					I5ACC	-86.3548	100	-0.863548
E1	16	0.0134815					E6	-23.3241	173	-0.134822
E1	17	-0.320272					I6DONOR	-79.8671	100	-0.798671
E1	18	-0.320272					I6ACC	-106.221	100	-1.06221
E1	19	0.037729					E7	-3.02587	109	-0.0277603
E1	20	0.508503					I7DONOR	-115.3	100	-1.153
E1	21	1.2385					I7ACC	-88.4146	100	-0.884146
E1	22	1.57672					E8	-66.798	133	-0.50224
E1	23	2.1696					I8DONOR	-68.5593	100	-0.685593
E1	24	2.75453					I8ACC	-89.1417	100	-0.891417
E1	25	2.83595					E9	12.6751	93	0.136292
E1	26	2.36518					I9DONOR	-47.475	100	-0.47475
E1	27	1.67935					I9ACC	-98.5155	100	-0.985155
E1	28	1.34113					E10	32.5498	98	0.332141
E1	29	0.748255					I10DONOR	-60.6793	100	-0.606793
E1	30	-0.156947					I10ACC	-72.7522	100	-0.727522
E1	31	-0.596375					E11	-3.52189	333	-0.0105762
E1	32	-0.596375
E1	33	-0.320272
E1	34	0.037729
E1	35	0.508503
E1	36	1.35936
E1	37	1.73799
E1	38	2.18344
E1	39	2.67098
E1	40	2.31298
E1	41	1.8422
E1	42	1.53596
E1	43	1.41752
E1	44	1.25522
E1	45	1.29931
E1	46	1.81328
E1	47	2.40347
E1	48	2.57142
E1	49	2.52262
E1	50	2.76131
E1	51	2.8717
E1	52	2.35773
E1	53	2.09221
E1	54	1.98124
E1	55	1.76985
E1	56	1.24802
E1	57	0.883179
E1	58	1.1676
E1	59	0.842927
E1	60	1.03429
E1	61	1.42926
E1	62	1.64135
E1	63	1.63889
E1	64	2.02974
E1	65	2.51514
E1	66	2.66474
E1	67	2.55881
E1	68	2.98248
E1	69	2.70775
E1	70	2.03249
E1	71	1.42798
E1	72	0.805692
E1	73	0.516659
E1	74	0.0635258
E1	75	0.587239
E1	76	0.980001
E1	77	1.71134
E1	78	2.30422
E1	79	2.88915
E1	80	3.14595
E1	81	2.62224
E1	82	2.58601
E1	83	2.54656
E1	84	1.95368
E1	85	1.36875
E1	86	0.929324
E1	87	1.08496
E1	88	0.939752
E1	89	0.864279
E1	90	1.48502
E1	91	1.78103
E1	92	1.78103
E1	93	1.6254
E1	94	1.41406
E1	95	0.494939
E1	96	0.0283935
E1	97	-0.0934781
E1	98	0.183046
E1	99	0.183046
E1	100	0.183046
E1	101	0.604856
E1	102	0.450662
E1	103	0.276524
E1	104	-0.1499
E1	105	-0.432455
E1	106	-0.629568
E1	107	-0.629568
E1	108	-0.4169
E1	109	-0.051665
E1	110	0.595551
E1	111	1.55223
E1	112	2.37163
E1	113	2.9078
E1	114	3.04766
E1	115	3.16897
E1	116	3.15706
E1	117	2.87602
E1	118	2.25374
E1	119	2.20409
E1	120	1.85156
E1	121	1.85648
E1	122	2.02089
E1	123	2.2054
E1	124	2.54738
E1	125	2.06086
E1	126	2.06086
E1	127	2.01486
E1	128	1.53919
E1	129	1.36848
E1	130	1.02649
E1	131	1.4538
E1	132	1.79945
E1	133	1.59876
E1	134	1.92948
E1	135	1.99855
E1	136	2.2331
E1	137	1.95762
E1	138	1.94867
E1	139	2.03722
E1	140	1.7612
E1	141	1.73084
E1	142	2.08166
E1	143	1.92984
E1	144	1.84372
E1	145	1.92832
E1	146	2.03618
E1	147	1.92466
E1	148	1.33928
E1	149	1.33928
E1	150	1.62444
E1	151	1.64271
E1	152	1.62196
E1	153	1.43719
E1	154	1.72683
E1	155	1.56928
E1	156	0.664648
E1	157	-0.30981
E1	158	-1.21424
I1DONOR	158+1	-1.73773
I1DONOR	158+2	-2.02738
I1DONOR	158+3	-1.47965
I1DONOR	158+4	-0.385686
I1DONOR	158+5	0.4615
I1DONOR	158+6	1.92267
I1DONOR	158+7	2.67807
I1DONOR	158+8	3.29608
I1DONOR	158+9	2.9059
I1DONOR	158+10	2.18083
I1DONOR	158+11	1.87192
I1DONOR	158+12	0.999209
I1DONOR	158+13	0.339014
I1DONOR	158+14	-0.495743
I1DONOR	158+15	-0.495743
I1DONOR	158+16	-0.495743
I1DONOR	158+17	-0.713917
I1DONOR	158+18	-1.12651
I1DONOR	158+19	-1.50159
I1DONOR	158+20	-1.74232
I1DONOR	158+21	-2.38488
I1DONOR	158+22	-2.73485
I1DONOR	158+23	-2.51667
I1DONOR	158+24	-1.93481
I1DONOR	158+25	-1.12995
I1DONOR	158+26	-0.226888
I1DONOR	158+27	1.07465
I1DONOR	158+28	1.42461
I1DONOR	158+29	1.42461
I1DONOR	158+30	1.48874
I1DONOR	158+31	1.25381
I1DONOR	158+32	0.541099
I1DONOR	158+33	-0.117869
I1DONOR	158+34	-0.117869
I1DONOR	158+35	0.046578
I1DONOR	158+36	0.156734
I1DONOR	158+37	0.240889
I1DONOR	158+38	0.508002
I1DONOR	158+39	0.508002
I1DONOR	158+40	0.719334
I1DONOR	158+41	0.554887
I1DONOR	158+42	0.713347
I1DONOR	158+43	0.713347
I1DONOR	158+44	0.713347
I1DONOR	158+45	0.516233
I1DONOR	158+46	0.304901
I1DONOR	158+47	0.0736717
I1DONOR	158+48	-0.174247
I1DONOR	158+49	-0.174247
I1DONOR	158+50	-0.174247
I1DONOR	158+51	0.0228667
I1DONOR	158+52	0.0228667
I1DONOR	158+53	0.254096
I1DONOR	158+54	-0.412592
I1DONOR	158+55	-0.68953
I1DONOR	158+56	-0.926101
I1DONOR	158+57	-1.13926
I1DONOR	158+58	-0.837571
I1DONOR	158+59	-0.837571
I1DONOR	158+60	-0.424979
I1DONOR	158+61	0.0615157
I1DONOR	158+62	0.640714
I1DONOR	158+63	1.06084
I1DONOR	158+64	1.12738
I1DONOR	158+65	1.48169
I1DONOR	158+66	1.48169
I1DONOR	158+67	1.27214
I1DONOR	158+68	0.645804
I1DONOR	158+69	-0.0239866
I1DONOR	158+70	-0.392224
I1DONOR	158+71	-0.746536
I1DONOR	158+72	-0.746536
I1DONOR	158+73	-0.746536
I1DONOR	158+74	-0.462829
I1DONOR	158+75	0
I1DONOR	158+76	0
I1DONOR	158+77	0
I1DONOR	158+78	0
I1DONOR	158+79	0.508362
I1DONOR	158+80	0.508362
I1DONOR	158+81	0.508362
I1DONOR	158+82	0.508362
I1DONOR	158+83	0.508362
I1DONOR	158+84	0.688346
I1DONOR	158+85	0.179984
I1DONOR	158+86	0.179984
I1DONOR	158+87	0.179984
I1DONOR	158+88	0.179984
I1DONOR	158+89	0.179984
I1DONOR	158+90	0
I1DONOR	158+91	0
I1DONOR	158+92	0.508362
I1DONOR	158+93	0.508362
I1DONOR	158+94	0.508362
I1DONOR	158+95	0.70484
I1DONOR	158+96	1.09981
I1DONOR	158+97	0.71525
I1DONOR	158+98	0.206888
I1DONOR	158+99	0.206888
I1DONOR	158+100	0.777961
I1ACC	159-100	-0.0116229
I1ACC	159-99	0.326424
I1ACC	159-98	0.628773
I1ACC	159-97	0.628773
I1ACC	159-96	0.628773
I1ACC	159-95	0.589623
I1ACC	159-94	-0.0185412
I1ACC	159-93	-0.356588
I1ACC	159-92	-0.930281
I1ACC	159-91	-1.41459
I1ACC	159-90	-2.04106
I1ACC	159-89	-2.23914
I1ACC	159-88	-2.38386
I1ACC	159-87	-2.96334
I1ACC	159-86	-2.692
I1ACC	159-85	-2.31876
I1ACC	159-84	-1.69228
I1ACC	159-83	-1.26279
I1ACC	159-82	-1.01052
I1ACC	159-81	-0.431042
I1ACC	159-80	-0.431042
I1ACC	159-79	-0.319976
I1ACC	159-78	-0.319976
I1ACC	159-77	0.0033555
I1ACC	159-76	0.141283
I1ACC	159-75	0.402635
I1ACC	159-74	0.81698
I1ACC	159-73	1.20791
I1ACC	159-72	1.71746
I1ACC	159-71	1.57618
I1ACC	159-70	1.76608
I1ACC	159-69	1.50473
I1ACC	159-68	0.676926
I1ACC	159-67	-0.0294396
I1ACC	159-66	-0.866792
I1ACC	159-65	-1.12241
I1ACC	159-64	-1.41575
I1ACC	159-63	-1.86876
I1ACC	159-62	-1.83394
I1ACC	159-61	-1.91055
I1ACC	159-60	-1.79993
I1ACC	159-59	-1.41949
I1ACC	159-58	-1.14516
I1ACC	159-57	-0.329458
I1ACC	159-56	0.0491841
I1ACC	159-55	0.767833
I1ACC	159-54	0.985012
I1ACC	159-53	1.14925
I1ACC	159-52	0.978351
I1ACC	159-51	0.0839675
I1ACC	159-50	-0.159999
I1ACC	159-49	-0.486607
I1ACC	159-48	-0.486607
I1ACC	159-47	-0.775661
I1ACC	159-46	-0.775661
I1ACC	159-45	-0.243967
I1ACC	159-44	0
I1ACC	159-43	0
I1ACC	159-42	0
I1ACC	159-41	0
I1ACC	159-40	0.266039
I1ACC	159-39	0.615341
I1ACC	159-38	0.982645
I1ACC	159-37	1.26393
I1ACC	159-36	1.26393
I1ACC	159-35	1.26393
I1ACC	159-34	0.510136
I1ACC	159-33	0.160834
I1ACC	159-32	-0.20647
I1ACC	159-31	-0.487758
I1ACC	159-30	-0.487758
I1ACC	159-29	-0.678306
I1ACC	159-28	-0.190548
I1ACC	159-27	-0.190548
I1ACC	159-26	-0.190548
I1ACC	159-25	-0.190548
I1ACC	159-24	-0.190548
I1ACC	159-23	0
I1ACC	159-22	-0.196294
I1ACC	159-21	-0.518852
I1ACC	159-20	-0.8304
I1ACC	159-19	-1.21744
I1ACC	159-18	-1.71188
I1ACC	159-17	-2.21886
I1ACC	159-16	-2.41136
I1ACC	159-15	-2.0888
I1ACC	159-14	-1.77725
I1ACC	159-13	-1.60405
I1ACC	159-12	-0.66357
I1ACC	159-11	0.19146
I1ACC	159-10	0.580255
I1ACC	159-9	0.580255
I1ACC	159-8	0.580255
I1ACC	159-7	0.794092
I1ACC	159-6	0.348054
I1ACC	159-5	0
I1ACC	159-4	0
I1ACC	159-3	0
I1ACC	159-2	0
I1ACC	159-1	-0.478685
E2	159	-0.478685
E2	160	-0.478685
E2	161	-0.478685
E2	162	-0.478685
E2	163	-0.478685
E2	164	0
E2	165	0
E2	166	0.188297
E2	167	0.403114
E2	168	0.403114
E2	169	0.403114
E2	170	0.403114
E2	171	0.757804
E2	172	0.569507
E2	173	0.816425
E2	174	0.816425
E2	175	0.816425
E2	176	0.816425
E2	177	0.461735
E2	178	0.610318
E2	179	-0.0285141
E2	180	-0.10105
E2	181	-0.259814
E2	182	-0.458057
E2	183	-0.72473
E2	184	-1.40501
E2	185	-1.84967
E2	186	-2.56228
E2	187	-3.03073
E2	188	-3.29605
E2	189	-3.17617
E2	190	-2.23521
E2	191	-1.08286
E2	192	-0.110726
E2	193	0.74562
E2	194	1.20918
E2	195	1.35597
E2	196	1.11761
E2	197	0.587017
E2	198	0.40003
E2	199	0.170895
E2	200	0.170895
E2	201	0.0047338
E2	202	-0.166161
E2	203	0.0991168
E2	204	-0.15609
E2	205	-0.15609
E2	206	0.166824
E2	207	0.641856
E2	208	0.641856
E2	209	0.376578
E2	210	0.0756167
E2	211	-0.612842
E2	212	-1.64515
E2	213	-2.95056
E2	214	-3.50579
E2	215	-4.27573
I2DONOR	215+1	-4.28868
I2DONOR	215+2	-4.26683
I2DONOR	215+3	-3.55743
I2DONOR	215+4	-2.95476
I2DONOR	215+5	-2.98851
I2DONOR	215+6	-2.86017
I2DONOR	215+7	-2.29106
I2DONOR	215+8	-1.62445
I2DONOR	215+9	-1.62445
I2DONOR	215+10	-1.23059
I2DONOR	215+11	-0.641603
I2DONOR	215+12	0
I2DONOR	215+13	-0.323072
I2DONOR	215+14	-0.323072
I2DONOR	215+15	-0.323072
I2DONOR	215+16	-0.323072
I2DONOR	215+17	-0.136506
I2DONOR	215+18	-0.136506
I2DONOR	215+19	0.186565
I2DONOR	215+20	-0.339483
I2DONOR	215+21	-0.722975
I2DONOR	215+22	-1.30866
I2DONOR	215+23	-2.16903
I2DONOR	215+24	-2.71995
I2DONOR	215+25	-3.22361
I2DONOR	215+26	-3.25437
I2DONOR	215+27	-2.87088
I2DONOR	215+28	-2.62332
I2DONOR	215+29	-1.94953
I2DONOR	215+30	-1.3986
I2DONOR	215+31	-0.624453
I2DONOR	215+32	-0.0676414
I2DONOR	215+33	-0.0676414
I2DONOR	215+34	0.270493
I2DONOR	215+35	-0.0486356
I2DONOR	215+36	-0.525891
I2DONOR	215+37	-1.35997
I2DONOR	215+38	-1.95917
I2DONOR	215+39	-2.34053
I2DONOR	215+40	-2.77703
I2DONOR	215+41	-2.6507
I2DONOR	215+42	-2.17344
I2DONOR	215+43	-1.60986
I2DONOR	215+44	-1.53138
I2DONOR	215+45	-1.15002
I2DONOR	215+46	-1.09437
I2DONOR	215+47	-1.7625
I2DONOR	215+48	-1.7625
I2DONOR	215+49	-1.7625
I2DONOR	215+50	-1.60603
I2DONOR	215+51	-1.60603
I2DONOR	215+52	-1.22518
I2DONOR	215+53	-0.364259
I2DONOR	215+54	-0.364259
I2DONOR	215+55	-0.364259
I2DONOR	215+56	0
I2DONOR	215+57	0
I2DONOR	215+58	-0.227644
I2DONOR	215+59	-0.227644
I2DONOR	215+60	-0.616399
I2DONOR	215+61	-0.880561
I2DONOR	215+62	-0.880561
I2DONOR	215+63	-0.880561
I2DONOR	215+64	-0.843465
I2DONOR	215+65	-0.843465
I2DONOR	215+66	-0.756903
I2DONOR	215+67	-0.642363
I2DONOR	215+68	-0.642363
I2DONOR	215+69	-0.642363
I2DONOR	215+70	-0.677496
I2DONOR	215+71	-1.05032
I2DONOR	215+72	-0.748123
I2DONOR	215+73	-1.10104
I2DONOR	215+74	-1.59203
I2DONOR	215+75	-1.88138
I2DONOR	215+76	-1.99031
I2DONOR	215+77	-1.91703
I2DONOR	215+78	-2.15791
I2DONOR	215+79	-2.13967
I2DONOR	215+80	-1.79251
I2DONOR	215+81	-1.71811
I2DONOR	215+82	-1.72128
I2DONOR	215+83	-1.67636
I2DONOR	215+84	-1.43548
I2DONOR	215+85	-0.95118
I2DONOR	215+86	-0.807363
I2DONOR	215+87	-0.405833
I2DONOR	215+88	0.221
I2DONOR	215+89	0.47562
I2DONOR	215+90	0.314979
I2DONOR	215+91	0.314979
I2DONOR	215+92	0.0927543
I2DONOR	215+93	-0.0938109
I2DONOR	215+94	-0.703179
I2DONOR	215+95	-1.03841
I2DONOR	215+96	-0.877772
I2DONOR	215+97	-1.20349
I2DONOR	215+98	-1.43865
I2DONOR	215+99	-1.43865
I2DONOR	215+100	-1.11833
I2ACC	216-100	-1.20642
I2ACC	216-99	-0.692983
I2ACC	216-98	0.0116543
I2ACC	216-97	0.0116543
I2ACC	216-96	0.217233
I2ACC	216-95	0.480307
I2ACC	216-94	0.986665
I2ACC	216-93	1.32074
I2ACC	216-92	1.03486
I2ACC	216-91	1.03486
I2ACC	216-90	0.829282
I2ACC	216-89	0.300869
I2ACC	216-88	-0.521345
I2ACC	216-87	-1.259
I2ACC	216-86	-1.51857
I2ACC	216-85	-2.00934
I2ACC	216-84	-2.39673
I2ACC	216-83	-2.53833
I2ACC	216-82	-1.94825
I2ACC	216-81	-1.54468
I2ACC	216-80	-1.28511
I2ACC	216-79	-0.794337
I2ACC	216-78	-0.406947
I2ACC	216-77	0
I2ACC	216-76	0.223607
I2ACC	216-75	0.223607
I2ACC	216-74	0.223607
I2ACC	216-73	0.223607
I2ACC	216-72	0.223607
I2ACC	216-71	0.223607
I2ACC	216-70	0
I2ACC	216-69	0
I2ACC	216-68	-0.531695
I2ACC	216-67	-1.15345
I2ACC	216-66	-1.78845
I2ACC	216-65	-2.61901
I2ACC	216-64	-3.29675
I2ACC	216-63	-3.40277
I2ACC	216-62	-3.12754
I2ACC	216-61	-2.95671
I2ACC	216-60	-2.58932
I2ACC	216-59	-1.75876
I2ACC	216-58	-0.874696
I2ACC	216-57	-0.442379
I2ACC	216-56	0.0560009
I2ACC	216-55	0.506921
I2ACC	216-54	0.774536
I2ACC	216-53	0.254986
I2ACC	216-52	-0.508913
I2ACC	216-51	-1.46673
I2ACC	216-50	-1.70865
I2ACC	216-49	-1.70865
I2ACC	216-48	-1.52035
I2ACC	216-47	-0.714493
I2ACC	216-46	0.0752144
I2ACC	216-45	1.04006
I2ACC	216-44	1.04006
I2ACC	216-43	1.04006
I2ACC	216-42	0.85176
I2ACC	216-41	0.695992
I2ACC	216-40	0.463857
I2ACC	216-39	-0.135489
I2ACC	216-38	-0.629785
I2ACC	216-37	-1.15085
I2ACC	216-36	-1.62273
I2ACC	216-35	-1.98971
I2ACC	216-34	-1.98971
I2ACC	216-33	-1.72368
I2ACC	216-32	-1.62291
I2ACC	216-31	-1.43127
I2ACC	216-30	-1.73963
I2ACC	216-29	-1.88455
I2ACC	216-28	-2.26591
I2ACC	216-27	-2.64727
I2ACC	216-26	-2.63511
I2ACC	216-25	-2.68703
I2ACC	216-24	-2.28815
I2ACC	216-23	-2.28815
I2ACC	216-22	-2.28815
I2ACC	216-21	-2.28815
I2ACC	216-20	-2.28815
I2ACC	216-19	-2.28815
I2ACC	216-18	-2.34329
I2ACC	216-17	-2.34897
I2ACC	216-16	-2.46205
I2ACC	216-15	-2.58767
I2ACC	216-14	-2.84792
I2ACC	216-13	-2.85888
I2ACC	216-12	-2.70851
I2ACC	216-11	-2.70886
I2ACC	216-10	-2.778
I2ACC	216-9	-2.99567
I2ACC	216-8	-2.7411
I2ACC	216-7	-2.72272
I2ACC	216-6	-2.67839
I2ACC	216-5	-2.58995
I2ACC	216-4	-2.02637
I2ACC	216-3	-1.30173
I2ACC	216-2	-1.30855
I2ACC	216-1	-1.52359
E3	216	-1.84487
E3	217	-1.54592
E3	218	-1.70279
E3	219	-1.70279
E3	220	-1.62925
E3	221	-1.3755
E3	222	-1.17441
E3	223	-1.74352
E3	224	-2.04782
E3	225	-2.04782
E3	226	-1.4043
E3	227	-0.847604
E3	228	-0.166693
E3	229	0.917541
E3	230	1.58197
E3	231	1.58197
E3	232	0.932621
E3	233	0.711162
E3	234	0.392236
E3	235	0.2245
E3	236	0.227573
E3	237	0.839814
E3	238	1.5935
E3	239	2.07074
E3	240	2.07074
E3	241	1.72336
E3	242	1.95098
E3	243	1.75308
E3	244	1.55467
E3	245	1.59892
E3	246	1.59892
E3	247	1.59892
E3	248	1.41366
E3	249	0.999317
E3	250	0.627008
E3	251	-0.0905942
E3	252	-0.346053
E3	253	-0.504817
E3	254	-0.951752
E3	255	-1.38744
E3	256	-1.24427
E3	257	-1.04816
E3	258	-0.792697
E3	259	-0.633933
E3	260	-0.43569
E3	261	-0.179093
E3	262	-0.0571745
E3	263	0.13457
E3	264	0.13457
E3	265	0.13457
E3	266	0.13457
E3	267	0.441356
E3	268	0.493576
E3	269	0.708722
E3	270	1.14267
E3	271	1.26523
E3	272	1.69155
E3	273	1.56386
E3	274	1.38972
E3	275	0.982827
E3	276	1.03655
E3	277	1.61922
E3	278	1.9712
E3	279	1.9712
E3	280	2.13966
E3	281	2.13966
E3	282	1.65199
E3	283	0.946755
E3	284	1.11185
E3	285	2.10367
E3	286	2.32628
E3	287	2.32628
E3	288	2.32628
E3	289	1.8805
E3	290	0.335861
E3	291	-1.17392
E3	292	-1.565
E3	293	-1.565
E3	294	-2.15135
E3	295	-1.70557
E3	296	-0.591481
E3	297	-0.0735203
E3	298	0.196972
E3	299	0.196972
E3	300	0.783329
E3	301	0.783329
E3	302	0.75297
E3	303	0.75297
E3	304	0.482477
E3	305	0.482477
E3	306	0.288125
E3	307	0.288125
E3	308	0.0583523
E3	309	0.0583523
E3	310	0.0583523
E3	311	0.0583523
E3	312	0.252704
E3	313	0.252704
E3	314	0.503879
E3	315	0.778871
E3	316	0.778871
E3	317	0.778871
E3	318	0.624163
E3	319	0.321617
E3	320	-0.472982
E3	321	-1.27729
E3	322	-1.76942
E3	323	-2.43507
E3	324	-3.09271
E3	325	-3.29517
E3	326	-3.42922
E3	327	-3.26762
E3	328	-2.77549
E3	329	-2.10984
E3	330	-0.885073
E3	331	0.128505
E3	332	0.974138
E3	333	1.34186
E3	334	1.34186
E3	335	1.34186
E3	336	0.608346
E3	337	-0.0748147
E3	338	-0.672895
E3	339	-0.892269
E3	340	-0.892269
E3	341	-0.892269
E3	342	-0.571178
E3	343	-0.396586
E3	344	-0.409206
E3	345	-0.189832
E3	346	0.0838586
E3	347	0.0838586
E3	348	0.312612
E3	349	0.312612
E3	350	0.502444
E3	351	0.768483
E3	352	0.494793
E3	353	0.494793
E3	354	0.266039
E3	355	0.536312
E3	356	0.536312
E3	357	0.736247
E3	358	0.736247
E3	359	0.302844
E3	360	-0.164622
E3	361	-0.873201
E3	362	-1.47678
E3	363	-2.49799
E3	364	-3.26793
I3DONOR	364+1	-3.20876
I3DONOR	364+2	-2.74129
I3DONOR	364+3	-1.67274
I3DONOR	364+4	-0.698968
I3DONOR	364+5	-0.143736
I3DONOR	364+6	0.626204
I3DONOR	364+7	1.00044
I3DONOR	364+8	1.00044
I3DONOR	364+9	0.0409567
I3DONOR	364+10	-0.329232
I3DONOR	364+11	-0.895469
I3DONOR	364+12	-1.28154
I3DONOR	364+13	-1.56691
I3DONOR	364+14	-1.56691
I3DONOR	364+15	-1.23768
I3DONOR	364+16	-1.23768
I3DONOR	364+17	-0.671445
I3DONOR	364+18	-0.285377
I3DONOR	364+19	0
I3DONOR	364+20	-0.64227
I3DONOR	364+21	-1.26467
I3DONOR	364+22	-2.03855
I3DONOR	364+23	-2.86911
I3DONOR	364+24	-3.76238
I3DONOR	364+25	-3.93458
I3DONOR	364+26	-3.52384
I3DONOR	364+27	-3.45902
I3DONOR	364+28	-3.31666
I3DONOR	364+29	-2.48611
I3DONOR	364+30	-1.59284
I3DONOR	364+31	-1.42063
I3DONOR	364+32	-0.591915
I3DONOR	364+33	-0.0343419
I3DONOR	364+34	0.597183
I3DONOR	364+35	0.187901
I3DONOR	364+36	-0.122946
I3DONOR	364+37	-0.464288
I3DONOR	364+38	-1.23368
I3DONOR	364+39	-1.46521
I3DONOR	364+40	-1.81396
I3DONOR	364+41	-1.76949
I3DONOR	364+42	-1.45865
I3DONOR	364+43	-1.1173
I3DONOR	364+44	-0.945099
I3DONOR	364+45	-0.713566
I3DONOR	364+46	-0.0968288
I3DONOR	364+47	0.503089
I3DONOR	364+48	0.954234
I3DONOR	364+49	1.46379
I3DONOR	364+50	1.74255
I3DONOR	364+51	1.74255
I3DONOR	364+52	1.82444
I3DONOR	364+53	1.58934
I3DONOR	364+54	1.1382
I3DONOR	364+55	0.628637
I3DONOR	364+56	0.349878
I3DONOR	364+57	0.0513885
I3DONOR	364+58	-0.298489
I3DONOR	364+59	-0.298489
I3DONOR	364+60	-0.298489
I3DONOR	364+61	-0.298489
I3DONOR	364+62	-0.298489
I3DONOR	364+63	-0.324482
I3DONOR	364+64	-0.595826
I3DONOR	364+65	-0.894781
I3DONOR	364+66	-0.894781
I3DONOR	364+67	-0.894781
I3DONOR	364+68	-1.32018
I3DONOR	364+69	-1.37919
I3DONOR	364+70	-1.69353
I3DONOR	364+71	-1.75517
I3DONOR	364+72	-2.25905
I3DONOR	364+73	-2.80105
I3DONOR	364+74	-2.75566
I3DONOR	364+75	-2.37217
I3DONOR	364+76	-1.78648
I3DONOR	364+77	-1.07505
I3DONOR	364+78	-0.305891
I3DONOR	364+79	-0.0991423
I3DONOR	364+80	-0.0342804
I3DONOR	364+81	-0.0342804
I3DONOR	364+82	-0.0342804
I3DONOR	364+83	-0.385122
I3DONOR	364+84	-0.6504
I3DONOR	364+85	-0.315145
I3DONOR	364+86	0
I3DONOR	364+87	0.274607
I3DONOR	364+88	0.274607
I3DONOR	364+89	0.48431
I3DONOR	364+90	0.641854
I3DONOR	364+91	0.80692
I3DONOR	364+92	0.80692
I3DONOR	364+93	0.532313
I3DONOR	364+94	0.532313
I3DONOR	364+95	0.648904
I3DONOR	364+96	0.491361
I3DONOR	364+97	0.732043
I3DONOR	364+98	0.732043
I3DONOR	364+99	0.732043
I3DONOR	364+100	0.732043
I3ACC	365-100	0.921655
I3ACC	365-99	0.921655
I3ACC	365-98	0.921655
I3ACC	365-97	0.456369
I3ACC	365-96	0.456369
I3ACC	365-95	0
I3ACC	365-94	-0.551108
I3ACC	365-93	-1.10234
I3ACC	365-92	-1.95723
I3ACC	365-91	-2.74238
I3ACC	365-90	-3.56984
I3ACC	365-89	-4.22867
I3ACC	365-88	-3.95241
I3ACC	365-87	-3.73822
I3ACC	365-86	-2.67194
I3ACC	365-85	-1.45924
I3ACC	365-84	-0.154532
I3ACC	365-83	0.504301
I3ACC	365-82	0.779147
I3ACC	365-81	1.11618
I3ACC	365-80	0.600974
I3ACC	365-79	-0.145545
I3ACC	365-78	-0.622788
I3ACC	365-77	-0.622788
I3ACC	365-76	-0.622788
I3ACC	365-75	-0.622788
I3ACC	365-74	-0.584134
I3ACC	365-73	-0.685277
I3ACC	365-72	-0.685277
I3ACC	365-71	-0.685277
I3ACC	365-70	-0.968513
I3ACC	365-69	-0.522475
I3ACC	365-68	0.483772
I3ACC	365-67	1.44425
I3ACC	365-66	1.77038
I3ACC	365-65	2.19164
I3ACC	365-64	2.97093
I3ACC	365-63	2.71922
I3ACC	365-62	1.97814
I3ACC	365-61	1.43778
I3ACC	365-60	1.11165
I3ACC	365-59	0.69039
I3ACC	365-58	0.194335
I3ACC	365-57	0
I3ACC	365-56	0
I3ACC	365-55	0
I3ACC	365-54	0
I3ACC	365-53	-0.0595615
I3ACC	365-52	0.093278
I3ACC	365-51	0.169989
I3ACC	365-50	0.364324
I3ACC	365-49	0.55728
I3ACC	365-48	0.55728
I3ACC	365-47	0.616842
I3ACC	365-46	0.285553
I3ACC	365-45	-0.0775138
I3ACC	365-44	-0.615766
I3ACC	365-43	-1.2545
I3ACC	365-42	-1.88603
I3ACC	365-41	-2.20712
I3ACC	365-40	-2.02867
I3ACC	365-39	-1.74232
I3ACC	365-38	-1.3984
I3ACC	365-37	-0.952616
I3ACC	365-36	-0.321091
I3ACC	365-35	-0.227644
I3ACC	365-34	-0.227644
I3ACC	365-33	-0.227644
I3ACC	365-32	-0.693474
I3ACC	365-31	-1.12919
I3ACC	365-30	-0.592053
I3ACC	365-29	-0.110258
I3ACC	365-28	-0.110258
I3ACC	365-27	-0.110258
I3ACC	365-26	0.355573
I3ACC	365-25	0.791288
I3ACC	365-24	0.0403135
I3ACC	365-23	-0.420512
I3ACC	365-22	-0.704219
I3ACC	365-21	-1.48446
I3ACC	365-20	-1.48446
I3ACC	365-19	-1.48446
I3ACC	365-18	-1.48446
I3ACC	365-17	-1.48446
I3ACC	365-16	-1.48446
I3ACC	365-15	-1.48446
I3ACC	365-14	-1.86581
I3ACC	365-13	-2.24717
I3ACC	365-12	-2.03333
I3ACC	365-11	-1.82666
I3ACC	365-10	-1.54295
I3ACC	365-9	-0.762716
I3ACC	365-8	-0.381358
I3ACC	365-7	0
I3ACC	365-6	-0.433403
I3ACC	365-5	-0.433403
I3ACC	365-4	-0.433403
I3ACC	365-3	-0.433403
I3ACC	365-2	-0.433403
I3ACC	365-1	-0.433403
E4	365	0
E4	366	0
E4	367	0
E4	368	0
E4	369	0.345915
E4	370	0.700528
E4	371	1.29125
E4	372	2.32516
E4	373	3.31699
E4	374	3.70806
E4	375	3.36214
E4	376	3.00753
E4	377	2.41681
E4	378	1.07645
E4	379	0.394182
E4	380	0.0031091
E4	381	-0.323693
E4	382	-0.788842
E4	383	-0.788842
E4	384	-1.08276
E4	385	-1.39231
E4	386	-1.39231
E4	387	-1.06551
E4	388	-0.600363
E4	389	-0.600363
E4	390	0
E4	391	0
E4	392	0
E4	393	-0.219088
E4	394	-0.415382
E4	395	-0.947077
E4	396	-1.24292
E4	397	-1.73736
E4	398	-2.14125
E4	399	-1.92216
E4	400	-1.72587
E4	401	-1.00701
E4	402	-0.571495
E4	403	0.127585
E4	404	0.531479
E4	405	0.341974
E4	406	0.461736
E4	407	0.274571
E4	408	0.134897
E4	409	0.385589
E4	410	0.385589
E4	411	0.575094
E4	412	0.455332
E4	413	0.943002
E4	414	1.86488
E4	415	2.00028
E4	416	3.03419
E4	417	3.87919
E4	418	4.49222
E4	419	4.00455
E4	420	3.43255
E4	421	2.84183
E4	422	1.80792
E4	423	0.962915
E4	424	0.349878
E4	425	-0.132877
E4	426	-0.482755
E4	427	-1.0023
E4	428	-1.35106
E4	429	-1.96739
E4	430	-2.18351
E4	431	-1.70076
E4	432	-1.70076
E4	433	-1.18121
E4	434	-0.832456
E4	435	-0.373976
E4	436	-0.495178
E4	437	-1.19476
E4	438	-1.81652
E4	439	-2.36748
E4	440	-2.94233
E4	441	-3.3833
E4	442	-3.04597
E4	443	-2.34639
E4	444	-1.35969
E4	445	-0.430634
E4	446	0.144217
E4	447	1.03958
E4	448	1.3924
E4	449	1.3924
E4	450	1.02746
E4	451	0.144352
E4	452	-0.229882
E4	453	-0.526421
E4	454	-0.0846589
E4	455	-0.0846589
E4	456	-0.0846589
E4	457	0.420349
E4	458	0.794583
E4	459	0.110721
E4	460	-0.683863
E4	461	-0.683863
E4	462	-0.993006
E4	463	-0.993006
E4	464	-0.993006
E4	465	-0.309143
E4	466	-0.609747
E4	467	-0.609747
E4	468	-0.300604
E4	469	-0.410003
E4	470	-0.410003
E4	471	-0.239108
E4	472	0.0614957
E4	473	0.0614957
E4	474	0.0614957
E4	475	0.170895
E4	476	-0.203302
E4	477	-0.374197
E4	478	-0.374197
E4	479	-0.374197
E4	480	-0.374197
E4	481	-0.374197
E4	482	0
E4	483	-0.19681
E4	484	-0.463766
E4	485	-0.626692
E4	486	-0.795541
E4	487	-1.24325
E4	488	-1.72989
E4	489	-1.28219
E4	490	-1.01523
E4	491	-1.1441
E4	492	-1.32721
E4	493	-1.10618
E4	494	-1.16093
E4	495	-1.77255
E4	496	-2.07538
E4	497	-1.78358
E4	498	-1.17128
E4	499	-0.612315
E4	500	-0.0709187
E4	501	-0.176528
E4	502	-0.0521481
E4	503	-0.338503
E4	504	-0.942769
E4	505	-1.81706
E4	506	-2.18188
E4	507	-1.71554
E4	508	-1.53709
E4	509	-1.25074
E4	510	-0.906819
E4	511	-0.364815
E4	512	0.465286
E4	513	0.658789
E4	514	0.863429
E4	515	0.863429
E4	516	0.863429
E4	517	1.10854
E4	518	0.643253
E4	519	0.44975
E4	520	0.129165
E4	521	0.0369423
E4	522	-0.24673
E4	523	-0.835005
E4	524	-0.835005
E4	525	-0.835005
E4	526	-0.71906
E4	527	-0.626837
E4	528	0.547965
E4	529	1.59636
E4	530	2.37466
E4	531	2.37466
E4	532	2.37466
E4	533	2.37466
E4	534	1.05235
E4	535	0.347115
E4	536	-0.600017
E4	537	-0.600017
E4	538	-0.600017
E4	539	-0.321258
E4	540	0.10992
E4	541	0.10992
E4	542	0.104168
E4	543	0.104168
E4	544	-0.11492
E4	545	-0.589974
E4	546	-0.589974
E4	547	-0.409991
E4	548	-0.414269
E4	549	-0.793267
E4	550	-1.04991
E4	551	-1.21288
E4	552	-1.21288
E4	553	-1.39286
E4	554	-0.8797
E4	555	-0.500701
E4	556	-0.0249657
E4	557	0.334294
E4	558	0.334294
E4	559	0.334294
E4	560	0.443602
E4	561	0.927929
E4	562	1.26022
E4	563	1.26022
E4	564	1.26022
E4	565	1.26022
E4	566	1.00614
E4	567	0.521816
E4	568	0.478583
E4	569	0.478583
E4	570	0.478583
E4	571	0.478583
E4	572	0.289054
E4	573	0.503871
E4	574	0.214816
E4	575	0.214816
E4	576	0.214816
E4	577	0.214816
E4	578	0.0603144
E4	579	-0.238657
E4	580	-0.238657
E4	581	-0.683052
E4	582	-0.939906
E4	583	-0.939906
E4	584	-1.20969
E4	585	-1.49035
E4	586	-1.49035
E4	587	-1.2561
E4	588	-0.999246
E4	589	-0.999246
E4	590	-0.574961
E4	591	0.040492
E4	592	0.040492
E4	593	0.559509
E4	594	0.845817
E4	595	1.16789
E4	596	1.16789
E4	597	0.917249
E4	598	1.80838
E4	599	2.13753
E4	600	2.4887
E4	601	2.46011
E4	602	2.84497
E4	603	2.84497
E4	604	1.95384
E4	605	1.31582
E4	606	1.01092
E4	607	0.717443
E4	608	0.33259
E4	609	0.33259
E4	610	0.33259
E4	611	0.33259
E4	612	0
E4	613	0
E4	614	0
E4	615	0
E4	616	-0.255117
E4	617	-0.255117
E4	618	-0.255117
E4	619	-0.255117
E4	620	-0.255117
E4	621	0.0994952
E4	622	1.1492
E4	623	1.1492
E4	624	1.45256
E4	625	1.45256
E4	626	1.45256
E4	627	1.09795
E4	628	-0.247862
E4	629	-1.10275
E4	630	-1.95708
E4	631	-2.49623
E4	632	-2.80219
E4	633	-2.80219
E4	634	-2.25096
E4	635	-1.39608
E4	636	-0.655213
E4	637	0.309524
E4	638	0.615491
E4	639	0.615491
E4	640	0.615491
E4	641	0.837661
E4	642	0.647757
E4	643	0.625581
E4	644	0.625581
E4	645	0.0339733
E4	646	-0.221144
E4	647	-0.785952
E4	648	-1.00207
E4	649	-1.40548
E4	650	-1.01991
E4	651	-0.0355445
E4	652	0.545868
E4	653	1.13042
E4	654	1.34654
E4	655	1.34654
E4	656	0.292651
E4	657	-0.584628
E4	658	-1.45629
E4	659	-2.14985
E4	660	-2.14985
E4	661	-2.14985
E4	662	-1.97194
E4	663	-1.27786
E4	664	-0.389866
E4	665	0.0617758
E4	666	0.0617758
E4	667	0.0617758
E4	668	0.552184
E4	669	0.342626
E4	670	0.354612
E4	671	0.945337
E4	672	1.97925
E4	673	2.97107
E4	674	3.43636
E4	675	3.43636
E4	676	3.08174
E4	677	2.34345
E4	678	1.30954
E4	679	0.317716
E4	680	0.0514078
E4	681	0.0514078
E4	682	0.0514078
E4	683	0.0243862
E4	684	0.0243862
E4	685	0.0243862
E4	686	-0.174592
E4	687	0.106696
E4	688	0.304522
E4	689	0.340553
E4	690	0.340553
E4	691	0.340553
E4	692	0.122587
E4	693	0.0710141
E4	694	-0.126812
E4	695	0.0117493
E4	696	0.537548
E4	697	0.947273
E4	698	1.16524
E4	699	1.42011
E4	700	1.77443
E4	701	1.77443
E4	702	1.24863
E4	703	0.49285
E4	704	0.209366
E4	705	-0.677612
E4	706	-1.03192
E4	707	-1.03192
E4	708	-1.03192
E4	709	-0.685871
E4	710	-0.402387
E4	711	0
E4	712	0.234551
E4	713	0.0079366
E4	714	0.0079366
E4	715	-0.379777
E4	716	-0.742488
E4	717	-0.742488
E4	718	-0.977038
E4	719	-0.750424
E4	720	-0.750424
E4	721	-0.36271
E4	722	0
E4	723	0.308871
E4	724	0.308871
E4	725	0.308871
E4	726	-0.247297
E4	727	-0.606158
E4	728	-1.14327
E4	729	-2.01279
E4	730	-2.01279
E4	731	-2.01279
E4	732	-1.45662
E4	733	-1.09776
E4	734	-0.560641
E4	735	0
E4	736	0
E4	737	0.214839
E4	738	0.214839
E4	739	0.214839
E4	740	0.214839
E4	741	-0.048381
E4	742	0.100355
E4	743	-0.114484
E4	744	-0.114484
E4	745	-0.114484
E4	746	-0.258943
E4	747	-0.10745
E4	748	-0.256186
E4	749	-0.475055
E4	750	-0.475055
E4	751	-0.475055
E4	752	-0.330596
E4	753	-0.218869
E4	754	-0.218869
E4	755	0
E4	756	0
E4	757	-0.309143
E4	758	-0.309143
E4	759	-0.309143
E4	760	-0.754926
E4	761	-1.24094
E4	762	-1.24094
E4	763	-1.17267
E4	764	-1.32024
E4	765	-1.32024
E4	766	-0.874455
E4	767	-0.151932
E4	768	0.0379721
E4	769	0.278847
E4	770	-0.0915434
E4	771	-0.0915434
E4	772	-0.0915434
E4	773	-0.328056
E4	774	-0.51796
E4	775	-0.51796
E4	776	0
E4	777	0
E4	778	0
E4	779	-0.520727
E4	780	-0.520727
E4	781	-1.36864
E4	782	-1.91354
E4	783	-1.91354
E4	784	-1.66843
E4	785	-1.1477
E4	786	-1.31601
E4	787	-0.468095
E4	788	0.0767991
E4	789	0.0767991
E4	790	-0.168311
E4	791	-0.168311
E4	792	0
E4	793	0
E4	794	0
E4	795	0
E4	796	0
E4	797	0
E4	798	0.413651
E4	799	0.413651
E4	800	0.620612
E4	801	0.98885
E4	802	1.34316
E4	803	1.57133
E4	804	1.15768
E4	805	1.15768
E4	806	0.950717
E4	807	0.71302
E4	808	0.358708
E4	809	0.13054
E4	810	0.13054
E4	811	-0.192019
E4	812	-0.388393
E4	813	-0.786548
E4	814	-0.786548
E4	815	-0.580222
E4	816	-0.185106
E4	817	0.386136
E4	818	1.05003
E4	819	1.31765
E4	820	1.10213
E4	821	0.599967
E4	822	-0.000274
E4	823	-0.465345
E4	824	-1.16787
E4	825	-1.16787
E4	826	-0.952353
E4	827	-0.390235
E4	828	0.19935
E4	829	1.02989
E4	830	1.64621
E4	831	1.64621
E4	832	1.64621
E4	833	1.37993
E4	834	0.643708
E4	835	-0.447312
E4	836	-1.20048
E4	837	-1.20048
E4	838	-1.20048
E4	839	-1.20048
E4	840	-0.848712
E4	841	-0.371848
E4	842	0
E4	843	0
E4	844	0
E4	845	0.169269
E4	846	0.361465
E4	847	0.361465
E4	848	0.361465
E4	849	0.361465
E4	850	0.361465
E4	851	0.192196
E4	852	0
E4	853	-0.389842
E4	854	-0.907802
E4	855	-0.907802
E4	856	-1.17291
E4	857	-1.57871
E4	858	-1.27906
E4	859	-0.618324
E4	860	-0.100364
E4	861	-0.100364
E4	862	0.0202811
E4	863	0.314362
E4	864	0.068062
E4	865	-0.495805
E4	866	-0.495805
E4	867	-0.495805
E4	868	-0.0707764
E4	869	-0.379999
E4	870	-0.914067
E4	871	-0.98004
E4	872	-0.98004
E4	873	-1.34252
E4	874	-1.22899
E4	875	-0.808037
E4	876	-0.327325
E4	877	-0.272157
E4	878	-0.152394
E4	879	0.210084
E4	880	-0.184016
E4	881	0.0242971
E4	882	0.0242971
E4	883	0.328075
E4	884	0.546298
E4	885	0.930758
E4	886	0.930758
E4	887	0.244812
E4	888	-0.128322
E4	889	-0.518512
E4	890	-1.43441
E4	891	-1.49566
E4	892	-1.2742
E4	893	-0.515278
E4	894	0.0556824
E4	895	0.86157
E4	896	1.88308
E4	897	1.55987
E4	898	1.33841
E4	899	1.05712
E4	900	1.19735
E4	901	1.02642
E4	902	0.582818
E4	903	0.582818
E4	904	0.582818
E4	905	0.582818
E4	906	0.244771
E4	907	0.307848
E4	908	0.629918
E4	909	0.629918
E4	910	0.143278
E4	911	0.143278
E4	912	-0.111839
E4	913	-0.762326
E4	914	-1.50451
E4	915	-1.50451
E4	916	-1.4102
E4	917	-1.4102
E4	918	-1.15508
E4	919	-1.0998
E4	920	-1.02994
E4	921	-1.02994
E4	922	-1.20162
E4	923	-1.20162
E4	924	-0.887652
E4	925	-0.335017
E4	926	-0.320019
E4	927	-0.320019
E4	928	-0.102058
E4	929	-0.102058
E4	930	-0.41603
E4	931	0.113275
E4	932	0.44853
E4	933	0.874118
E4	934	1.22017
E4	935	1.22017
E4	936	1.22017
E4	937	0.207156
E4	938	-0.0492542
E4	939	-0.474842
E4	940	-0.474842
E4	941	-0.761554
E4	942	-1.07969
E4	943	-1.63157
E4	944	-1.88909
E4	945	-1.88909
E4	946	-2.40252
E4	947	-2.57255
E4	948	-2.25441
E4	949	-1.4841
E4	950	-0.970177
E4	951	-0.970177
E4	952	-0.746103
E4	953	-0.623966
E4	954	-0.92351
E4	955	-0.537941
E4	956	-0.145179
E4	957	0.187411
E4	958	0.47677
E4	959	1.11475
E4	960	1.41429
E4	961	1.32237
E4	962	1.19497
E4	963	1.21448
E4	964	1.65022
E4	965	1.34685
E4	966	1.34685
E4	967	1.0532
E4	968	0.787839
E4	969	0.219472
E4	970	-0.21627
E4	971	-0.21627
E4	972	-0.21627
E4	973	-0.433294
E4	974	-0.433294
E4	975	-0.681599
E4	976	-0.681599
E4	977	-0.681599
E4	978	-0.681599
E4	979	-0.464575
E4	980	-0.464575
E4	981	0
E4	982	-0.237827
E4	983	-0.455663
E4	984	-0.522117
E4	985	-0.522117
E4	986	-0.740986
E4	987	-0.740986
E4	988	-0.740571
E4	989	-0.646812
E4	990	-0.580357
E4	991	-0.934615
E4	992	-1.30583
E4	993	-1.30583
E4	994	-1.06841
E4	995	-0.944338
E4	996	-0.944338
E4	997	-0.936133
E4	998	-0.346053
E4	999	-0.708531
E4	1000	-0.0331114
E4	1001	0.333722
E4	1002	0.660329
E4	1003	1.00638
E4	1004	1.00638
E4	1005	0.825232
E4	1006	-0.153284
E4	1007	-0.876647
E4	1008	-1.20325
E4	1009	-1.20325
E4	1010	-0.840292
E4	1011	-0.296664
E4	1012	0.0064321
E4	1013	-0.531255
E4	1014	-0.725606
E4	1015	-0.725606
E4	1016	-1.08857
E4	1017	-1.08857
E4	1018	-0.900272
E4	1019	0.208762
E4	1020	0.403114
E4	1021	0.403114
E4	1022	0.403114
E4	1023	0.403114
E4	1024	-0.0874807
E4	1025	-0.41833
E4	1026	-0.651511
E4	1027	-0.651511
E4	1028	-0.794685
E4	1029	-0.794685
E4	1030	-0.492387
E4	1031	0.13525
E4	1032	0.795735
E4	1033	1.13209
E4	1034	1.51208
E4	1035	1.51208
E4	1036	1.51208
E4	1037	0.743335
E4	1038	0.0352056
E4	1039	-0.520238
E4	1040	-1.09383
E4	1041	-1.53329
E4	1042	-1.92353
E4	1043	-1.92677
E4	1044	-2.04833
E4	1045	-1.82925
E4	1046	-1.49247
E4	1047	-0.802114
E4	1048	-0.119862
E4	1049	0.317723
E4	1050	0.72011
E4	1051	0.72011
E4	1052	0.72011
E4	1053	0.469217
E4	1054	-0.20107
E4	1055	-0.645415
E4	1056	-0.645415
E4	1057	-0.645415
E4	1058	-0.645415
E4	1059	-0.645415
E4	1060	-0.267136
E4	1061	0
E4	1062	0
E4	1063	0
E4	1064	0
E4	1065	-0.413462
E4	1066	-0.890326
E4	1067	-0.890326
E4	1068	-1.11434
E4	1069	-1.11434
E4	1070	-1.11434
E4	1071	-0.700878
E4	1072	-0.224014
E4	1073	-0.224014
E4	1074	0
E4	1075	0.261686
E4	1076	0.415881
E4	1077	0.415881
E4	1078	0.415881
E4	1079	0.415881
E4	1080	0.54642
E4	1081	0.284734
E4	1082	0.13054
E4	1083	0.484383
E4	1084	0.484383
E4	1085	0.484383
E4	1086	0.799882
E4	1087	1.14794
E4	1088	1.14794
E4	1089	1.02352
E4	1090	0.877177
E4	1091	0.877177
E4	1092	0.0070487
E4	1093	-0.587896
E4	1094	-0.873728
E4	1095	-1.10316
E4	1096	-0.956814
E4	1097	-0.956814
E4	1098	-0.532723
E4	1099	-0.285832
E4	1100	-0.0949944
E4	1101	-0.0949944
E4	1102	-0.581634
E4	1103	-0.330741
E4	1104	-0.0387332
E4	1105	0.254921
E4	1106	0.349916
E4	1107	0.349916
E4	1108	0.836556
E4	1109	0.211465
E4	1110	-0.379498
E4	1111	-0.673152
E4	1112	-0.673152
E4	1113	-0.673152
E4	1114	-0.830701
E4	1115	-0.629388
E4	1116	-0.63832
E4	1117	-1.09266
E4	1118	-1.31597
E4	1119	-1.45979
E4	1120	-1.66117
E4	1121	-1.73683
E4	1122	-1.11497
E4	1123	-0.660625
E4	1124	-0.437318
E4	1125	-0.55567
E4	1126	-0.56655
E4	1127	-0.645633
E4	1128	-1.33261
E4	1129	-1.79334
E4	1130	-1.38408
E4	1131	-0.712185
E4	1132	-0.342376
E4	1133	-0.0147485
E4	1134	0.358256
E4	1135	0.818987
E4	1136	0.409725
E4	1137	0
E4	1138	0
E4	1139	0
E4	1140	-0.455962
E4	1141	-0.455962
E4	1142	-0.921793
E4	1143	-0.921793
E4	1144	-0.921793
E4	1145	-0.921793
E4	1146	-0.465831
E4	1147	-0.465831
E4	1148	0.233702
E4	1149	0.233702
E4	1150	0.233702
E4	1151	0.508778
E4	1152	1.0209
E4	1153	1.53046
E4	1154	1.57552
E4	1155	1.57552
E4	1156	1.9254
E4	1157	1.65032
E4	1158	1.1382
E4	1159	0.628637
E4	1160	0.349878
E4	1161	-0.16405
E4	1162	-0.951232
E4	1163	-1.49035
E4	1164	-1.85983
E4	1165	-1.85983
E4	1166	-2.10261
E4	1167	-1.58868
E4	1168	-1.71239
E4	1169	-1.17327
E4	1170	-0.574362
E4	1171	-0.720704
E4	1172	-0.711108
E4	1173	-0.711108
E4	1174	-0.475294
E4	1175	-1.07888
E4	1176	-1.3083
E4	1177	-1.52089
E4	1178	-1.28771
E4	1179	-1.28771
E4	1180	-1.08984
E4	1181	-0.486258
E4	1182	-0.910349
E4	1183	-0.79831
E4	1184	-1.08414
E4	1185	-1.08414
E4	1186	-0.956814
E4	1187	-1.31963
E4	1188	-0.459444
E4	1189	-0.212553
E4	1190	0.0732791
E4	1191	-0.229208
E4	1192	-0.229208
E4	1193	-0.221393
E4	1194	-1.01637
E4	1195	-1.51276
E4	1196	-2.17937
E4	1197	-2.35452
E4	1198	-2.72765
E4	1199	-3.03038
E4	1200	-3.18066
E4	1201	-2.48029
E4	1202	-1.59007
E4	1203	-0.855306
E4	1204	-0.482171
E4	1205	0.175554
E4	1206	0.68472
E4	1207	0.672848
E4	1208	0.449241
E4	1209	-0.0152352
E4	1210	-0.317991
E4	1211	-0.317991
E4	1212	-0.317991
E4	1213	-0.510098
E4	1214	-0.341153
E4	1215	-0.13381
E4	1216	0.33388
E4	1217	0.33388
E4	1218	0.33388
E4	1219	0.568461
E4	1220	0.586082
E4	1221	1.10757
E4	1222	0.942638
E4	1223	0.683355
E4	1224	0.131166
E4	1225	-0.553908
E4	1226	-1.11832
E4	1227	-2.08656
E4	1228	-2.32397
E4	1229	-2.06469
E4	1230	-1.5125
E4	1231	-1.06201
E4	1232	-0.684155
E4	1233	-0.237412
E4	1234	0
E4	1235	0
E4	1236	0
E4	1237	0.106678
E4	1238	0.372717
E4	1239	0.372717
E4	1240	0.710703
E4	1241	1.2315
E4	1242	1.70746
E4	1243	1.83533
E4	1244	1.5693
E4	1245	1.5693
E4	1246	1.23131
E4	1247	0.710511
E4	1248	0.572178
E4	1249	0.337627
E4	1250	0.194396
E4	1251	-0.169062
E4	1252	-0.53401
E4	1253	-1.19354
E4	1254	-1.79958
E4	1255	-2.04505
E4	1256	-1.90182
E4	1257	-1.53836
E4	1258	-1.17342
E4	1259	-0.344617
E4	1260	0.0923863
E4	1261	0.337862
E4	1262	0.610266
E4	1263	0.990785
E4	1264	1.2273
E4	1265	1.05803
E4	1266	0.889436
E4	1267	0.889436
E4	1268	0.971645
E4	1269	1.38571
E4	1270	1.1492
E4	1271	1.57478
E4	1272	1.57478
E4	1273	1.57478
E4	1274	1.22017
E4	1275	-0.0915487
E4	1276	-0.0915487
E4	1277	-0.78224
E4	1278	-1.23388
E4	1279	-0.708083
E4	1280	-0.461215
E4	1281	0.0559215
E4	1282	0.0559215
E4	1283	0.675715
E4	1284	1.66232
E4	1285	1.62663
E4	1286	1.37977
E4	1287	1.37977
E4	1288	1.22506
E4	1289	0.613959
E4	1290	-0.140373
E4	1291	-0.781735
E4	1292	-0.781735
E4	1293	-0.781735
E4	1294	-0.627028
E4	1295	-0.370617
E4	1296	-0.604953
E4	1297	-0.752198
E4	1298	-1.07999
E4	1299	-1.43838
E4	1300	-1.54806
E4	1301	-1.54806
E4	1302	-1.09435
E4	1303	-0.795859
E4	1304	-0.830878
E4	1305	-0.65728
E4	1306	-0.969839
E4	1307	-1.60422
E4	1308	-2.20625
E4	1309	-2.56513
E4	1310	-2.69168
E4	1311	-2.97523
E4	1312	-2.55299
E4	1313	-2.78987
E4	1314	-3.00538
I4DONOR	1314+1	-2.99733
I4DONOR	1314+2	-2.85125
I4DONOR	1314+3	-2.19593
I4DONOR	1314+4	-1.77894
I4DONOR	1314+5	-0.646149
I4DONOR	1314+6	0.171399
I4DONOR	1314+7	-0.061325
I4DONOR	1314+8	0.281961
I4DONOR	1314+9	0.0949732
I4DONOR	1314+10	-0.322017
I4DONOR	1314+11	-0.583558
I4DONOR	1314+12	-0.389472
I4DONOR	1314+13	0.194086
I4DONOR	1314+14	0.194086
I4DONOR	1314+15	0.194086
I4DONOR	1314+16	0.38399
I4DONOR	1314+17	0.38399
I4DONOR	1314+18	0.189904
I4DONOR	1314+19	0.189904
I4DONOR	1314+20	0.189904
I4DONOR	1314+21	0.189904
I4DONOR	1314+22	0
I4DONOR	1314+23	0
I4DONOR	1314+24	0
I4DONOR	1314+25	0
I4DONOR	1314+26	0
I4DONOR	1314+27	0
I4DONOR	1314+28	0
I4DONOR	1314+29	0.206962
I4DONOR	1314+30	0.363796
I4DONOR	1314+31	0.363796
I4DONOR	1314+32	0.363796
I4DONOR	1314+33	0.130779
I4DONOR	1314+34	0.130779
I4DONOR	1314+35	0.303785
I4DONOR	1314+36	0.146951
I4DONOR	1314+37	0.146951
I4DONOR	1314+38	0.146951
I4DONOR	1314+39	0.379968
I4DONOR	1314+40	0.379968
I4DONOR	1314+41	0
I4DONOR	1314+42	-0.390826
I4DONOR	1314+43	-0.95673
I4DONOR	1314+44	-1.46061
I4DONOR	1314+45	-1.73195
I4DONOR	1314+46	-1.73195
I4DONOR	1314+47	-1.73195
I4DONOR	1314+48	-1.34112
I4DONOR	1314+49	-0.77522
I4DONOR	1314+50	-0.271344
I4DONOR	1314+51	0
I4DONOR	1314+52	0
I4DONOR	1314+53	0
I4DONOR	1314+54	-0.213838
I4DONOR	1314+55	-0.420512
I4DONOR	1314+56	-0.638943
I4DONOR	1314+57	-0.895354
I4DONOR	1314+58	-1.13813
I4DONOR	1314+59	-1.13813
I4DONOR	1314+60	-1.15148
I4DONOR	1314+61	-0.944807
I4DONOR	1314+62	-0.957605
I4DONOR	1314+63	-0.807216
I4DONOR	1314+64	-0.820909
I4DONOR	1314+65	-1.27183
I4DONOR	1314+66	-1.04464
I4DONOR	1314+67	-1.04464
I4DONOR	1314+68	-0.813407
I4DONOR	1314+69	-0.707385
I4DONOR	1314+70	-0.45092
I4DONOR	1314+71	-0.342638
I4DONOR	1314+72	-0.558758
I4DONOR	1314+73	-0.558758
I4DONOR	1314+74	-0.439763
I4DONOR	1314+75	-0.439763
I4DONOR	1314+76	-0.439763
I4DONOR	1314+77	-0.0971241
I4DONOR	1314+78	-0.0424403
I4DONOR	1314+79	-0.498237
I4DONOR	1314+80	-0.617233
I4DONOR	1314+81	-0.960519
I4DONOR	1314+82	-0.960519
I4DONOR	1314+83	-0.960519
I4DONOR	1314+84	-0.799083
[truncated: 2,336 more rows]
