# Supplementary material for: Role of Splicing Regulatory Elements and In Silico Tools Usage in the Identification of Deep Intronic Splicing Variants in Hereditary Breast/Ovarian Cancer Genes
Source: Cancers (Basel). 2021 Jul 3;13(13):3341. doi: 10.3390/cancers13133341 (PMC8268271; doi:10.3390/cancers13133341)
Supplement: Supplementary file 1 [file cancers-13-03341-s001.zip › 7 Supplementary table S7.xlsx]

## Sheet: Suppl tab 7
Table S7. Formulas for performance evaluation of in silico tools used stand-alone or in sequential combination.
Measure	Formule
Accuracy	TP+TN/(TP+TN+FP+FN)
PPV (Positive Predictive Value)	TP/(TP+FP)
NPV (Negative Predictive Value)	TN/(FN+TN)
Sensitivity	TP/(TP+FN)
Specificity	TN/(TN+FP)
MCC (Matthews correlation coefficient)	((TP*TN)-(FP*FN))/SQRT((TP+FP)(TP+FN)(TN+FP)(TN+FN))
