# Supplementary material for: Role of Splicing Regulatory Elements and In Silico Tools Usage in the Identification of Deep Intronic Splicing Variants in Hereditary Breast/Ovarian Cancer Genes
Source: Cancers (Basel). 2021 Jul 3;13(13):3341. doi: 10.3390/cancers13133341 (PMC8268271; doi:10.3390/cancers13133341)
Supplement: Supplementary file 1 [file cancers-13-03341-s001.zip › 8 Supplementary table S8.xlsx]

## Sheet: Suppl tab 8
Table S8. Primers and PCR conditions for characterizing the splicing effect of deep intronic variants with RNA extracted from patient's blood
Gene	Transcript	Name	Secuence(5' to 3')	T.A (ºC)	FL size (bp)
ATM	NM_000051.3	R-ATM-1F*[6FAM]	GCCGCGGTTGATACTACTTT	56.5	729	*PCR products, amplified using one primer labelled with 6-Carboxyfluorescein (6-FAM), were analysed by high-resolution capillary electrophoresis
		R-ATM-6R	TCGCACACTGAATAGCCTTG
		R-ATM-12F*[FAM]	TTTTCCAAAGCGTGCCAGAA	57	203
		R-ATM-13R	ACAGCGATCCAGTGATTCCT
		R-ATM-16F	TCCTGCGATTGTTAACATCAAAG	56	212
		R-ATM-17R	TCCAGGTTCGTTTGCATCAC
		R-ATM-16F*[6FAM]	TCCTGCGATTGTTAACATCAAAG	57	553
		R-ATM-20R	CAAACATCTTGGTCACGACGA
		R-ATM-43F*[6FAM]	AGGAATATGCAGTGGGACCA	57	409
		R-ATM-46R	TGTCCATTTCCTTTTCCATCAGG
		R-ATM-53.54*[6FAM]	CAGTGGAAGACTCAGAGAAAAGG	57	897
		R-ATM-60.61R	CATGGTTTTCTCACAGCATCTT
		R-ATM-56F*[6FAM]	ACTGCAGAGAAACACGGAAAC	57	495
		R-ATM-60R	GGAGTAGGAAGGATTTTGCCC
		R-ATM-60F*[6FAM]	GGCATTACGGGTGTTGAAGG	56	274
		R-ATM-63R	AGACACGTTCAGCTACTTTGT
		R-ATM-61F	TGCTGTGAGAAAACCATGGA	57	165
		R-ATM-62R	CAGAGTAGGGTGAAGCTCAGT
BARD1	NM_000465.3	R-BARD1-4F*[6FAM]	GTGATGTCTAGTCCCTCAGCAATGA	62	877
		R-BARD1-11R	CACCTGCAGTGACGAGCTTA
BRCA2	NM_000059.3	R-BRCA2-24F*[6FAM]	AGATTTACCAGCCACGGGAG	57	567
		R-BRCA2-27R	TGGCCATACAAAGTGATAAAGGA
FAM175A	NM_139076.2	R-FAM175A-5F*[6FAM]	AGAGAGAGGCTGCTTCACAA	57	243
		R-FAM175A-6R	TCGGCTAAAACCAGTGGACA
MLH1	NM_000249.3	R-MLH1-4F*[6FAM]	GCTTTGGCCAGCATAAGCCATG	61	653
		R-MLH1-11R	TCCTCGTGCAGGAAGTGAACTT
		R-MLH1-11F*[6FAM]	AAGTTCACTTCCTGCACGAG	57	801
		R-MLH1-15R	CTGGCTCCGATAACCTGAGA
MSH2	NM_000251.2	R-MSH2-9F*[6FAM]	ACCATGAATTCCTTGTAAAACCT	56	717
		R-MSH2-13R	TGGACACTTCTGCTGACTCA
MUTYH	NM_001128425.1	R-MUTYH-10F*[6FAM]	CTAGGGGCCACAGTGTGTAC	58	357
		R-MUTYH-13R	CTCCCACAGTCCTGCCAG
		R-MUTYH-11F	CCTGACGTGGAGGAGTGTG	58.5	154
		R-MUTYH-12R	CCAGAACACAGGTGGCAGAG
NF1	NM_001042492.2	R-NF1-15-F*[6FAM]	GGAATCCTGATGCTCCTGTAGA	57.5	399
		R-NF1-18-R	ACATGTACAGGGCCACTTCT
		R-NF1-29-F*[6FAM]	TGTTAGCTTTGAAGTGGATCCTA	56	250
		R-NF1-32-R	CTGAGGGAAACGCTGGCT
		R-NF1-38-F*[6FAM]	TTAGGCAGTTCTGACCCGAG	57	493
		R-NF1-41-R	TTGATCCCAAGCCACCTGTT
		R-NF1-54-F*[6FAM]	GCCAGTGTTGTGTTTCCCAA	57.5	222
		R-NF1-56-R	TGAAAACGGTCCTGCAAACC
PTEN	NM_000314.4	R-PTEN-1F	CATTTCCATCCTGCAGAAGA	58	795
		R-PTEN-7R*[6FAM]	TTGTCTTCCCGTCGTGTGG
		R-PTEN-1F (II)	TCGTTAGCAGAAACAAAAGGAGA	57	111
		R-PTEN-2R	CGCCTTCAAGTCTTTCTGCA
		R-PTEN-4F	ACCGCCAAATTTAATTGCAG	56	479
		R-PTEN-7R*[6FAM]	TTGTCTTCCCGTCGTGTGG
		R-PTEN-6F*[6FAM]	ACTATTCCCAGTCAGAGGCG	57	567
		R-PTEN-9R	TGACGGCTCCTCTACTGTTT
RAD51C	NM_058216.1	R-RAD51C-3F*[6FAM]	CAGTAGATGTGCAGATACCAGA	56	285
		R-RAD51C-4R	AGTGTTCTGAAAGGAAATCTGGA
RBBP8	NM_002894.2	R-RBBP8-9F*[6FAM]	AGTAGCTGACACTTATGACCAAA	56	394
		R-RBBP8-12R	CCCAGGCTGTAAAAGAGAAGG
TP53	NM_000546.5	R-TP53-2F*[6FAM]	CCCCTCTGAGTCAGGAAACA	57	574
		R-TP53-6R	ACACGCAAATTTCCTTCCAC
		R-TP53-7F*[6FAM]	TGGCTCTGACTGTACCACCA	58	694
		R-TP53-11R	CCACAACAAAACACCAGTGC
		R-TP53-9F	CTCTCCCCAGCCAAAGAAGA	57.5	107
		R-TP53-10R	GTTCCAAGGCCTCATTCAGC
[truncated: 12 more columns]
