# Supplementary material for: Role of Splicing Regulatory Elements and In Silico Tools Usage in the Identification of Deep Intronic Splicing Variants in Hereditary Breast/Ovarian Cancer Genes
Source: Cancers (Basel). 2021 Jul 3;13(13):3341. doi: 10.3390/cancers13133341 (PMC8268271; doi:10.3390/cancers13133341)
Supplement: Supplementary file 1 [file cancers-13-03341-s001.zip › 9 Supplementary table S9.xlsx]

## Sheet: Suppl tab 9
Table S9. ESRseq threshold optimization (sensitivity + specificity)
In yellow is highlighted the cut-off with the highest performance
Thresholds	Sensitivity	Specificity	Sensitivity + Specificity	False Positive Rate	Positive predictive Value (precision)	False Discovery Rate	Accuracy	MCC	False Negative Rate	True Negative Rate (specificity)	False Omision Rate	Negative Predictive Value
2	10	93.75	103.75	6.25	14.2857	85.7143	83.4862	0.0441367	90	93.75	9.09091	90.9091
1.99	10	93.75	103.75	6.25	14.2857	85.7143	83.4862	0.0441367	90	93.75	9.09091	90.9091
1.98	10	93.75	103.75	6.25	14.2857	85.7143	83.4862	0.0441367	90	93.75	9.09091	90.9091
1.97	10	93.75	103.75	6.25	14.2857	85.7143	83.4862	0.0441367	90	93.75	9.09091	90.9091
1.96	20	93.75	113.75	6.25	25	75	84.4037	0.152153	80	93.75	8.16327	91.8367
1.95	20	93.75	113.75	6.25	25	75	84.4037	0.152153	80	93.75	8.16327	91.8367
1.94	20	93.75	113.75	6.25	25	75	84.4037	0.152153	80	93.75	8.16327	91.8367
1.93	20	93.75	113.75	6.25	25	75	84.4037	0.152153	80	93.75	8.16327	91.8367
1.92	20	93.75	113.75	6.25	25	75	84.4037	0.152153	80	93.75	8.16327	91.8367
1.91	20	93.75	113.75	6.25	25	75	84.4037	0.152153	80	93.75	8.16327	91.8367
1.9	20	93.75	113.75	6.25	25	75	84.4037	0.152153	80	93.75	8.16327	91.8367
1.89	20	93.75	113.75	6.25	25	75	84.4037	0.152153	80	93.75	8.16327	91.8367
1.88	20	93.75	113.75	6.25	25	75	84.4037	0.152153	80	93.75	8.16327	91.8367
1.87	20	93.75	113.75	6.25	25	75	84.4037	0.152153	80	93.75	8.16327	91.8367
1.86	20	93.75	113.75	6.25	25	75	84.4037	0.152153	80	93.75	8.16327	91.8367
1.85	20	93.75	113.75	6.25	25	75	84.4037	0.152153	80	93.75	8.16327	91.8367
1.84	20	93.75	113.75	6.25	25	75	84.4037	0.152153	80	93.75	8.16327	91.8367
1.83	20	93.75	113.75	6.25	25	75	84.4037	0.152153	80	93.75	8.16327	91.8367
1.82	20	93.75	113.75	6.25	25	75	84.4037	0.152153	80	93.75	8.16327	91.8367
1.81	20	93.75	113.75	6.25	25	75	84.4037	0.152153	80	93.75	8.16327	91.8367
1.8	20	93.75	113.75	6.25	25	75	84.4037	0.152153	80	93.75	8.16327	91.8367
1.79	20	93.75	113.75	6.25	25	75	84.4037	0.152153	80	93.75	8.16327	91.8367
1.78	20	93.75	113.75	6.25	25	75	84.4037	0.152153	80	93.75	8.16327	91.8367
1.77	20	93.75	113.75	6.25	25	75	84.4037	0.152153	80	93.75	8.16327	91.8367
1.76	20	93.75	113.75	6.25	25	75	84.4037	0.152153	80	93.75	8.16327	91.8367
1.75	20	92.7083	112.708	7.29167	22.2222	77.7778	83.4862	0.133265	80	92.7083	8.24742	91.7526
1.74	20	92.7083	112.708	7.29167	22.2222	77.7778	83.4862	0.133265	80	92.7083	8.24742	91.7526
1.73	20	92.7083	112.708	7.29167	22.2222	77.7778	83.4862	0.133265	80	92.7083	8.24742	91.7526
1.72	20	91.6667	111.667	8.33333	20	80	82.5688	0.116667	80	91.6667	8.33333	91.6667
1.71	20	91.6667	111.667	8.33333	20	80	82.5688	0.116667	80	91.6667	8.33333	91.6667
1.7	20	91.6667	111.667	8.33333	20	80	82.5688	0.116667	80	91.6667	8.33333	91.6667
1.69	20	91.6667	111.667	8.33333	20	80	82.5688	0.116667	80	91.6667	8.33333	91.6667
1.68	20	91.6667	111.667	8.33333	20	80	82.5688	0.116667	80	91.6667	8.33333	91.6667
1.67	20	91.6667	111.667	8.33333	20	80	82.5688	0.116667	80	91.6667	8.33333	91.6667
1.66	20	91.6667	111.667	8.33333	20	80	82.5688	0.116667	80	91.6667	8.33333	91.6667
1.65	20	91.6667	111.667	8.33333	20	80	82.5688	0.116667	80	91.6667	8.33333	91.6667
1.64	20	91.6667	111.667	8.33333	20	80	82.5688	0.116667	80	91.6667	8.33333	91.6667
1.63	20	91.6667	111.667	8.33333	20	80	82.5688	0.116667	80	91.6667	8.33333	91.6667
1.62	20	91.6667	111.667	8.33333	20	80	82.5688	0.116667	80	91.6667	8.33333	91.6667
1.61	20	90.625	110.625	9.375	18.1818	81.8182	81.6514	0.101837	80	90.625	8.42105	91.5789
1.6	20	89.5833	109.583	10.4167	16.6667	83.3333	80.7339	0.0884092	80	89.5833	8.51064	91.4894
1.59	20	89.5833	109.583	10.4167	16.6667	83.3333	80.7339	0.0884092	80	89.5833	8.51064	91.4894
1.58	20	89.5833	109.583	10.4167	16.6667	83.3333	80.7339	0.0884092	80	89.5833	8.51064	91.4894
1.57	20	89.5833	109.583	10.4167	16.6667	83.3333	80.7339	0.0884092	80	89.5833	8.51064	91.4894
1.56	20	89.5833	109.583	10.4167	16.6667	83.3333	80.7339	0.0884092	80	89.5833	8.51064	91.4894
1.55	20	89.5833	109.583	10.4167	16.6667	83.3333	80.7339	0.0884092	80	89.5833	8.51064	91.4894
1.54	20	89.5833	109.583	10.4167	16.6667	83.3333	80.7339	0.0884092	80	89.5833	8.51064	91.4894
1.53	20	89.5833	109.583	10.4167	16.6667	83.3333	80.7339	0.0884092	80	89.5833	8.51064	91.4894
1.52	20	89.5833	109.583	10.4167	16.6667	83.3333	80.7339	0.0884092	80	89.5833	8.51064	91.4894
1.51	20	88.5417	108.542	11.4583	15.3846	84.6154	79.8165	0.0761141	80	88.5417	8.60215	91.3978
1.5	20	88.5417	108.542	11.4583	15.3846	84.6154	79.8165	0.0761141	80	88.5417	8.60215	91.3978
1.49	20	88.5417	108.542	11.4583	15.3846	84.6154	79.8165	0.0761141	80	88.5417	8.60215	91.3978
1.48	20	88.5417	108.542	11.4583	15.3846	84.6154	79.8165	0.0761141	80	88.5417	8.60215	91.3978
1.47	20	88.5417	108.542	11.4583	15.3846	84.6154	79.8165	0.0761141	80	88.5417	8.60215	91.3978
1.46	20	88.5417	108.542	11.4583	15.3846	84.6154	79.8165	0.0761141	80	88.5417	8.60215	91.3978
1.45	20	88.5417	108.542	11.4583	15.3846	84.6154	79.8165	0.0761141	80	88.5417	8.60215	91.3978
1.44	20	88.5417	108.542	11.4583	15.3846	84.6154	79.8165	0.0761141	80	88.5417	8.60215	91.3978
1.43	20	88.5417	108.542	11.4583	15.3846	84.6154	79.8165	0.0761141	80	88.5417	8.60215	91.3978
1.42	20	88.5417	108.542	11.4583	15.3846	84.6154	79.8165	0.0761141	80	88.5417	8.60215	91.3978
1.41	20	88.5417	108.542	11.4583	15.3846	84.6154	79.8165	0.0761141	80	88.5417	8.60215	91.3978
1.4	20	87.5	107.5	12.5	14.2857	85.7143	78.8991	0.0647499	80	87.5	8.69565	91.3043
1.39	20	86.4583	106.458	13.5417	13.3333	86.6667	77.9817	0.0541614	80	86.4583	8.79121	91.2088
1.38	20	85.4167	105.417	14.5833	12.5	87.5	77.0642	0.0442269	80	85.4167	8.88889	91.1111
1.37	20	85.4167	105.417	14.5833	12.5	87.5	77.0642	0.0442269	80	85.4167	8.88889	91.1111
1.36	20	85.4167	105.417	14.5833	12.5	87.5	77.0642	0.0442269	80	85.4167	8.88889	91.1111
1.35	20	85.4167	105.417	14.5833	12.5	87.5	77.0642	0.0442269	80	85.4167	8.88889	91.1111
1.34	20	85.4167	105.417	14.5833	12.5	87.5	77.0642	0.0442269	80	85.4167	8.88889	91.1111
1.33	20	85.4167	105.417	14.5833	12.5	87.5	77.0642	0.0442269	80	85.4167	8.88889	91.1111
1.32	20	84.375	104.375	15.625	11.7647	88.2353	76.1468	0.0348493	80	84.375	8.98876	91.0112
1.31	20	84.375	104.375	15.625	11.7647	88.2353	76.1468	0.0348493	80	84.375	8.98876	91.0112
1.3	20	83.3333	103.333	16.6667	11.1111	88.8889	75.2294	0.02595	80	83.3333	9.09091	90.9091
1.29	20	83.3333	103.333	16.6667	11.1111	88.8889	75.2294	0.02595	80	83.3333	9.09091	90.9091
1.28	20	83.3333	103.333	16.6667	11.1111	88.8889	75.2294	0.02595	80	83.3333	9.09091	90.9091
1.27	20	83.3333	103.333	16.6667	11.1111	88.8889	75.2294	0.02595	80	83.3333	9.09091	90.9091
1.26	20	83.3333	103.333	16.6667	11.1111	88.8889	75.2294	0.02595	80	83.3333	9.09091	90.9091
1.25	20	83.3333	103.333	16.6667	11.1111	88.8889	75.2294	0.02595	80	83.3333	9.09091	90.9091
1.24	20	83.3333	103.333	16.6667	11.1111	88.8889	75.2294	0.02595	80	83.3333	9.09091	90.9091
1.23	20	83.3333	103.333	16.6667	11.1111	88.8889	75.2294	0.02595	80	83.3333	9.09091	90.9091
1.22	20	83.3333	103.333	16.6667	11.1111	88.8889	75.2294	0.02595	80	83.3333	9.09091	90.9091
1.21	20	83.3333	103.333	16.6667	11.1111	88.8889	75.2294	0.02595	80	83.3333	9.09091	90.9091
1.2	20	83.3333	103.333	16.6667	11.1111	88.8889	75.2294	0.02595	80	83.3333	9.09091	90.9091
1.19	20	83.3333	103.333	16.6667	11.1111	88.8889	75.2294	0.02595	80	83.3333	9.09091	90.9091
1.18	20	83.3333	103.333	16.6667	11.1111	88.8889	75.2294	0.02595	80	83.3333	9.09091	90.9091
1.17	20	83.3333	103.333	16.6667	11.1111	88.8889	75.2294	0.02595	80	83.3333	9.09091	90.9091
1.16	20	83.3333	103.333	16.6667	11.1111	88.8889	75.2294	0.02595	80	83.3333	9.09091	90.9091
1.15	20	83.3333	103.333	16.6667	11.1111	88.8889	75.2294	0.02595	80	83.3333	9.09091	90.9091
1.14	20	83.3333	103.333	16.6667	11.1111	88.8889	75.2294	0.02595	80	83.3333	9.09091	90.9091
1.13	20	83.3333	103.333	16.6667	11.1111	88.8889	75.2294	0.02595	80	83.3333	9.09091	90.9091
1.12	20	82.2917	102.292	17.7083	10.5263	89.4737	74.3119	0.0174643	80	82.2917	9.1954	90.8046
1.11	30	82.2917	112.292	17.7083	15	85	75.2294	0.0918295	70	82.2917	8.13953	91.8605
1.1	30	82.2917	112.292	17.7083	15	85	75.2294	0.0918295	70	82.2917	8.13953	91.8605
1.09	30	82.2917	112.292	17.7083	15	85	75.2294	0.0918295	70	82.2917	8.13953	91.8605
1.08	30	81.25	111.25	18.75	14.2857	85.7143	74.3119	0.0825029	70	81.25	8.23529	91.7647
1.07	30	80.2083	110.208	19.7917	13.6364	86.3636	73.3945	0.0735766	70	80.2083	8.33333	91.6667
1.06	40	80.2083	120.208	19.7917	17.3913	82.6087	74.3119	0.143306	60	80.2083	7.22892	92.7711
1.05	40	80.2083	120.208	19.7917	17.3913	82.6087	74.3119	0.143306	60	80.2083	7.22892	92.7711
1.04	40	80.2083	120.208	19.7917	17.3913	82.6087	74.3119	0.143306	60	80.2083	7.22892	92.7711
1.03	40	80.2083	120.208	19.7917	17.3913	82.6087	74.3119	0.143306	60	80.2083	7.22892	92.7711
1.02	40	80.2083	120.208	19.7917	17.3913	82.6087	74.3119	0.143306	60	80.2083	7.22892	92.7711
1.01	40	80.2083	120.208	19.7917	17.3913	82.6087	74.3119	0.143306	60	80.2083	7.22892	92.7711
1	40	80.2083	120.208	19.7917	17.3913	82.6087	74.3119	0.143306	60	80.2083	7.22892	92.7711
0.99	40	80.2083	120.208	19.7917	17.3913	82.6087	74.3119	0.143306	60	80.2083	7.22892	92.7711
0.98	40	80.2083	120.208	19.7917	17.3913	82.6087	74.3119	0.143306	60	80.2083	7.22892	92.7711
0.97	40	80.2083	120.208	19.7917	17.3913	82.6087	74.3119	0.143306	60	80.2083	7.22892	92.7711
0.96	40	80.2083	120.208	19.7917	17.3913	82.6087	74.3119	0.143306	60	80.2083	7.22892	92.7711
0.95	40	80.2083	120.208	19.7917	17.3913	82.6087	74.3119	0.143306	60	80.2083	7.22892	92.7711
0.94	40	80.2083	120.208	19.7917	17.3913	82.6087	74.3119	0.143306	60	80.2083	7.22892	92.7711
0.93	40	79.1667	119.167	20.8333	16.6667	83.3333	73.3945	0.133866	60	79.1667	7.31707	92.6829
0.92	40	79.1667	119.167	20.8333	16.6667	83.3333	73.3945	0.133866	60	79.1667	7.31707	92.6829
0.91	40	79.1667	119.167	20.8333	16.6667	83.3333	73.3945	0.133866	60	79.1667	7.31707	92.6829
0.9	40	79.1667	119.167	20.8333	16.6667	83.3333	73.3945	0.133866	60	79.1667	7.31707	92.6829
0.89	40	79.1667	119.167	20.8333	16.6667	83.3333	73.3945	0.133866	60	79.1667	7.31707	92.6829
0.88	40	79.1667	119.167	20.8333	16.6667	83.3333	73.3945	0.133866	60	79.1667	7.31707	92.6829
0.87	40	79.1667	119.167	20.8333	16.6667	83.3333	73.3945	0.133866	60	79.1667	7.31707	92.6829
0.86	40	79.1667	119.167	20.8333	16.6667	83.3333	73.3945	0.133866	60	79.1667	7.31707	92.6829
0.85	40	78.125	118.125	21.875	16	84	72.4771	0.124796	60	78.125	7.40741	92.5926
0.84	40	78.125	118.125	21.875	16	84	72.4771	0.124796	60	78.125	7.40741	92.5926
0.83	40	77.0833	117.083	22.9167	15.3846	84.6154	71.5596	0.116058	60	77.0833	7.5	92.5
0.82	40	77.0833	117.083	22.9167	15.3846	84.6154	71.5596	0.116058	60	77.0833	7.5	92.5
0.81	40	77.0833	117.083	22.9167	15.3846	84.6154	71.5596	0.116058	60	77.0833	7.5	92.5
0.8	40	77.0833	117.083	22.9167	15.3846	84.6154	71.5596	0.116058	60	77.0833	7.5	92.5
0.79	40	76.0417	116.042	23.9583	14.8148	85.1852	70.6422	0.107619	60	76.0417	7.59494	92.4051
0.78	40	76.0417	116.042	23.9583	14.8148	85.1852	70.6422	0.107619	60	76.0417	7.59494	92.4051
0.77	40	76.0417	116.042	23.9583	14.8148	85.1852	70.6422	0.107619	60	76.0417	7.59494	92.4051
0.76	40	76.0417	116.042	23.9583	14.8148	85.1852	70.6422	0.107619	60	76.0417	7.59494	92.4051
0.75	40	76.0417	116.042	23.9583	14.8148	85.1852	70.6422	0.107619	60	76.0417	7.59494	92.4051
0.74	40	76.0417	116.042	23.9583	14.8148	85.1852	70.6422	0.107619	60	76.0417	7.59494	92.4051
0.73	40	76.0417	116.042	23.9583	14.8148	85.1852	70.6422	0.107619	60	76.0417	7.59494	92.4051
0.72	40	75	115	25	14.2857	85.7143	69.7248	0.099449	60	75	7.69231	92.3077
0.71	40	73.9583	113.958	26.0417	13.7931	86.2069	68.8073	0.0915219	60	73.9583	7.79221	92.2078
0.7	50	73.9583	123.958	26.0417	16.6667	83.3333	69.7248	0.155462	50	73.9583	6.57895	93.4211
0.69	50	73.9583	123.958	26.0417	16.6667	83.3333	69.7248	0.155462	50	73.9583	6.57895	93.4211
0.68	50	73.9583	123.958	26.0417	16.6667	83.3333	69.7248	0.155462	50	73.9583	6.57895	93.4211
0.67	50	73.9583	123.958	26.0417	16.6667	83.3333	69.7248	0.155462	50	73.9583	6.57895	93.4211
0.66	50	73.9583	123.958	26.0417	16.6667	83.3333	69.7248	0.155462	50	73.9583	6.57895	93.4211
0.65	50	73.9583	123.958	26.0417	16.6667	83.3333	69.7248	0.155462	50	73.9583	6.57895	93.4211
0.64	50	73.9583	123.958	26.0417	16.6667	83.3333	69.7248	0.155462	50	73.9583	6.57895	93.4211
0.63	50	73.9583	123.958	26.0417	16.6667	83.3333	69.7248	0.155462	50	73.9583	6.57895	93.4211
0.62	50	72.9167	122.917	27.0833	16.129	83.871	68.8073	0.147257	50	72.9167	6.66667	93.3333
0.61	50	72.9167	122.917	27.0833	16.129	83.871	68.8073	0.147257	50	72.9167	6.66667	93.3333
0.6	50	71.875	121.875	28.125	15.625	84.375	67.8899	0.139281	50	71.875	6.75676	93.2432
0.59	50	71.875	121.875	28.125	15.625	84.375	67.8899	0.139281	50	71.875	6.75676	93.2432
0.58	50	71.875	121.875	28.125	15.625	84.375	67.8899	0.139281	50	71.875	6.75676	93.2432
0.57	50	70.8333	120.833	29.1667	15.1515	84.8485	66.9725	0.131515	50	70.8333	6.84932	93.1507
0.56	50	70.8333	120.833	29.1667	15.1515	84.8485	66.9725	0.131515	50	70.8333	6.84932	93.1507
0.55	50	69.7917	119.792	30.2083	14.7059	85.2941	66.055	0.12394	50	69.7917	6.94444	93.0556
0.54	50	68.75	118.75	31.25	14.2857	85.7143	65.1376	0.11654	50	68.75	7.04225	92.9577
0.53	50	68.75	118.75	31.25	14.2857	85.7143	65.1376	0.11654	50	68.75	7.04225	92.9577
0.52	50	68.75	118.75	31.25	14.2857	85.7143	65.1376	0.11654	50	68.75	7.04225	92.9577
0.51	50	68.75	118.75	31.25	14.2857	85.7143	65.1376	0.11654	50	68.75	7.04225	92.9577
0.5	50	68.75	118.75	31.25	14.2857	85.7143	65.1376	0.11654	50	68.75	7.04225	92.9577
0.49	50	68.75	118.75	31.25	14.2857	85.7143	65.1376	0.11654	50	68.75	7.04225	92.9577
0.48	50	68.75	118.75	31.25	14.2857	85.7143	65.1376	0.11654	50	68.75	7.04225	92.9577
0.47	50	68.75	118.75	31.25	14.2857	85.7143	65.1376	0.11654	50	68.75	7.04225	92.9577
0.46	50	68.75	118.75	31.25	14.2857	85.7143	65.1376	0.11654	50	68.75	7.04225	92.9577
0.45	50	68.75	118.75	31.25	14.2857	85.7143	65.1376	0.11654	50	68.75	7.04225	92.9577
0.44	50	68.75	118.75	31.25	14.2857	85.7143	65.1376	0.11654	50	68.75	7.04225	92.9577
0.43	50	68.75	118.75	31.25	14.2857	85.7143	65.1376	0.11654	50	68.75	7.04225	92.9577
0.42	50	67.7083	117.708	32.2917	13.8889	86.1111	64.2202	0.109298	50	67.7083	7.14286	92.8571
0.41	50	67.7083	117.708	32.2917	13.8889	86.1111	64.2202	0.109298	50	67.7083	7.14286	92.8571
0.4	50	67.7083	117.708	32.2917	13.8889	86.1111	64.2202	0.109298	50	67.7083	7.14286	92.8571
0.39	50	67.7083	117.708	32.2917	13.8889	86.1111	64.2202	0.109298	50	67.7083	7.14286	92.8571
0.38	50	67.7083	117.708	32.2917	13.8889	86.1111	64.2202	0.109298	50	67.7083	7.14286	92.8571
0.37	50	67.7083	117.708	32.2917	13.8889	86.1111	64.2202	0.109298	50	67.7083	7.14286	92.8571
0.36	50	66.6667	116.667	33.3333	13.5135	86.4865	63.3028	0.102202	50	66.6667	7.24638	92.7536
0.35	50	66.6667	116.667	33.3333	13.5135	86.4865	63.3028	0.102202	50	66.6667	7.24638	92.7536
0.34	50	66.6667	116.667	33.3333	13.5135	86.4865	63.3028	0.102202	50	66.6667	7.24638	92.7536
0.33	50	66.6667	116.667	33.3333	13.5135	86.4865	63.3028	0.102202	50	66.6667	7.24638	92.7536
0.32	50	65.625	115.625	34.375	13.1579	86.8421	62.3853	0.0952378	50	65.625	7.35294	92.6471
0.31	50	64.5833	114.583	35.4167	12.8205	87.1795	61.4679	0.088394	50	64.5833	7.46269	92.5373
0.3	50	64.5833	114.583	35.4167	12.8205	87.1795	61.4679	0.088394	50	64.5833	7.46269	92.5373
0.29	50	64.5833	114.583	35.4167	12.8205	87.1795	61.4679	0.088394	50	64.5833	7.46269	92.5373
0.28	50	63.5417	113.542	36.4583	12.5	87.5	60.5505	0.0816593	50	63.5417	7.57576	92.4242
0.27	50	62.5	112.5	37.5	12.1951	87.8049	59.633	0.0750234	50	62.5	7.69231	92.3077
0.26	50	62.5	112.5	37.5	12.1951	87.8049	59.633	0.0750234	50	62.5	7.69231	92.3077
0.25	50	61.4583	111.458	38.5417	11.9048	88.0952	58.7156	0.0684766	50	61.4583	7.8125	92.1875
0.24	50	61.4583	111.458	38.5417	11.9048	88.0952	58.7156	0.0684766	50	61.4583	7.8125	92.1875
0.23	50	61.4583	111.458	38.5417	11.9048	88.0952	58.7156	0.0684766	50	61.4583	7.8125	92.1875
0.22	50	61.4583	111.458	38.5417	11.9048	88.0952	58.7156	0.0684766	50	61.4583	7.8125	92.1875
0.21	50	61.4583	111.458	38.5417	11.9048	88.0952	58.7156	0.0684766	50	61.4583	7.8125	92.1875
0.2	50	61.4583	111.458	38.5417	11.9048	88.0952	58.7156	0.0684766	50	61.4583	7.8125	92.1875
0.19	50	61.4583	111.458	38.5417	11.9048	88.0952	58.7156	0.0684766	50	61.4583	7.8125	92.1875
0.18	50	60.4167	110.417	39.5833	11.6279	88.3721	57.7982	0.0620097	50	60.4167	7.93651	92.0635
0.17	50	60.4167	110.417	39.5833	11.6279	88.3721	57.7982	0.0620097	50	60.4167	7.93651	92.0635
0.16	50	60.4167	110.417	39.5833	11.6279	88.3721	57.7982	0.0620097	50	60.4167	7.93651	92.0635
0.15	50	60.4167	110.417	39.5833	11.6279	88.3721	57.7982	0.0620097	50	60.4167	7.93651	92.0635
0.14	50	60.4167	110.417	39.5833	11.6279	88.3721	57.7982	0.0620097	50	60.4167	7.93651	92.0635
0.13	50	60.4167	110.417	39.5833	11.6279	88.3721	57.7982	0.0620097	50	60.4167	7.93651	92.0635
0.12	50	60.4167	110.417	39.5833	11.6279	88.3721	57.7982	0.0620097	50	60.4167	7.93651	92.0635
0.11	50	59.375	109.375	40.625	11.3636	88.6364	56.8807	0.0556141	50	59.375	8.06452	91.9355
0.1	50	58.3333	108.333	41.6667	11.1111	88.8889	55.9633	0.0492814	50	58.3333	8.19672	91.8033
0.09	50	58.3333	108.333	41.6667	11.1111	88.8889	55.9633	0.0492814	50	58.3333	8.19672	91.8033
0.08	60	57.2917	117.292	42.7083	12.766	87.234	55.9633	0.101741	40	57.2917	6.77966	93.2203
0.07	60	57.2917	117.292	42.7083	12.766	87.234	55.9633	0.101741	40	57.2917	6.77966	93.2203
0.06	60	56.25	116.25	43.75	12.5	87.5	55.0459	0.0954233	40	56.25	6.89655	93.1034
0.05	60	56.25	116.25	43.75	12.5	87.5	55.0459	0.0954233	40	56.25	6.89655	93.1034
0.04	60	56.25	116.25	43.75	12.5	87.5	55.0459	0.0954233	40	56.25	6.89655	93.1034
0.03	60	56.25	116.25	43.75	12.5	87.5	55.0459	0.0954233	40	56.25	6.89655	93.1034
0.02	60	56.25	116.25	43.75	12.5	87.5	55.0459	0.0954233	40	56.25	6.89655	93.1034
0.01	60	56.25	116.25	43.75	12.5	87.5	55.0459	0.0954233	40	56.25	6.89655	93.1034
0	60	56.25	116.25	43.75	12.5	87.5	55.0459	0.0954233	40	56.25	6.89655	93.1034
